# Supplementary material for: Proline Metabolism Process and Antioxidant Potential of Lycium ruthenicum Murr. in Response to NaCl Treatments
Source: Int J Mol Sci. 2023 Sep 7;24(18):13794. doi: 10.3390/ijms241813794 (PMC10530678; doi:10.3390/ijms241813794)
Supplement: Supplementary file 1 [file ijms-24-13794-s001.zip]

Archive with 4 entries (4 files):
- Supplementary Data file  S3.xlsx
- Supplementary Data File S1.xlsx
- Supplementary Data file S2.xlsx
- supplementary figures.pdf
