# Supplementary material for: Proline Metabolism Process and Antioxidant Potential of Lycium ruthenicum Murr. in Response to NaCl Treatments
Source: Int J Mol Sci. 2023 Sep 7;24(18):13794. doi: 10.3390/ijms241813794 (PMC10530678; doi:10.3390/ijms241813794)
Supplement: Supplementary file 1 [file ijms-24-13794-s001.zip › Supplementary Data File S1.xlsx]

## Sheet: Protein sequence
Supplementary Data File S1: Selected candidate metabolic enzyme genes sequence used for this study.
>TRINITY_DN21284_c1_g3_i9_3 (P5CS1)
SGFANNNIIKALDGERVGTLFHREAIKWASTGDVDAREMAVSARECARRLQALSSQERSKILLDIADALEAKEEEILAENEADVAAAQQAGYEKAMISRLALKPGKISSLANSVRVLANMDEPIGRILKRTELADGIILEKTSSPLGVLLIIFESRPDALVQIASLAVRSGNGLLLKGGKEAKRSNAILHKVITSSIPPSVDERLIGLVTSREEIPELLKLDDVIDLVIPRGSNKLVSQIKAATKIPVLGHADGICHVFIDKSADLDMAKRIVLDAKTDYPAACNAMETLLVHKDLVQTGGLNDLILELQERGVSLFGGPKASSLLNVPEANSFHHEYGALACTVEIVEDVNAAIDHIHHHGRQVTILIINFQCILFESGNCKMLMW
>TRINITY_DN21540_c0_g2_i1_2 (P5CS2)
METVDSTRAFVKNVKRVIVKVGTAVVTRADGRLALGRLGALCEQIQELNSQGYEVVLVTSGAVGVGRQRLRYRKLLNSSFLDLQKPQTELDGKACAAVGQNGLMALYDTLFSQLDVTSAQLMVTDNDFRDPDFRRQLNDTVNSLLSLKVIPIFNENDAISTRRAPYEDSSGIFWDNDSLAALLALELKADLLVLLSDVDGLYSGPPRDPDSKLIHTYIKEKHDRGITFGDKSRVGRGGMTAKVKAAVYAAYAGIPVVITSGYAVDNIIKVLQGERIGTLFHRDADTWASIGEFGAREMAVAARECSRRLQALSSQERSKILQDIADALEANEKAILAENEADVVAAQQAGYEKSLIARLALKPGKIADLANSVRALANMDEPLGRILKRTEIADGFILE…
>TRINITY_DN25963_c0_g2_i9_10 (P5CS3)
SFEGVIMDSADPARAFVKDVKRIIIKVGTAVVTRGDGRLALGRMGSLCEQIRELTSQGFEVILVTSGAVGVGRQRLRYRKLINSSFADLQKPQGDLDGKACAAVGQNGLMALYDTLFSQLDVTSAQLMVTDNDFRDPDFRRQLNETVNSLLCLKVVPIFNENDAISTRKAPYEDSSGIFWDNDSLAALLALELKADLLVLLSDVDGLYTGPPSDPQSELIHTYVKEKHEGLITFGDKSRVGRGGMTAKVKAAVYAAYAGIPVVITSGFANNNIIKALDGERVGTLFHREAIKWASTGDVDAREMAVSARECARRLQALSSQERSKILLDIADALEAKEEEILAENEADVAAAQQAGYEKAMISRLALKPGKISSLANSVRVLANMDEPIGRILKRTELA…
>TRINITY_DN15477_c0_g1_i2_5 (P5CR)
MANVCPIPSDSYKVGFIGAGKMAESIARGVVKSGILPANRIRTAHSGSARRTAFESIGVTVFENNNQVVEDSDVIIISLKPQVVKNVVSQLKPILSEKKLLVSVAAGLKLKDLQEWAGQGRFIRVMPNTPSAVGEAATVFTLGEKATTEDGELISQLFGAIGKVWKADEKLFDAVTGLSGSGPAYVFLAIEALADGGVAAGLPRELALGLASQTVLGAASMVTGMAKHPGQLKDDVASPGGTTIAGIHELEKSGFRGILMNAVVGAAKRSRELS
>TRINITY_DN11125_c0_g1_i4_8 (δ-OAT1)
MKRPLQCMLLTRICMRRSFSALPQGNSSSPSQNLINLENDCSAHNYHPIPIVFSKAKGSSVWDPEGKKYLDFLSAYSAVNQGHCHPKIMKVLAEQAQTLTLSSRAFYNDKFPVFAECITSMFGYDMVLPMNTGAEGVETALKLARKWGYMKKRIPKNEAIIVSCCGCFHGRTLAAISMSCDNEATRGFWPLLPGQLKVDFGDAVALEKLFKEKGDQIAGFLFEPIQGEAGVIIPPKGYLKVVRDLCSKYNILMIADEIQSGLARSGRLLACDWEEVRPDVVILGKALGGGVLPVSAVLADKDVMLCIQAGEHGSYTSTRS
>TRINITY_DN13448_c0_g1_i1_6 (δ-OAT2)
MKRPLQCMLLTRICMRRSFSALPQGNSSSPSQNLINLENDCSAHNYHPIPIVFSKAKGSSVWDPEGKKYLDFLSAYSAVNQGHCHPKIMKVLAEQAQTLTLSSRAFYNDKFPVFAECITSMFGYDMVLPMNTGAEGVETALKLARKWGYMKKRIPKNEAIIVSCCGCFHGRTLAAISMSCDNEATRGFWPLLPGQLKVDFGDAVALEKLFKEKGDQIAGFLFEPIQGEAGVIIPPKGYLKVVRDLCSKYNILMIADEIQSGLARSGRLLACDWEEVRPDVVILGKALGGGVLPVSAVLADKDVMLCIQAGEHGRLQIAI
>TRINITY_DN36679_c0_g1_i1_7 (ProDH1)
MANKVFCPKLLKNLGFHVRRLNSAPSPLSAVPPLNFTGDFNAATVTEPNLLDTTPQINTALQNHNNIINFDDVKELFYGVPTTKLIRSSLTLQMAAIEPMVDLGMWVMNSKLMEMPVFKEVMLGFVKNTFYKHFCAGKDLTEVRRTVTNLSNSGLKAMLDYGVEHATENESCDQSMKSFIQTIESTKSLPESSASFVVAKITAICTPRLLKRMSDLLRWEQKDPSFHLPWKQQSLPLFAENSPIYHTSKKPEPLTAEEERDLQLARQRLVKICEKCVEHDVPLLIDAEDTTIQPAIDYFAYSAAIKYHRGDQPLIFGTIQAYLKDAKERMVIAKKAAEKMGVPMGFKLVRGAYMCSEKHLASSLGFKSPIHDSIEQTHACFNSCAEFMIEEIANGSGAV…
>TRINITY_DN50_c0_g1_i2_8 (ProDH2)
MANKVVRPKVFRDLRCFARCLNTAPTATPINYNSNYDATDVASPADQLVVPEKKVIKFDDVKELFTGVSTSKLIRSSFTLQMASIEPMVDMGMWVMNSKLMHMPIFREVIMGFVKNTFYEHFCAGKDLEEVRRTVTKLSNVGLKVMLDYGAEHATENESCDHSMNVFLQTAESTKSLPSSSVSFVVVKVTALCTPKLLKRVSDLLRWEHKNPSFNLPWKHKALPLFADSSPLYQTTDKPEPLTVDEERDLELAHDRFMKICKRCLELDVQLLIDAEDTSIQPAIDYFAYSAAIKYHKDDHPLIFGTIQAYLKDSKERMVIAKKAAEKMGVPMGFKLVRGAYMSSENELASSLGFKSPIHDSIQQTHDCYNSCAGFMIDEIANGSGAVVLATHNIESGNL…
>TRINITY_DN23202_c0_g1_i3_9 (P5CDH)
IMYRLAAYRQLKNKVSCNDLNWISLFSSARSNHNLSFATVKAEEVSGSQPAEVHNLVQGKWTSSSNWNTLLDPLNGQPFIKVAEVNESELQPFVESLSKCPKHGLHNPFKAPERYLMLGDVSTKAAHALGLPEVSDFFAKLIQRVSPKSYQQALGEVSVTQKFLENFCGDQVRFLARSFAVPGNHLGQQSHGFRWPYGPVAVITPFNFPLEIPLLQLMGALYMGNKPVLKVDSKVCIVMEQMLRLLHDCGLPVDDMDFINSDGKTMNKLLVEAKPRMTLFTGSSRVADKLADDLNGRVKLEDAGFDWKILGPDVNEVDYTAWVCDQDAYACSGQKCSAQSILFMHENWRETTLMQKMKELAARRKLDDLTVGPVLTVTTETMLDHAKKLLQIPGSKLLF…

## Sheet: Nucleotide sequence
>TRINITY_DN21284_c1_g3_i9_3 (LrP5CS1)
GGTTTCTCCACCCCCTCAAGCTACCCCAGGGTCAATTTGTGTTTATATATAAGTAGGAAGATATCTTCCATCTCAAATCTACATACAACTGCAAACAAACCCACATAAAAGAAAGCAGAAACATAGGAATTAGGATTCAAGTTGGCGGAGGTTCAGGACTCTCCGCATTAGCCATATCCATCTGTCATTCTTTTCTTTTTGTTAATCGTTTGAAGGTGTGATTATGGATTCGGCTGATCCTGCTAGAGCGTTTGTCAAGGACGTCAAAAGAATTATTATTAAGGTTGGAACAGCAGTGGTGACTCGAGGTGATGGAAGATTAGCACTTGGAAGAATGGGTTCACTGTGTGAGCAGATTCGGGAACTTACCTCTCAAGGCTTTGAAGTTATTTTGGTGAC…
>TRINITY_DN21540_c0_g2_i1_2 (LrP5CS2)
CAATCCCCAATTAATCAACTAGAAAAGGGGCTGAAGGAAGTTGACTCAACACATTTGTGCTGCTAGGCTTACATTTCTATACTATTGTGAGCTCAAAGATGGAGACAGTTGATTCTACTCGGGCATTTGTCAAGAACGTCAAACGTGTGATTGTTAAGGTCGGGACAGCAGTTGTGACTCGAGCTGATGGAAGATTAGCACTTGGAAGATTAGGAGCCCTCTGTGAGCAGATTCAGGAGCTTAACTCGCAAGGATATGAAGTTGTTTTGGTGACTTCAGGTGCTGTAGGTGTTGGGCGTCAACGGCTTAGATATAGAAAGTTGCTCAACAGCAGTTTTCTTGATCTTCAAAAGCCCCAAACTGAGCTTGATGGCAAGGCTTGTGCTGCTGTGGGCCAGA…
>TRINITY_DN25963_c0_g2_i9_10 (LrP5CS3)
CTGTCCTACGGTTTCTCCACCCCCTCAAGCTACCCCAGGGTCAATTTGTGTTTATATATAAGTAGGAAGATATCTTCCATCTCAAATCTACATACAACTGCAAACAAACCCACATAAAAGAAAGCAGAAACATAGGAATTAGGATTCAAGTTGGCGGAGGTTCAGGACTCTCCGCATTAGCCATATCCATCTGTCATTCTTTTCTTTTTGTTAATCGTTTGAAGGTGTGATTATGGATTCGGCTGATCCTGCTAGAGCGTTTGTCAAGGACGTCAAAAGAATTATTATTAAGGTTGGAACAGCAGTGGTGACTCGAGGTGATGGAAGATTAGCACTTGGAAGAATGGGTTCACTGTGTGAGCAGATTCGGGAACTTACCTCTCAAGGCTTTGAAGTTAT…
>TRINITY_DN15477_c0_g1_i2_5 (LrP5CR)
AAAATAGTCCATGAAAGTAAAACAAGACAGTTAATATGGAAGGGATGATAGAAGTATGTGTGTTTTCTATATTTCGAAGTATCTTTTTAAGCTAGTACGACATGGATCGAAAAAGAGATATGAATGAAGGTGTATACTTGACAATAAAACTGCAAATAAGTACGGAATATAAGGACTAAACAGTCACTTAGCAAAGTAGCTGAGCTCAAATAGGAAGTTGAGTAATGCGTTAAACCGCAATATCAGGTTTTCCTGGACTTGTTCACTGATTTTAGGAGAAACGTAAAATCTTGCTATTTGATAGTTTTTGCAATGGCGAATGTTTGTCCGATTCCAAGCGATTCATACAAGGTGGGGTTCATAGGAGCTGGAAAAATGGCTGAAAGCATAGCTAGAGGT…
>TRINITY_DN11125_c0_g1_i4_8 (LrOAT1)
GTCTCACTCGAATGGTGAGCCATTTAGGAAATTGTGCATTTAGACGCCACATAAAGACATCAACTCCATCATGTAGAGTGGCAGGATACGTCACGTAACAGAAAAGTGGAAGGAAAAAAAAAGAGGAAAGTGATCAATTGAAGCAATCAAGAAGGCAACTCAAGATTGAAACGAATTATCATTAAAGGGGGTTGGCGTTAATTTGGTCTTTTGCTTTTTTGGTCAATACTCAATACCAACCAAAAAAGATTTATTGATCTTGTGTGAATTAGATTGAATTCTGGTTAAGATGGCTATGATGAAGAGGCCTTTACAGTGTATGTTGTTGACAAGGATTTGCATGCGAAGAAGTTTTAGTGCTCTTCCTCAAGGAAACTCATCTTCCCCTTCTCAAAATCT…
>TRINITY_DN13448_c0_g1_i1_6 (LrOAT2)
CTCACTCGAATGGTGAGCCATTTAGGAAATTGTGCATTTAGACGCCACATAAAGACATCAACTCCATCATGTAGAGTGGCAGGATACGTCACGTAACAGAAAAGTGGAAGGAAAAAAAAAGAGGAAAGTGATCAATTGAAGCAATCAAGAAGGCAACTCAAGATTGAAACGAATTATCATTAAAGGGGGTTGGCGTTAATTTGGTCTTTTGCTTTTTTGGTCAATACTCAATACCAACCAAAAAAGATTTATTGATCTTGTGTGAATTAGATTGAATTCTGGTTAAGATGGCTATGATGAAGAGGCCTTTACAGTGTATGTTGTTGACAAGGATTTGCATGCGAAGAAGTTTTAGTGCTCTTCCTCAAGGAAACTCATCTTCCCCTTCTCAAAATCTCA…
>TRINITY_DN36679_c0_g1_i1_7 (LrProDH1)
GCCGTAATTTAAGTTATCACCTTGACCAAATACGCAACCCCAATCCTCTATAAATACCATGCAACTCTTACAAACGTAACATATCAATTTGAGAGAGAGAGGAAAAAAAAAAACACACAAAAATTTCTCATTCTGCCGCCCACCGTTGCATGGCAAATAAGGTTTTCTGTCCGAAACTCCTTAAGAACCTCGGATTTCATGTCCGCCGCTTAAACTCCGCTCCGTCACCTCTTTCCGCCGTTCCACCGTTGAATTTCACTGGCGATTTTAACGCCGCTACCGTTACCGAACCTAATTTGTTAGACACCACACCACAGATTAACACAGCCCTTCAAAACCATAATAACATCATCAATTTTGACGATGTTAAGGAGCTATTCTATGGGGTTCCAACCACAA…
>TRINITY_DN50_c0_g1_i2_8 (LrProDH2)
TCAAGACACAGACAGAGAAGACATATTGTCAATACACACCGCGTTTTATTTCATTTCAGTTTTATGGCAAACAAAGTCGTACGTCCAAAGGTTTTTCGTGATCTCCGATGTTTTGCTCGGTGTCTCAACACCGCTCCAACTGCCACGCCGATTAATTACAACAGCAACTATGATGCTACAGACGTAGCATCACCTGCGGACCAATTAGTCGTTCCTGAAAAAAAAGTGATCAAGTTTGATGATGTAAAGGAATTGTTTACGGGTGTTTCCACCTCAAAGTTGATTAGGTCATCGTTTACACTTCAAATGGCATCGATTGAGCCTATGGTTGACATGGGTATGTGGGTAATGAATTCTAAGCTCATGCATATGCCAATATTCAGGGAGGTAATAATGGGG…
>TRINITY_DN23202_c0_g1_i3_9 (LrP5CDH)
ATAAAAAATATTTAATTTTCATGATCAAACTTCAACCTATTAATATTAACCAGTACTGCTCGTTTTCATATCAATAAGTTCTTTTAAGCTAGTCAGGGACACGTATTTTTTTTTTTTTAAAGAAATACTAGTTTCCATATCTATAAATTCTTTCAACCTAGTTAAAGTGTGACGCTTTGACACACACACTGCCGTCAATCATGTATCGGCTTGCCGCATACAGGCAATTGAAGAATAAAGTTTCTTGCAATGATCTCAATTGGATCAGTTTATTCAGTTCTGCAAGGTCAAACCACAATTTGTCCTTTGCTACGGTAAAAGCTGAAGAAGTATCAGGCTCTCAACCTGCTGAAGTCCACAACTTGGTGCAGGGCAAGTGGACAAGTTCTTCTAATTGGA…
