# Supplementary material for: Proline Metabolism Process and Antioxidant Potential of Lycium ruthenicum Murr. in Response to NaCl Treatments
Source: Int J Mol Sci. 2023 Sep 7;24(18):13794. doi: 10.3390/ijms241813794 (PMC10530678; doi:10.3390/ijms241813794)
Supplement: Supplementary file 1 [file ijms-24-13794-s001.zip › Supplementary Data file S2.xlsx]

## Sheet: Supplementary Data File S2
Supplementary Data File S2: Assembled Nucleotide Sequences of L. ruthenicum.
>TRINITY_DN7858_c0_g1_i1_1
GTAATCACAAGTTGGTTATTATGTGTCTAGCCATTTTGATTGTTTGTCTGGTCTTATAGTTACATGAAAGTGTTTTAAGTCATTTGGTTTATTTTTCTTAGTATTATAGTTGGTATGAAACTGTGTTTACGTATCTAGTTATATGCTTAATATTGCAGTTATATAAACTTGTTCTGGTTGTTAAGCTTACTTTGTTTCACATTATAGTCATATGAAACTATGTTTGATTACTAATCTTGTTTGCTATGTATTTAGAATGAGACCATGTCTAGTCATTCAATCTGTCCTGCTTAATGTTATAAGTGGTATAAGATAGCACTCAACATAGTTTAGCTTGTTTGTTTGATTTAATGTAGTGGATTAAGTGTAGAGATGTGCTTGGTTTAACTAGTTCTGCCT…
>TRINITY_DN7853_c0_g1_i1_1
CACCCCTTAAGAAAACACTAACTTCTAATCAAAATAGGTAGTTTGACTAAACTACCCCTAATTAAATAGGTATTAAGATTTGGTCAGTTAACACTTCATAAGGGCAAATTTGGAAAAATAAGGTCAATTATTTCTTGATTTGGTAAGTGGACACTATTTTTGAACAAAAAAATAAAGGCTAAGTGAATACACCTTTTTGATCCGGAGAGAGTATTTTATATGGGAATTTTGTGCATGCCCCTGTCATTCGACACAAATATAAGGACTAATTTGTGTAACATAGGGAGACTTCCTTGGAAAGAGCACTTCCTTTTTTCGGTTAATTGTAACATATTGTTATTAATTTGGAATCTGATTACAGG
>TRINITY_DN7881_c0_g1_i1_1
GCTAGTGTAGGACTTGATTTTGAAGGAAGCAGTCATATATACTCATGGCTATGGCGATTCGTCTAGTACTTCTTTTTCTTCTGTTTTTGGGTGTCAAAGCCCAGGTTTCTTTAACTGATCTGAAGAACGTTGAAGAAGATAAACCTCAAAATGTTGGCCTTAGCCAGGCATTTCGTGTTTTCACTAGAGGAGCCAATAGGCGTCTAGTTCAGGATATAGGTGAGTCAAAAAATGCTAATTTGCTCTTTTTCACTGTTAATAATTAATGTACCAACTTAGGAGAGATCTTGTTTTTAGTTCGTCATTTTTTTTTTGGTTTGGTATAAGACAGTGGACTTCAAATTTCTTGACTTAAGAGCCATAACCACCGTATATTGAATGACTTAAATATGAAACTGT…
>TRINITY_DN7883_c0_g1_i1_1
TTTTTTTTTTTTTTGTATGTGTATAAGTTAAAGTTAGACAGACATAGCTTTATAATCTGGGGCTAAATATGACTTTGCTCTATGTGCTTTATACATTACCCAATAATGAAGAAATCACGAAAATTTTTCGTACCACAGGAAAGGGGGTACATTTTTAGATGTTTAAGCTGATGAACTTGTTAAAGACCTGGGCCAGTTCATTTTTACAATTTCTTTTTTTTTTAATTATTCTTCATATTCAAAAATATGTAAAGGGGACATGTACTTCATTAGTGACATTGGATTCAGTTTATGAAAAGGCACCTGTCCCATTCTTTGATTTAAAAAAAAAATCCGTTTTATTAATAGAAACAGAGTGTATGTGGTGTAGTGTATCATTGCAGGAATTGAAATTATTTA…
>TRINITY_DN7833_c0_g1_i1_1
CCAATTTATGTGAACGTGTTTGATTGGGCACGGAGTTTAAGAAATGATGGAAGACTTTTGAAACCGGTGTTCTAAAATAAGCTATAGATATTTGTGTGGCTATAAATCAACTCATTAAAGGTATAATAGATACTCCCTCCGTCCCATTCTCATATCACTTGGTTACTTTCCTTTTTGCATGCTCCTTAAGAAATCATAAATAAAAGATGTATTTTACTACCTTACTCCTATTTCTCTCCAATAAATACATTGACTATTTGCAAGAACATTTAATATTAAGGGTAAGATGAGAAAGATTTAATTAATTTTATCTTGGTTTTGTAAATGGACAAGTAATTTGAGACATATATTTTTAGTAATGTGGCCAAGTAATATGGGACGGAGGGAGTATTTTATAAG…
>TRINITY_DN7867_c0_g1_i3_1
ATTAGAATGCCTGATACAACACTTATTATGGAGTGAAGGGAGTATACATTAAGTATCATTTCAGCCAACTAGAATATGTCGAAGGACTGAAATAGTCCAAGCCCTAGACATTAAGGACCATTTTGATCATCTCATCGAAATCTGACCATAGAAATTTGAAAAAAAAAATTGAAAAAGGAAAATCTGACTGAAAAATTCGGAATTGGAGCAAAAGGTGTGTGGTGCGTTGATAAAGAAGAACGATTAAACACTTTCATACGCTAAGTATTCGAAAAATAGGAAACTAGGAGTGGACGCAATGGGACTTCTCAGCATTATTCGAAAGATCAAGCGAAAGGAAAAGGAAATGCGCATCCTAATGGTGGGTCTTGACAACTCTGGTAAGACAACGATTGTGTT…
>TRINITY_DN7893_c0_g1_i1_1
CCCCCCCCCCCCCCCCCCCCCCCCCAAATTTGCTTCAGTAGATCATGAATGTTCCCCTCTAGTTTGGTTTCCTGGAAACAAAGAATGTCTGCCCTCCAATGATCTACTAGGCTCTTTACCATCCTCCTTTTCCCCACATCATTTAATCCCCTTACATTCCATGACACAAGTTTGAGCTTCATTATTCAGATATTGCTTTCTCCTTCCCCTTGTTGCTGCTCCCATTACTTTTGAATTTAACTTCAAAAGTAATTAATTTCTTTAACTCTTGTGATTCTTTGGCTCCGGATTTTTTAATTTCCGTGCCTGGTTCCATCCTTCTAGCTTGCCTACACGCATCAATTTGCATAAGAAGTTCCAGGGCTTCTTCTTCATGTTCCTTGAAGTCAACAGCAAAAA…
>TRINITY_DN7851_c0_g1_i2_1
GTTTACTCTCCTCTCAGGGTGGAGGACCTTCCTCTAAATGAAATTGATCATGTTTACCTCTTGGATTTTGTGGGTCCATCTGGTTTTGTTCACCAACTCAAGTCTAAAGTTGACTTTGTTGTTGTATTGGATCATCACAAGACTGCACGAGAGCTGTTAGGTGGAGGGACATCTGTGAGTGAAAACGTGAGTAAAGTGATTGACATGGATAGAAGTGGGGCTACTATTGCTTATGATTATTTCAAGGAGAAGCTCATAACCGGGGACAATAACAAAGCTGCTGACGGTAGTGCACTAAAGATTGGTGAATTTGATAGAGTCAGGAGATTTTTTGAATATATAGAGGACAGAGATTTGTGGAGATGGAAACTCCCAGACAGTAAGGCATTCAGCAGCGGG…
>TRINITY_DN7817_c0_g1_i1_1
GAAAAGGGAAAATAAAGTTCCACTCAAAACCAAATAAAAATGAAATGGCAGATAAAGTGTGTCTTCCTTGTGTCCATGGCTCTCCCTTGTTGATGCTTTTTCCGATGGTGCTTGATTCTGAGCATCTGCACTTTCATTGGCTCGAGAATGGCGAGGTTAGCGCTCGGAAAAAACTACTTCAAAATCGTTGGTGCTCTTTCAGACTTTGTTTTAAAAGAGTCGCCATCTAATTTTTAGGAAATTAGGAACATCGATTTTGAAGAGTTTATTCATACACCGTGAAAAAATCCTTCTTAAACCAAAGTTCTAGGTAAGGGTTCTGGTGATCCCCTAGGGAAGGTGTTAAGCAGCCTAATATTAAGGATCTATACTATACGGCTGACCTTCGAGTTCC
>TRINITY_DN7835_c0_g1_i1_1
AAAACCTTCACTAAACAAACCCCAAAACAAAAAAAAAAAAAACAAAAAAAAACACTGGTCTTCTTCTTCATTTTTGATAGTTTGTTTCTGGGTCAAAGTTGGTCCCATAAGTGGCTGTTTCTGTGCGAAAATATGCTGATTGGTTGAGGTCTTGTTCGTCGAGTCCATCGGAGCTCCAATCACCATTGAAAAGATTGTAAAGGATTTCACAAAATGATACTATGCATCATGTTTTTGGAGAAGGAGATGCAGCAAGATACATGTGGAATAATATGGGAAACCCCCTTGGAATACAACATGCAAATCAACCTATTGTCAACATCTTCAACAATTGGTGGAG
>TRINITY_DN7841_c0_g1_i1_1
GTCTAGCGGTTCTCGACATCTCACATTTATCCCTGCACTGTGTAGAAACCTTGAAAAAAAAAAAACTCCTGACAAACACCGAACAAATGTATAATATGCTAGATTGGAAGGAGCCACTACAACCATTCACACTGTTCCACAATACCCTCCAGAAATACTATAAGATAAAAGGCGGACAAGGAATACGATTGTACTAGATTCTTGTGAACTAGTGAAACTGGAAGTATAGACACAGAAGATTATTTTTGGTTATGCTCTTTTGTTGTAAGATTTGGTTACACTCTTTTTCTGTGTAGATGCACCGTACATCTATAATAGTAGGCGTTGGGTCAGAAACTAATTTGATATGGTCCCATATTATGCATGGATCTATTTAGTGTCTAACGCTCTCTGCACTCA…
>TRINITY_DN7894_c0_g1_i2_1
CTTTTGTGAAAGCTTATGAGGACAGAGAGACATTCACCCCAGTGGTAGAAGGCCAGGAAGAATGCCAATCATCTAGACAAAGTGAAAACTTAAGGATGCCGGATATTGTTCAAAGCACAAGGAAAGACTCTCATCTGAAGTCTTCTATGATTGAAGAAAGTACAGCCTCACCAGAAGTTCAGGAGGATTCAATAAAGAGCCCCTTGAAGATAAGATCAACTGCCATGCATCAGAGTCTGTTTATTCTTCCTCACCGTCAGCTTGCTCGGTGCCTCAATGTGACGCCGACAATGCAAGTGTCTCTGCTGCTTCGACAAAGGATGACCAGACAGAATTAGTGAACCAGC
>TRINITY_DN7897_c0_g1_i1_1
ATTCAACCACTGCGTTTTTCAGTGAAGAGAAGAGAAAAAAGATGGGAGGTGGACATGGCGTGACGTACAAAGGCATAACTATACATCAACCTAAGCGTTGGCACTCTGTCACCGGAAAAGGCTTGTGTGCCGTCATGTGGTTTTGGATTCTTTACCGAGCCAAGAAAGATGGTCCTGTAGTGTTGGTGAGCCTGAATATTGTTTCATCATCTCTCACCTTTCCGTTTATTGTATACCAGTTTGGTGATTGTTGATGTGATTTTTGCTGTTTAGGGCATGAGGCATCCCTGGGAAGGCCATGGCCATGGTCATGACCATTAGGTAAGGTTTTAGCAACTATGGTAAATGATGCTTCTAATCCAAAACCTTATGTATGTTCCAAATTGACGTGTATTAGTC…
>TRINITY_DN5670_c0_g1_i1_1
AAAGCGACCTGAAGGAGGATCTCCAAGTTGGAGATTTCTTCTCCTTCAGAACAAGAAAATATGGCTACAGCTTCCGAGTTTAAATTATAAAGACTTCCTGCTTAATTTGTAACTAATGCCTGCAAGAATTCCTGTAAAAGCTTAATAACTGATAGAACACCTAAATACTTATTGAAATCCTTATAAAGTTTAACGAGCAATTTTGGAAGCACCCGTCTTTTAAAGAGCATAACAAATGCATTTACTTCCATTTAGGTGTATCATATGATTAGGAAGGTTTTAATACCTATGGAAAAATAACTGCTTTAAGAAGTTCTAACCAGCTTTGCTTTCGGTCTGCATCACTAAATTGTTTCCTATTTCTTTTTCTTTCCTTGTATCAGTTCTATTTTTGCGATC…
>TRINITY_DN5677_c0_g1_i1_1
CCAACATTATCTCTCTCATCTTTTGTTCTGGGTCTATTGAAGATTCACATAGAGGATAAGATGGAAACCATTTTGAGGTGCACTGACAAATTGATGGATGACTTGGGAGACCGATTTGATGACCTGAACGAAAGAGTGAACATCATAGATGCGCAATGTAGAGATATACTTGAACAACAACAACAACTGAGAGACCGCCTTGAGGGTGTGGCAAGGAGACTAGAGAGGATGATCTGTGGTGTCCTGGGCTCCTTTCATATTGATGCTAATCAATATGTCACTCCTCCCCCTTCTCCACCACCACTGCTTTAGGATGTTTCTAGTTATTTTCGTTGTTGGTACTTGTTTTAGTATGAAGTAGTTGTTTATGTTAGGTTGTTGTTTGTGTTAGGTTGTTGT…
>TRINITY_DN5632_c0_g1_i1_1
AAAAATGTTCTAGCTTTAAATTATCTACTAGTACTTGAATATTAGAAAAATCGTCAAGATGTCTTCAAAATTGTCTCTTGTTTGCCTCATTATTCTGTTTTTCATCACCACCAATCCTGTAGGCCGTGGCCAATCACAAACCCTTGGAGTTGGTGTGGGAGTTGGTTTGGGAGTTGGTTTGCAAATAGGTGTAGGGAGATCGTTGGCTTGCACCCCAACAGGAAATCCTCCAGGCCCTGGAATTGGTGGAGCAAATGTCAGGGTTTCTTGTGATGGGGGTAACACAACCCTTCTTCGAATGACCACAAGAGAATTCCCCCCCCCCCCCCTCCACACCCCCCAAAAAAAAACTCACTATTCGCACATCGAAATTCAAGACTAGGGTTTCAGATTTGGGGT…
>TRINITY_DN5645_c0_g1_i1_1
TAAAATTTATATGCTTCATGTGCAGTTTTTATATTTTCTAAGCAGTTGCATATCTTTCAGTTGTGAATGCATATCTACACATGGCTGAACTGTTTGATAGCCACACTGAAATTCCTACTGCAAACATGTCAGACATTATGAGATCTAACAGTTTGGATGTTAGTAACAAATACCCCGCTTTTTGTAAATGAAGCTATCTTGCTAAGTTAAATAAATTCTATAGTTTGGATGTTAGTAACAAGTTCTCCCTTTTTTGTCAATAAAGCTATTTTGCTAGTTTATAATTGTTCCACTCATTTGATTTTAATTGCTTTTAGATTGTCCCAAAGCAGTCACTTCTAAGAGTTGTAAATGAGATTCTTGATGAAAGCGTTGAGCGGAAGAATGGGAGATTGTTAC…
>TRINITY_DN5620_c0_g1_i1_1
GTTAAAAAGGAAGGAAAGTCGAGTAATATTGGATGTGTTGGATTATGACTAGTTATTCGACTTATTTTTATCCTATCAATTCAGAATTAAAAGCAAAGTTTGTGAGGATTATAAATGTATCTATTTATTGATTATTATCTGTTATAGACCTGCTCCGCCTTTGCCACCTTAACGACCACTAGTTGCAGTAGACTAGTTGAACACGAAAACAACCTCACTTATTATCACTTCATTCAGCGACAAAAATTGAGGAATCGATACAGAATTCCTATCCAAATCACTGATGTGTGTCAATGACAAAAAAAATTCTTGAATTTTTTTTAAAAACATTTGTTTAAAATCGATTTCAATCACCATCGTCCTCTAAAAAAATCTATTTGTTGCACTGTCATATCTGCT…
>TRINITY_DN5607_c0_g1_i1_1
CGAACATAATGTTGAGTTTTCTTTGATTTCTTTCATAATTGGTGAATATGAACCATTACATATATATTATGGTATAAAAAAGAACATAATTGGGAGACAAGGAAGAGGACAACAAAAGGATCCTGATGGGTTTTTATCCTTAGTCCACAACAAGTACTCTTGTTTCTTCTTCAGTATGTAGCCAATAGAAGCCTTTTTCGTTCGGACAAGAATTCTCTTTGATGTTTCTCTTTTGGGATTTTCTTGGTGAATATCCTTTCTACTCCACCCTCAACCCCCAGGTAAAGTAGTCTTCGTTGGTATTATCTACACTTTAAGGACAATCACTGTTCTTCTGTTTCAAGCATGTGAACAACTAACTATCTAATGTTAAGTTTTATGTCAAAATATGGTTCTGAT…
>TRINITY_DN5655_c0_g1_i1_1
CTGCCCTTCGAACATGCTGTAGCCTACCTGCTTTCTTTCATCATGGCTGCTGCATACCCAGAACACTCTGTGTCACTGTTTCCTTCTAATTTCTGCATTCCTGCTTATTTTCTATTTTCTTTAACTTGTTTCCCTATGTGTTCTCTCCTCCCTGCTTCTTGTCCTAGCTAAAACACTCTATATGCTTGTTTTGTGTAACCACATGGCCTCCAAGGCATCTCATCTTGTTTAGTATTGTGACCTGCATCTGATCATGCATGCTATGACCAAAACTTTACCCCTGTATTGCCCGCATGAATGTGTTGTGCCTCCTCATACCTGAGAGTATTTACCTTTGCGTCCTTACTGTGTGAAACCATTATCCTACTTTGTTTGCATCATGTTTGATCTGGTTGCCAA…
>TRINITY_DN5673_c0_g1_i1_1
GTAATTCATGTGCTTATTTGGTTTAATTATGTGTTAGTTCAGTTGTTAGTATGTTTAATAGCATGATTGGTAGGTTAGTTCATTCATTAATAGGTTTTCATATGCCTGTTTAGCATGATCCGTTAGGTTTAATTGTTGTGTGTTAGCTTAATGTTTAGTTTAATTCTTATAGTATCAACTAGTCATTAAGTATGTTTAGTTTGGCAGTTTATAAATGTTTAGGTGTTAATTCAGATTAAGTGTGGTTCAATTAATCACTTGTAAGCATATCATTCATTTTAAAGGTAGTAGCATGATAAGCATAACTGCTGGTTTAGATTAGCTTGATCATATGTATACCAAGTGTATATTTGCCTAGCTTGCCTCCCTTAATGTCTAGACTAGGAGTATTCTGTTTTA…
>TRINITY_DN5656_c0_g1_i1_1
GTAGTACAGCAAAATGTTGAAGAAAAACATGAATTTTGGGTGGGTGGGTAGCGTTGGTGTTTAATGCAGACAGGGAGAAGTAGGGTAAGTTTTGGGTTGGGAGATTTATAGTAGTATTAATTTTGGGGACTACCGTATTAAGGACTAGCAGGACAGAAGGGCCTATTTATAGAAAGAAAATAGTACTACTATGAGAGTAAATAATTCATTCCAGTACCTGTCCCCTAGATATGTTCGTTATTGACGTTTTTCACTGTAAAGACACCACCGCCACAAGTTCGCACTGTTACTTTTAATAACCCTAAATTCAGTTTCTTTCTGGTTAACCATACATTCCACTGTGCTCACTCAACGTTACAAAGGTAAAAATGCCACAAAGATTCGTCCAACATTAGCCTG…
>TRINITY_DN5637_c0_g1_i1_1
AATGACTTTAAGCTGATCAGCCAAAAACTAAAAAAAACTAAAAATAGCTTATAAGCCCATCCAAACGGGCTCTGACCTGATACATTTTCCGTCAATACTGTTATAAAGGCTTATGCTTACAGTTCTATGCCACATAATGCTGTTTTATTCTATTTCAAAAGGGTTAACAATAGTTTAGTTTCTAAGGGCTGTTTAGTAGGATGGATAGAGAAAAATAGTCTTGGATATAAATTAATACCGCGTTATTTAACGTTTGGTTGGAAAAAAAAAACTCGATTAGTTATCCCGGATTAGAGTATTTTTTTATCCCACTTGAGGGTGAAATAACTAATTCTGGGACAACTTATCCTGGGATAAGTTGTTTCCATCCAAAGGAGCCCTAATAGTTTTACTTTTCCA…
>TRINITY_DN8973_c0_g1_i1_1
TTTATTATACAATGAGAAGGACGGTCCGTCGAACTGATCGACAGAGTGTCGATCTAACCCGTCGAATGGTCTTCGCGCTAACTTGATTCTACGGTACAATTGACAAATTGTCGGCCCGTCCGACGGTACAAAGAACGACCGTCGAACCCCCTTTCGTAGAATTGCATCAGAGTTTTATTTGACGAACTTTTCTCCCTTGCCTCTAACTTCTTTGGAATCTTAATTAGAATTATTAAGTATCCCTTCTTACTTGTAGGGACATCATGTTCACCTTAACTAACGTTAGTCCCTTCGCCGCTCAGCAACCTAAAGTTTCGAGGTGTTACATTCTTCCCTCCTTTTTGGAACATTCGTCCTCGGATGTTAAGTACTCGAAAATTCTACAAATATTTCGCCAGA…
>TRINITY_DN8914_c0_g1_i2_1
GTCTTGATTAAGCACGGATAACCAACAACACTTGTTAATGCTGCTGCTATTGCATGACCTGCTGATGGAGAGCGTCAGGAGATTGGATTATTTGACTAACATCTAAAATTCATTTGCTGAAGCTGCTTATGTGCTTTGTTAATATCCCTCTTCACCTGTTATAATCAAAATGTCATACCATTTGACAGTTCACGTCTATAAGTTTTGGTTTCCATCTTAAAAACTTCAATCCCGTTCTTTTTCATTTTCACCTTCAACCTTCCTGATGACATCTGATAAGAAATCTCAACCACTAGACAGAGAATGCTTCCACTTTCAGCAACAATATCGTTTAGCAATTTATGTCTTTTTTTTCTAAATCTTACTTGCTGTTTTGAATGCTTTGGCATCGTCTGGAGA…
>TRINITY_DN8909_c0_g1_i1_1
TCTTAATATGTTTCATTCATGTACATATCTTCCTGAATATGGATATGTATATGAATTGAATAAATGTACATATCTTGCTAGGATCATCATTTTTTATTGTTGCATTTATTCAATTCATGTTTTATTGTTGCATTCTTGTACATACCTTCCCAGCCAATCAAGCGGCTAAGTTATACTAGTATTTTACACATGGATATGTATATGAATTGAATAAATGTACATATCTTGCTAGGATCATCATTTTTTATTGTTGCATTTATTCAATTCATGTTTTATTGTTGCATTCTTGTACATACCTTCCCAGCCAATCAAGCGGCTAAGTTATACTAGTATTTTACACATTTTAGCTGAAGGAGTGCCTAACATGACAAATTTACACGTGAGACAATCAGGTTACTG…
>TRINITY_DN8929_c0_g1_i1_1
ATAGACCTCGTAGATGAGACATATCGAAATATAGCATTGCCCAATTATAAGCCTCACTGCACACTAGAGTGTTTGGGAGGCAATCTGTGTGTATACGATGACCGACGTCATGATAACCGAATGGATGTCTGGGTGATGAAGGAGCATGGAGGTGTGGAGTCATGAATTATGCTGGTTTCTGTCCCGGGCCCTTTTAGTCTTTCGCCACTATTCGTCTTCCAGAATGATGAAATTTTACTCGAACTGGATTCAAGTTTACAGTTGTATAATTCGACACATGACACTTTAAAGCTCTTAAGATTCAAATCCATTTTGATCCTAGACGTCGATATGATACATACATTGAAAGCCTCGTTTCGCCAAAATTAGTAATGGAATTTAAAGAGTTGAGGATCAACG…
>TRINITY_DN8910_c0_g1_i1_1
CGATTTGCTCCTGAAGTAGCAATATCTTAAAAGAAATTTTAAGCTATCACAATTTGATATGCTTAAGGCCTGCGCGTTCAGATGATTGTGTTCCATTTTTGAAGAATGAGAACTTTTGATATAAGCTATAAATATAGATTCATTCCCCGAAGTGAATGAACAAATACCACAACTTATCTCCCGGAGGGATAAAATACAAGGAATGTTGATGCTATATTTTTGTGGTATAAAATTCAGACATTGCTACACGTACATGTCGTACGTCGAAACATATTAAAGCATCATTCTAAGGAAAATGGAAGCAGAGTAGAATGCTTTCTCCTATAACCACATTAATACATTATGGTTAGTTGTTATTGATTTCCTTGAAGGAAATAACAATTAATGTATCTCTTTATG…
>TRINITY_DN8978_c0_g1_i1_1
ATTCTTTCCTTGGTCCGTTTCATTTTATATGGCTTTGATTGGGAATGAAGCTTAAGAAAGATAGAAAGACTTTTCTATTCACAAGTTGAATATATATAACAATACCAATCAAAAGTTATTGTATAACTTGTAGTCTTTACTCTTTAATCTATAGAATTTATTCATTCTATTGGAAAAGATCACGAGTGAAACAGACCGAATAAAAAGATAGTCAATCAACTATATGAATTTCTCAAAAGAACTTGTACCATTTGAGAACTTATATTACTCTAATGTTTTGATTAAATGGTACAAAATAAGTTTTCCTTTTAGGTCAACAAATTAATTTCTTCGTACTTCAAGAAATGTTTTAGTTTGATCAGTCCTAAATGAATATATTATACACGCATATTGTTTGAA…
>TRINITY_DN8905_c0_g1_i1_1
TTTTGATCTGGGGTTTCATTAAAGTTTAAATCTTTTTGGCCCCTAGGAAAAAAGAACCTTTTTTTCTAGGTAGAGTTATTTGGTTGTTGTGGGGGTGGGGTGTGGGAGGAAAAAAATTATTTGTTGTTGTTGAATTCTTGATCTTGTTTTGTTATTTCTTGTTTTCATATTGTTTCCGATACGCTTGATCATATCTAACATTTTGTCTTTTCCTCTCTTTTTCTCTTCTCTTGAGCCGAGGGCCTTTCGGAAACAGCCGCCCTACCTTTCAAGGTGGGGGTTAGGTCTGCGTACACTCTACCCGCCCCAGACCCGACATAGTGGGATTATACTGGGCTTATTGTTGTTGTTGTATCCCACCTGAATAAGAGGATT
>TRINITY_DN8962_c0_g1_i2_1
GTTTTTCATTTGAAGGAGTAGTTTTTTTGTTTGATATCCTTAATTCAACGTCCTATTTTGCTTTTGTTATGTCCCAGATCGGTGGGCATAGTGTGCTTATATTGGTTTAATTAGCTTGAGGCTCTCCCACGTTAATTATAACTAGCTTTTGGGGGTCTGAGTTAGGTCCAAGGTTGTTACAGTTTTTTGGTGTTTGAAAATATTTTGAAAATAAATTTTCAAAATCTGATTCAAAGTCTATGGCTTAACGCTAGCTGAATGTTTAGTTTGATTGAGCATAATTTTAAGGAATAGAAAGAGAAAAAGAGACTTTTGAATCCTGTTGTGTTCCTGAGTTAAAGATGTGTGTGATGGACTAAGATGTTCTTTCAATCTTGTGGTTTTAAACTTGTCATGTAG…
>TRINITY_DN8966_c0_g1_i1_1
AAACCAGACAACCTCTGGTTTTAGCCTTTTAGGGGACTCCTAATTTGTCTCAGCAATTGTGTAATACTATTGGAATGAAATAAACCTGAATAAACCGGAATGGACATAGAGGAATATGTAGCCAATCCCGACTAGTTTTGAGATTGCGAAATAATTTATTTAATGATTGATCTATGGACAACAATTCAACATGAAACTAAGTGATTTATATTTGTATACTATACAAAGGACACCCATGGATTGGCTTATTATTGAAGAAAGATGTTATGCATGTAAAAGCCTTTTTGATTTACCCTACATTTGGAGTTCCCTTTTTTGATGATGACATGGGAACCCAGAGTCGCTACCTTGGGGTGCTCACAGGGTCTACTTTGTTCCAATGCAATAGCTCGCAAACCA…
>TRINITY_DN8924_c0_g1_i1_1
TGTGGATTGCTATACATTTATTCAATATGTTCACAAGGAAAGGTTTTCTGTTCAACAAAGGCTCATATTCTTTCTTTCTCAAATTTTGATTTTATGAGACCTTTGATTGTATCTTATAGTAAAATCTCTTTGATAAACATTTTGTAGATGATTCGATTTTAATATATTACTTAGAATCTTCGTGTGCACTTATTGCCTATCTTATTCGGCTAAGGCTGGCAAATCCAACTATTTTTTTGTTAAAAGGAGATCTCAGATCAAGGGCTATCGACCTGACAATGCTCCGTTACTTTTATGCACATGTCATAACTAAGGG
>TRINITY_DN8960_c0_g1_i1_1
CATGGCTTAGTCACTTTCGTTATTTTCATTTCCATATCGCTTTGAATTTCTTGACCTTATCTGACCTCTTTTTATGCTGTCTATTGATCCGAGGGTCTTTCGGAAACAGCCGTCCTACCTTGCTAGGAGTAAGGTCTGCGTACACTACCCTTTCCAGACCCCACGTTGTGGGATTTCACTGGGTTGTTGTTGTTGTTGTACAGTTTAGAGGAAATTTTGGACTTATTTCTTTTTTATATAAAGGTGATGCCTAACCCAACTTGCACGTACCACGAATGATTTGCCGGGTACTTGTTATGTTCCACCAACTGCATTGAGTAACTCTGTCCCTCAAGATTTAACACAGAGAAATCACCTAACATTTTCTCTATATCGATATTTGAACTTAGTCTCCCATGG…
>TRINITY_DN4899_c0_g1_i1_1
CTTGTAGAAATGTATGCATTAAAAAAAGGTAGAATCTATCATGTAGTTGATGTTAAACCTAAAAAGCATTTGCTTCTCCTATGAGAAGTTGAAAAAAAAAATCTCAAACATGTAGAAAGTTAACCTTAAAAGATTCGCATCATTAGGAGATTGTGAGACTCTGAATTCATAGAGTGGTGGTTGATGCTAGTTTACGCATATTGAACGCTGTCACATGCATTTCTTGAAACTTGAAGTGTGCAAGTCTTTGTTTTGCCTTGATGTAAACACATCTGCTTGGTGACATCTTACCCCCATAAGTATCCTTCAAAAGCATATAAAAGTGCTTTATATCTACATGCTGAGGCATAGTTGGCTGATTGATTGATGATATGTTTTGGAGCTCAAGCTTTATAAAAT…
>TRINITY_DN4807_c0_g1_i1_1
GATAACCAGGTTGAGAATCAGGTCCCTAAAGTGGTCCTTTTTTTTTTTTTTTGTGCTTTTCATTGATTTCTATAAACCAACCATTTCTTGTTTCTCCTTCTCCCCCTTCCTTAATTCATTTGCAACTTAGGTAAAACTAGGGCTGGCGAAATTAGCCCACAAAAGCATGACCTGCCCATTTATTAGTTCAGCCCATTTTAGCCCATCTAGAATTTGGGCTGATATGTAGGCCAAATTGACCCATAGAAACCTTGTCTTTTTTGGTTGATACGTTATATATATTCATAATAAAGAAAAAAAATAGTTTTATTAGGTACTTAATTTTTTAAAAGAACAAACAAAGAAATTGAAGCTTGGTAGGAACTTGATGAGTTGGGTTATGACCCATTTTAGCGCAAC…
>TRINITY_DN4889_c0_g1_i1_1
CTTTGCCAAGAAAACACTACTAGCAGTGTAGAAACAAAACGAACCAAGAAATACATTTTTTTTCCTTTCACAATGTGGTTGTTAGAAGGCAAAAGTTGGGTTCTTGGAACAATTTACTATGTGGGGTTGTTTGTAATGATGAATTTGTGTAATGGAAATGAAGAAATGGTGTTTACAAATGGTTCTTGGTGGCCATCATCAGTAACAGCTATGTATATTTTAGGTGATTCTTCAGTTGATTGTGGTGACAACACTCCATTTTATCCAATTTTGCATCAAAATCTGTCATTGCATCCTTGTAATGGCTCTGATCAAACTCTTCTTCCTCAACTTCTTGCTAAGAAGATGGGCTTGCAATATGTCAAACCGTTCTACAGTCAGAATGGATCGATCGACGAT…
>TRINITY_DN4849_c0_g1_i1_1
CTTTATTTCTTCTCCATCTCAAATTCCACTTCAATTTCTCTCAAATTCACAACCATGGAATATCGCACGTTAGAAATAAATGTTATGTCCGGTAAAGATCTCAACAAGGTCAATCTCATCACAAAAATGGACGTATATGTTGTCGTTTCAATCTCCGGCCTAGATGACAGATCCAACCAGAAAATCAAAACACACGTAGATCACGATGGTGACAACAACCCCACGTGGAATTTCCCTATCAAATTCACCATAAATGATGACGCTGCTGTTCAAAACCGTTTGCATCTTGTTTTCAAGATCAAGTGTCAACGTGCTCTTGGAGATAAAGATATTGGAGAAGTTGATGTTCCAATCAAAGAGCTTCTTGAATCTCCAAACAGTACGGGAATTAAACAATTT…
>TRINITY_DN4845_c0_g1_i1_1
GCCTTCTCCAAATCAGTTCAATGAAGCAGCAACAATAGGGCTGAAGCCTTGGCAGCCGAGTTTGGTGTGAGAGGGATACGCTAATTTCATCCTCGAACTAGACTCCATGGTGATAGCCAACATGATCAACAAGCAGGACTCAAGTAACACGAAGCTTAAACAGACCGTAAGCAACCTGTTACGACTCCAGAGGCAAGCCAACTTTCAAGTAAAGCACTGCTTTAGAGAATGCAATCAGGTTGCGGACAGTTTGGCCTAGCTTGCATCGTCCAGTGACCAGAATCAAGTTGTATATTCTTTTGCTGAGCTTCACAAAAATTCTAAAGGCCCC
>TRINITY_DN4896_c0_g1_i1_1
GAAATTTCTTGGCTACAAATTACTTCATTAAGGATAAAATGATAAGTTTGGAGTTAAATTGTTACTCTCTTTTAAGAAAGTAAAGAATACTTTTGCATCTTGTGATTCAAAACCAAGGATATGTATATGTAGAGTGTATCAAAATGTTTATAGAGTTGCCAAAAAAGTAAAGAGACATTGATATTTAAATGGACGAAAAAGGAAAGAAAGACAAACAAATTGAAATGGAGGGAGTACTAAATATGGAAATATGTCATACTTCTTTTAGACTGACTGAAAAGAAAACTATGTCACATAAATTCGATTGAACCCATTGCACTAAGGCTACATCTGCCA
>TRINITY_DN4851_c0_g1_i1_1
TACTTTAGCGAGTTAAAAAAATGTTGTCCGATTTTACTATTACAATAATGAGTAACTTTGCGACTTTAAAGTTATAATAATGAGTAAAGTTACTTGATAAATCAGATTGTTTTCACTTTACTGCTACAACAGACAATGTTTAATGACCATACATTCAAATTAACATGCTCAAAAGACTGAAAATTGAACCTTTTTATCTGTTCTGCTTGGTCATTTATTAAGGGATTTTATTGCACAGCAGGTGAAGAATCTAAAAGGGAACATATCACCTCTCAGAATGGATCTGAAATTAAAGCTCCATCTTTCATTCAGTACAAATGGTGGATCCAAATGGTCATTTATTCAACATTTGTTCTATCTGGCCAAGCTATAGGTACACTCTTAGGCAGATTATATTTT…
>TRINITY_DN4808_c0_g1_i1_1
CAGATCGGTCAGTACCCATAATTTACATCCGTTTTCTTGCTTTCATTCATACGCATTTCTATTAAAATTTTTAGTCAGAATTTTTTATGAATTCTAAATAAGTAATATCTAATCTCCTAATTAACTTTAAAAGGATTAAGAAGAACAGTGCGGTACATAATAATTTTGCAAGCTACATGTCGGTAATAAATAAAACGACATATCCCCTATATAGAACCCACAATATAATTCATTTGGAATATCGCAGATGGCCCTATACTCACCACAAAAAGATACGGTAGTTGAAACTACTAACAACATTAGATCTTAGTAAGGTTGTCATCCTTGAAACGGGCATATGAAACATACATTAGGTCTTGAAAAGTTGTCAC
>TRINITY_DN13613_c0_g1_i3_1
AGCTCCCAACAACCATGTCTTCCTCCAACAAGCGAAATCACAAGGAAAAGATAGTTCGTCGCAACAAAGAAGAGAAGGCTGAGGAACCGGAGCTACCCAAGTATAGAGACAGAGCAAAAGAAAGAAGAGAAGATCAAAATCCAGATTATGAACCCACTGAATTAGGCGCTTTTCATGCTGTTGCTCCTCCTGGCAATGTTGATCTTCTGTCTGCTGATGCTCAGAAATTGTCTATTGAGAAGAGCAAGTATCTTGGAGGTGATGTGGAACACACACATTTGGTTAAAGGGTTAGATTATGCTTTACTTCACAAAGTGAGAAGTGAAATAGATAAGAAGCCAGATGGTGGAGATGAGTTTGAAGGAAAACCTAGAGGTTCAAAGGAAGATCATCAAGTGT…
>TRINITY_DN13673_c0_g1_i1_1
TTCTGAAGTTGTCGTCTCGACTGTTTGAACCTCAATTGGCTGATCATTTTGCTGCTTAGTTTGAAAACAACAGTTTGATAGGGCTTGAAGTTTCTTTGTGTTTTCTAAGTTAAGCTGAGCTCTCGCATCGTCTTCAAAACTGTCCCGGTGTAGAATTTCTAATCCAGAGTTATCTAAGATGCTTTCAAGAACTGCCAAAATCCCGCTTGTGAGTTCACATCCTGAGGTTTACGAACCATGTGATGATTCATTTGCATTAGTCGATGCATTATTAGCCGATCGATCTAACTTATTACAGCACCATCCCTC
>TRINITY_DN13627_c0_g1_i1_1
AATTCTTCTATAAAAGGAACACACAAGTTAAAGAGCCAGCCTATTTCATTAGTTCCACTAGTTCAGAAATTATACAAATTACAAGCTCTAAGAAGGTAAAATCCTCAAAACCCCTTCTCTGTTTTCTCTTTGTTCTTTGCAGAAACACCTTATCTCGTTCAATTTGGCTTAGAGTTTCTTGATTGTTGGTTAACCAATTGAAACTTTTGTTGATTGAAGAAAGGATTTATGGCTAGTGATGGACCAAGTTGGGCGGATCAATGGGGTGCAGGAGGGATAGGTGCCATGGATGAAGATGACAGCTATTATAAGAGCAGCAAAGAAAATGGAAACAAGAAGAAAGCTAGTTCATCATCAGCAGCAGGAATTGGCAAAGTCAAAGCAGTGGCAGTGGCTGGT…
>TRINITY_DN13635_c0_g2_i1_1
TAATATTTCTCTGCCATACTCACTGTTTGAGTTCTGCAGGGAATGCTTAGATCCATTTGATCAGCCAGAATGTGAGGCATTCGATCTCTTTGTTAATGAGACTGTTTGTATTGGAGAAGGTAACAACTCGTTTACGACTTGAGAAATTCCATCATGATCACCACTTGAAAATAGAGGATGTAAAAAGTACAGTCTGCTGAATTTATACTCTCTTTTCCCGACGTCCCAAGAATTGAAAACTACAATAGTTTTTTTTTCCTCAACAAAGTACTTGTAAAACTACAATAGGCAGTAGGTTGCTTCTTGTGAAATCCTGCTTTCATCTTCTTAAACGCCTGCATTATATTAATGATTTAAGTGTGGCAAAGGCCAAAAACAGATGAATTAGTCTATAATTGG…
>TRINITY_DN13679_c0_g1_i1_1
CGTGAATGTAGTTGCATCTGGTAAAGCGAATGATTAAAGAATTCGGGGACGCAATGTCCTTGGTCTGTTCTCAAACTTTGAATGGGTGCGACGTGTCCTGTTGCTTAATTGAACAGGCACCATTTAGAATACAAGGTTGTTAGCGGGCTTTTTCTGGTAAGCAGAACTGGCGATGCGGGATGAACCGATCACATCGTTAAAGCGTCCAACTCTCCGCTCATCAGACCCCATAAACGGCGTGGGTGAATTTAGACAGTAGGACCGTGGCCATGGAAGTCGGCAACAGCTAAGTAGTGTGTAACAACTAACCTACCGAATTCACCTGCCCGGAAAAAGGATGACGCTCAAGCGGAGGGCTTATACGATGTTTACTCTCTTTGTAATTAGAGAGAGTAAAGT…
>TRINITY_DN13653_c0_g1_i1_1
GTTTCTTTTCTTGAATCTATGTAGGTTAGTTTAGTTTAGTCTTAATTTTGTTTTGAGATTAGATGACTAGTTTTCTTCTCTATTCAGTTTAGTTCCATTTAAATTAGATAGTAAGTTTTATCTATGTTCATTCATTTTCCTTTCTTTTAAGTTGAGATTTTTATGTTACTTATGTGATTTGCCCGAGCATCCGGTCTTTTCCTACTATTCTTTATAAATCATGTCATTCCTAGTATTATTTGCCCCTTCAGAAAAGCATGTACGTGACCAAGTGTGCTAAAATTTGAGTGATTAAGTTCCTGTTAAAGGAAAGGGCATGAGAGAATCTTTTTCCCTTCATTTCCCATAAATAACCAGAGTATATCTTTTGCCTGAAATTAACTTGATATTACAGTAATC…
>TRINITY_DN13602_c0_g1_i4_1
TGTAACTATAGTGTTCTCTTTCTCAACTATTTCGATTGTTGATTGTATTTGTGTACTTCACTTGTTGGATCTACTAAGAAAATTATGTGTTTTTGTTGTACAAATGGTGGTGGATGAATTTGAGTTTTCAGTTCATGCATGATTGGAAAATATAGTACTATCTTCTTACCACAACATCAATATGACTTTCTTCCAAGGTTTAGGCATCATGCGGTTCGTTTTGGTGAGCAATTCTGGATAAGGAATTTTCTGTCTACCACGTCTATCCTGGTGGACTCTGATTTAATTTTAGAAAAAATCAAAATTAATTAGCAGATAGTACTTGCTGTATATTTTAGAAATCTGGAGGAAGGTCTGAGATATTTATGAATTTCCATTTTAAATTAAGCTCTTATAATT…
>TRINITY_DN13652_c0_g1_i2_1
TTTTTTTTTTTTTTCATTTTCACTGTCTCCCTGATAAGTCTATGCTTCATCTGTTAGTGTGTACTATATCCATGGATTTGAACCCTCTATAGTCTATTCAGGTTTCGACACAGAACCGATTCGTGTCTACTTTTAGCGTTGCAATTCTTTAACGGCTTTGCCTTCCAATGGAAGATCTTACACGCTCTATTTTGGGATAGCTCGTTGACTTTTGATTCTTTCCCTTATTTGTATCTTAAATAAAGCAAGAGAAAGAAAAGATCACAATAGTCTTATCTGGTGAGATCTTTTGATATCAATAAAGCATATGTTGAAACATTATTACAAAAGTTTGCTCTTTGCTTGTGTTCTAGATGGGTGGTTTTCTTATTTTCCCATACATGTCATAGTATAAGTCAT…
>TRINITY_DN13690_c0_g1_i2_1
TCACCAATCATCAACCAAGAATAAGGATAAAGAAAAATTAGATTCAATGGATACAAAGTCGGGAAACAAAATTTTTACTATTGACCTCAACACAAACCCCTCATTGCACATCAATAGCAGTACGGTGGTGAAGGATGGATATAACTGGAGAAAATATGGTCAAAAAGTGACAAGAGATAACCCTTACCCAAGAGCCTACTACAAGTGTTCATTTGCACCAGCATGTCCAGTCAAGAAGAAGGTGCAAAGAAGTGTTGAAGATCCATCAGTTTTAATAGCTACATATGAGGGGGACCACAACCACCCTCATCCATCCCAAACAGAAGTAACGGTTCCATTAATTAACCAAGGTATTACAACAGATTCAAGATTTTTGAACAAATTCATGGAAGACATTGA…
>TRINITY_DN13656_c0_g1_i1_1
GGCAATTCGATGTGAAAATAATGAGCTTGGAGAAAGAAATTGCTGAATTGAATGAGCATGTAGGTCAGGAAGAACTTGCTGAATTGATTAAGGCATATACGTGATCAGAATTGTCATCAGATGTTTGGCCAATGTTCCAGGCTAACATAGTGATGCATAAAATTTTAGCAGGCAAATGACATTTATTTGGAAAGATAAGCAACCAGTTGTTTTTCCTTTGGTTTCTCCTCCGTTTCCTTTATCTCCCTTCAAACAAACATGATTTCAAACAGTTCTTTGCTTTCTCCTTTTTCCCTTACTCAGGTTCCTTTTTCTAGTTTATAATGTACCCCTTTCATTAAATAAATTATCCCCCCTCTGTCTCATGATGTGCCCTTCAACCAATTGTCATTCCATTAC…
>TRINITY_DN13610_c0_g1_i2_1
CTAGCATGATACATCAACTACTACTACTATTTTAATCAAGTAGCCCAGTCAATAGTTCAGTCCAAGTTGACTTGGCCAGTTTCTCCTCATCTAACCATGTCCCACGGTACACCATTATACGTATGTTTTCCTTTTGTTTCCTAGTTGACCAGAAACTTTCTGTATTTTCCTGGTCTGATTTTTCTCCAAAGATTGGATCTTTTTGTGCTTGGATCCGTTGAGAAACTATATGGATTTGTCCCTTCAACACTCTGTACTTCATTCTTGATTTCCAATAGCTTGGTGAGGACTTATTTTGGTACTCATTTCTTTTTCTTGTTTTTCCTAGCTGATGAAATGCTGAGTCTTTTGGGGATTTTATCTCTATAATTTAACAATATTATCTTGGCTACTTGTTTA…
>TRINITY_DN13601_c0_g1_i1_1
ACTGGAGGTGTAATTGAACTTCAAGAGGTGTTTGACAGAGCTATGACTAGGTTGTCTCTTGACCCTCACCATGCCATTAGTATATTTTTACATGGCCTTAAACTAGAACTCAGTGATGCAGTTAAGATTCACAATCCACTCTCACTTCCACAAGCTTACCACATAGCAAGGATGGAGGAATCCATATTTCACAAACAGTTCAAGGCTATGAAATTCTCAACCTCTCAATCTCTTATCAGTTCATCCAGATTTCCATCCTTCACTAACAGTTATTCCCAAGCCAAACCAAGTTGTCAACCCCAAAACCATACCCCTAAACCAATTGATGATGGAAGTAAGAGGAGAAGTTTAAACACCTGTTGAGCTCAGTAATAAAATAGCAAAGGTATTGTGCTATAT…
>TRINITY_DN13611_c0_g2_i1_1
ATTTTGAATTAAAGTTTCGGTTAGTTTTGAGGCCCGAATATTGTCATTCTTTAAAGGCATGCTACTGTTGAGTTTTACCATCTGCTACTGTGTTTGAACCTGTTTTCGGCCATAATCAGTTGCTGGTTCAAAGCGTTATATTCTCGGCTGCAATTTTGCTATTCGCTGATGCATTATTGGTTGTTCACTGTTATTGTTTTGAGTTTAATAACTGCTGTTTTTTAGGATTGGACCTCGGTTTTGAATTTACATTATCTATGTTTAGCTTTATCAATCATTACTAATCCTTTCCTTTTTTTTTTTTTTGCATTACCATCGCATGCCAGTCCGAGGGACTCGTCTCCTTTCCGCCT
>TRINITY_DN13659_c0_g1_i1_1
TCTCTCTCTCTCTCTCTCTCTCTCTCTCTCTTCTCACCATGGCCAAGAAGCTAAAAACCAGAGCTTCCGAATCCACACAACAACAAGTTGAAGAACCACAAGACATTAAACAAGAACTTGATGTTGAACAAGAAGAATACGAAAACAATGTCGTAGAAGAAGAAATAGTGCATGAAGAAGACGAAGAAGAATCAGATCCCGAAGACGAGAACTCTAAGCAGAGGCAATTCTGTCGAGTCGCCGGCGAAAATTCTTCCATTGACAAGCAAATCTTTGAGGGATTGGATCTGAGGCTTGTATTCGTTTTTTAGGAGTGGAGACAATCTCAAATTGAGCAAATACACATGCTCGTCATTCTCCGTCTTGTATCTCAGATCTAAGTATATTCGTTTTTTAGGA…
>TRINITY_DN13692_c0_g1_i1_1
AAGGGATCATTTGGTTCGAAGACAATTAATGCTGGAATTAGTTATATTGACATTATTTCCTTTGGTTTTTGTATTAAAAATAACTTGCATTGCATAATTTCTAAATGGTACTGAAAAATAGGATGTATATCCTATATTGTTAATGCCATGGTTTACTATATATAAAAATAGTATTACTGAATATGGCATATAAGTAATACCTATATTAATTGTACTACACTTAAATCTGTGGCCAAACATTGTACTAAAATTTTATACCGGCATTATTCTACCTAATACAACCTACCAAATGACCCCTAAGAGTGATATACTTGAATGAAATGTTCTAACTGTTCTCTGCAGCATTTTGACTGGCTGGGGCAAGCACA
>TRINITY_DN1987_c0_g1_i1_1
TTCGCAACTCTAGTCGCCCCCGTCGCTGCTCGACGAAAAGGTAAATTATCTTCCTTATCGTAATCTTAGCATTTCTTTGTTGTTATGTTTAATTTTCCTACGTTTAGAAATCAAATCATTTATATTTAATTGTCTGTTCCCTATTAGATTTGAGAAAAACATGATTGTGTGATTATTTTAGTCTCAACATATGTACTTCTTGTTATATCTATTTTAGGAAGTGGGAGAATGATTAAGTGTGAGGATATCCTAATGTTAGAATCCCTGTTAGAATAGAAAACATAGGATTATATGATTGTTTTTAATTATAGATGTGCATCTTGATTTGTTACAAGTAACTATTGAATAACATAAGGTCATGTTTGAAGATTTTTTCATTAAAATGAAGGTCATAGCC
>TRINITY_DN1931_c0_g1_i1_1
TACAATGCCAAATATGAATCCTAGCAAACTATGAAACAAAGTGTGTTCTGTATAACCTTGTATAAATTGTATATAAACATTGTATCCACATCGTTATACACAACATCAAAGGTGAACCAGGTCATCATCTTCATCAATTTTTCAGCTGCTCGAATCAGTTCAAACCAGTTCCAATCGCCAACAATCTATCTCCCAAAGTAGATTTATGGATTTGGAATAACCCAAAGCACCGAGACCCCAACAATGGTGGCCTTCAGAATGCTAAATTTTCACCCTCAATAATCACCAAATTCATCTCAATCGAATCCCCAAATCGACTTCCTTGAGCTATTACCAACAAAATGAGATAATACTTATTCAAGATTTCACAACAAATTTTCAGATCTGGGCAAACCCAGA…
>TRINITY_DN1926_c0_g1_i1_1
GAGATGATTTTAGCAATAGAGAGGACTCATACTTCTAATAGACTATTCTACGAATTCCAGGGCCAATGCTATGGAATGGCATGTAGAGAAGAGTACTTTATGAGCAAGGGAAGTCAAGAAAGACCCTAAGGGTGAAAGTAAGAAGGGTGCACTAATGAACTGGTTAAAGGAAGTTGTATAACCATCAAGGACAAGAGAAAGGTTAAATAAGTCTGGCCAAGAGGCAAAACATCGATCGCATGGGACGGGAGTCTTGTTAAGGAGTACATAAATTCGATTATAAAGGAAATAAGATGAATATATGAGGGACATGTATAAATATGAACAGGTTATGGCATCGAAAGGGAAGATCAGAAAGGGATGAAAGAAGGAAGAAAAAGAGATATTTTATAAGTATTT…
>TRINITY_DN1920_c0_g1_i1_1
TAATTACGAAAAAGTAATGTTTTGTTTTTCTTATTTGTTGATTTTTATTTTTTTATCTTCAAAGCTACAGACTTTGAGTGGTTGAATTTCTTTTATTGCTTGGAAGAATCACTAATGGCACTCTCATTAGAGGACTTCCTTCTTCGTGCCCGAGTATTGAAACTGTACAGACATGCTTTGAGAATCTCAAGGAGAGCACCTTCTCATGCTAGAGCTGATTTGAGGCATATCATTAGACAAGAGATGGAGAATAACAGGAGTTGTAGTGAAAAACAGAGAATCCGGTACTTGGTTAGTGAAGGATTAGAAAGAGTGAAACGTCTGGATGAGACGCTTGACATGCAAGGCCATTGATTTAATGTTAATGTGTAAACTATATCGTAGAGCTTACATTTTGCA…
>TRINITY_DN1928_c0_g1_i1_1
GCATAATGAGTATGTGGTATCGCATACTCCCCACAACACGGGGCGGTGGGGCAGTTTTCAGCCCTTTTTAAGTTCCACGAGATCCCATTTTTTTTTTTCACATTCACTTTCCACACTTCTCTTCCCACATTATTAGAGAGTTCTTGAATGTTCGCTAGCATTCCAAAACCTTCCACATCATTAAAAGAGAAGATCAAACATCAAAACCCCAAGATAATCCATAGAAGAAGATTAGTCTTTCTCCAACCTAATATTATGATGAACTTGGTTTTGGAAGAAGTAGAGTGAGGTGAAGTTATTCTATTACAGGGTATGTTCTTCATCTTATTTATATGATTGAGTTAATTTAAAGGCTTAGCAAGTCTTAGAGAGGAAAGAATCATAGTAGAGAAGTCAAAG…
>TRINITY_DN1990_c0_g1_i1_1
TTCATTATTTTCCTCACTGCATCATTTCTCTCTATTTTTTCAATCTTCCGTATCAAGAGAGATGTTAGGGCCTCAGTGCTGCAAGAATCCACCAACAATGGGTTAGAACTTGGAGGGTTCAACACATACGTTTCTGGTCCTTCCACTTCCAAACTCGCCATTCTCGTCGTCTCTGACGTTTATGGTTATGAAGCACCAAATCTGAGACGTTGGAATATTCTTTACTACCACAACTCTTCCAGAAAATGAGTCTTAACTGCTGGCGACTCAGTGGTGTCTTATCTGTGAATCTATTGGTTACATCAAGGGAAGTAGTTGGGGTCACCGTTATTTGTGTTTGCCCAGTAATTAAG
>TRINITY_DN1960_c0_g1_i1_1
GTGAAGCCTATTAGTACATGTTTATAATAATGCTGCTAATAATAGTATTGAGTAAAGAAATAATGGTATTCACTTATACGGCCCACTTAGTAGTAGGAACATGATGCGGGATAAGGGGTGCTCGGTACAAGTATCGGGTACCCGTCGCGGCCCCTAGTTGGGTCGTGACATTAATGTACGAGCAAGGATAGGGAGAGTGGAAGTTGTAAGAATTTTGTGCTAGGGACAAAAGTAGCAGACGCTTGAGAGATATGGACGTATAGCTATAACACAAACACGTAGTTAAGGAAGAATCACGAGCAGGTAGGCCAAACAAGTGAAAGGACGAGTAATGGATGGAAGAGTATAGGAAATGTGGACAAAGTGACGGCATAGGCAGAAAGCAAAGGAAGAATTTTG…
>TRINITY_DN1997_c0_g1_i1_1
GTTGTGGTTCATGTTAGTAGCAAGCTTAACCAAAGAATCTGCAACTTGGTTTCCTTCTCTAAAGTTGTGAAGGAATGTGACATTGCTGTTCTCCAGTACTTTGATGGTTCTGCCAATAATCACCTTCAGTTTTAGATTGTTTGTGTCCTTTGCCTTGAACATGTTAGTAATTACTTGAGAGCAAGTTCAATTAAGAAATTAGTATATCCTTGAGTTGTACACCATTTCCCACCAAACTCAGCAGCTAAAGCTTCAGCAACATTGTTACTATTATACTATACAACTATGGAGAAGGCCATTATAAGGCTCCCATTTGAGTCCCTTGCAATGCCTCCTCCAGCCTTACCATTAGAGGGGTTATAGCTACCATCAATATTTACCTTGATAATTCCTTGACAA…
>TRINITY_DN1900_c0_g1_i1_1
GTATGCTAAAATGGGGTTGTTGCCTTTCGCGCGAAAGCTCTTTGATGAGATGGAAATGAAGGATGTGCCCACTTGGAATTCTTTGATTGCAGGGTATGCCAAGAATGGAAATGTGGAAGAAGCTTTTAAATTGTTTTCAGTTATGCCTTCAAGGAATGTGATTTCCTGGACTGCTATGATCTCAGGGTATTCGCAAAATGGGAAGTATGGGGATGCACTAGCTGTCTACAAGGAAATGGAGAAAGAGAGAGGGGTAAAGCCGAATGAAGTCACAATTGCTAGTGTTCTTCCAGCTTGTGCGAATCTTGGGGCGCTGGAGGTTGGGGAGAAGATTGAAGCTTATGCAAGAGTGAATGGATACTTTAAGAATATGTTTGTTTGCAATGCTGTGCTTGAAAT…
>TRINITY_DN1966_c0_g1_i1_1
CATTATATAATGCTTTAACTTGCATCTTTTTAAACGCATTGGGTCACGGTGGTTGCGCTTTTAAAGCTGACCAATTAGGTTTCTATTAAAATTTCCTTTATGGTCAACAGGACCATCCTGTACTATCTAGTGCTGTTTGAATTCTGTTCTTTTAGATATAATCGTATATTTAAGTAGAGTTTTCATGAATAACATACCTTTAGGGCCTTGATATTCTCTCTATTCCCTCCCACCAATTTTTACCATGTCAGCAGTTTATTGATACAGGAATAGTCCATCTTTGCACAGTTTTGGCGAGAAGGAAAGAAGGTTGAGCTTATTGGTAAATAGGAC
>TRINITY_DN1921_c0_g1_i1_1
GAAGGTGTCACATCTAGAATATATGTAGATTTCTGATGTTTTAAGATTGGGATGAATCATTTAAGGACATTAAACAGAAGGTAATACCAAGAATTTTGTCAGATCATTTCCCTATTATACTTGTTTGTGGAAACTTGAAAAAGAGAAAGGATATTTTAAATTTGAAAATATGTGGTTAGAGCATGATTATTTCCTGAAGTTAGTGGAACAATGGTGGGAGCAATATGAAATTCATGGGAGACCAGATCTGGTGCTTGCAAAAAAGCTGAGAAGACTGAAGGAAGACATAAAAATGGGACAAGAGGTCTTTGGCAACCTTGGGAAAAGAAAGACGCAGTCTTAAATAGATTGGAAGAGATTGATCACAGATCTCGTCAAATACAGATTTGAACATAGGAA…
>TRINITY_DN1957_c0_g1_i1_1
CCAGTCTCAGCATACTTTCCAGTAGCTCTATCTTTTCCATATATTACAAGTAACTTATCAAAATTTCTGATTGGCTTGTCCTTCCATTCCTTAGCTTCCGGCTTAGCCTACATATTTAAAAACCATTAATTAAGAATTGAAAAAATATCATTGTACACGAATAAGAAGAAAAAAAGTTAATAGACAAAAAATACCTGAATTAATTGATCTCATACTTCTGATTCGGCACACCACTTGTTTGTGGTAGGATCCTATGCAAACCCACTCAATCCACCATTTTGAAATATATCATAACACCTGGTAAACTGCCTTTTAATAACCTTGACACGATTGTGAAGTTTCTCCTTTGTGAAAAGTTTGCCAGGAAATTTATCTTGAAGTTTCCTTAGTATATTATTC…
>TRINITY_DN13271_c0_g1_i1_1
GTCTGTCCACGACTAGTGGAGCTTCTTCTGTAAGTTCCAAATATCTCTACAATCATTGTTTTGCTTTAAATTAGTCAGCATTCATGCGTCTAGGGGGTTGGAGATTGCTCTTGACACTCAACTTTATACTTGGAATTTTATAAAAATCCAGCTGATTTGATGCTAACCTTGCCTTTTCCCCTCCTCGTCCTATGAAGCCATCCATCGCCTACTGTTCTCATACCTGCTCTCCGTACCGCGGGAAATATTGTTACTGGTGATGATGCTCAAACACAGGTACTGCGACGTCATCCTCTGTCCAAATCCATGCTGTAGTATTACCTTTATAGTGTTCAAGTTATCTTTGCACTTTGCCTTTCAGGTCACTCTATCTCCAC
>TRINITY_DN13225_c0_g1_i1_1
AAAGCCCTTAAACCCAAGCCCTCAGTTGAGAAACAAACAACTCTATACACTTTCTTTGGATCTGATATACTACCATATTTTGGAACAAAAACAAACGAAGATGTCTGTAAAGGTGTTGAATCCAAATGCAGAAGTGCTCAACAAATCAGCAGCGCTTCATATGAACATCAACGCCGCCAAGGGTTTACAAGATGTTCTCAAAACCAATCTTGGTCCTAAAGGCACCATCAAGATGCTTGTTGGTGGTGCTGGTGATATTAAGCTCACTAAGGATGGTAATACGTTGTTGAAAGAAATGATGCAGGGATAAGTCTGGAATTTAGGGGATTCCTACTTTTAGAGAACTCCTAGTTTGTTTTGAAAGAAAAATTATTGAGTAGTGACTAGTGAGTACTGAAG…
>TRINITY_DN13209_c0_g1_i2_1
AGATGCATTCAGTATTTTTTCAGTTATGCTTGATTTTAGGTTGGCTTCTTTTGGTTATTTTATTGTTGGTTAATTTTTATTTGCATCAGGTGTTTATATCAATTCAGTTCAACTTATTATAGTTAAATGATTTAATGAGATGAAAATATGCATTAATCATCATGGTTAAGTGATGAAGTTCTATGTGCAAGTACATATCATCTATTTATTGGTTTGGTAGAGTAAGCTATTACACCTTTTATTGTCATCGTTGGAGGATTTAACTAATCTCGACAGGTTGAGATTGAGATTTTCATCGAATTTTTCTAAGAAGCAAAAGAGAAGATGTTGAAGTTCTTGTCAAAGGTGAAGATCCAGTTCAATGCTCTAGATCCACGAACAGCTTCATGTATGGAGTTT…
>TRINITY_DN13214_c0_g2_i1_1
TGGATATAAGACTATAAAGTCGTAAACTTCCTCTATATCAGTTTTCCCATTGAAGTGATTATCCCTTTTATTGGTTTAGCAATCCCATGAATATGACATAAAATACATGTCGATATTTCCTTTTTGATGTTTTTCATGTGTTATATGCATCAATCTGGGTGAGTTCTTTCTGCAGGCTACTGACGATGTGAACACTCATTTCATCTGCTTCACGCTTGCTGATGGTATTTCCTTCTCCATCCCATTCCCCCATCCCCCCAACTCTCTTTCTCTCTCTCAGTTTGTGTGATCTGTAAAATTCACTTAAGCACTGTCTGCATTCTGCCTTCAAGTTAAAAAGGGAGTCATTTGTCATATGGAGTTTAAATTGAGTGCTTGAGCATTGCAAATTTTTGCTAG…
>TRINITY_DN13220_c0_g1_i2_1
CATGCTTTTGGGAGAGTCACTCTGCCAACACTGAAAAAGCATCCTACTTGTACTGGATTGGTTCGAAAACTTCATGTGGTCTACATTTAACCACATTCTCCATATATAACACAAAATGATTTCTCTCTTTATACATCAACCCTCTTTAGCTATATCCACTTATCCAATATAACACTGATCAGTTCTTCTTATAGCAAGAATCCTTTTTGAATCTGCTACTGCAGTACTGTTTGGCTAATAAACCAAATAAATTCTCAAACCAAATATGGAAGCTTGCTTTGTCACTTCAAAGTCCTTCTCAGAGAAACTCTTACCTCCATTAGGATCAAGAATTTCTTATTCTACAAGAAGAAGGTTGCTATTTGTTAGTCAATTTCACCAGCTCAAAAAAGTTGGCAC…
>TRINITY_DN13250_c0_g1_i1_1
TTTTCATTTAGAGCAGTGATGGGTTGTGGGTGCCTTGTGGACTAATATGCAGGAGCTTGCAGCAAAAGGCCTAGCTTCAAAGAGCGATGGTTTCACAACAAGAAGGATGAATTAAATTCTGCCATGGAGGTAGATACTGAAAAGCTCCAAGGCTTATGCTGTCTGTAAAGCGGTTTATTAAACTCTTAAGATTTTTCATTATCGAAGCTCTTCAATGGGGGAGATCATTCTTCTCTGTGATGACACCACCACCAATCAACATAAGGGATTTTGACAGAGCGCTATGGAAACAGAAGCCAACCGTAAGCAAAGCAAATCTTGAAGTGCATGAGGTTCCCAAGGGACGAAGGCTCTTTCGTTTGCTATACAATTATGTAACTATTATTGCAGTGAATTATT…
>TRINITY_DN13260_c0_g1_i1_1
TTAACATCTTAACTTAAAAGTTATAATCTTTGATGAAATTGGATTTGGGTCTTTATTAATACATTCATGTTAGGTGTTAGATAAATTGTTTACTTAATTTCATGGGATTTGGGTCTTTATTGATACATGTATGTTAGGACTTATGTGTTAGACAAAATGTTTACTTGATTTCATAGGTAGAAGGAATAGCTTAGCTTAAAGTTTTAATCTTTGATGAAATTGGATTTGGGGTTTTATTAATACATGCTTGTTAGGTGTTTGACAAAATGTTTACTTAATTTCATGGGTAAGAATGACCATCTTAGCTTAAAGCTTTAATCTTTGATGAAAATGGATTTGG
>TRINITY_DN13221_c0_g1_i1_1
AAACCAAAAATCCAGTCTGCTATATAGAATGTAGAATACTACAAACCACTCAAAACTTTTCCAATCCCAAATTTCATAAATCCCCAAAATTTATAAACCTTGCCATATATATGCGCTTCTTCTTATTATTATCGCCTCTTCTTCTTGTTAATAAACTACCAAACCCATTATTCAATTTCTCCAATTTGGGATCGAGGGTAAGTCATAGAATGGCTTCTAACAAGTTTCCAATAGAGGAAAGTGGTGTGGGTATAGCAAGGAGATGTTGGATCAAGTTCAAGAAAGAGTCTACTTTTGCACTTTACACTCCTTTTGTTGTTTGTTTGGCTTCTGGTACACTGAATCTTGATACTTTCCGACATTACATTGCTCAGGATGTTCATTTCCTTAAGGCATTTG…
>TRINITY_DN13217_c0_g1_i6_1
GGGTAGTGTTAAATGTATTGAGAAAGAATGTATGTGTTTGTTTCTAACTTAAAGGATTTCAGTTAGTTTTGTAACAACTATATAACTAGAAGTATTGATAAGGTACCTTATTTTTCACTTTCATGTTTGCTGAATGACTGCTTCTTATGCAGAAAGAAGAAGGCTGTACACAAGACAACTACAACAGATGACAAAAGACTACAGAGCACCTTGAAAAGAATAGGTGTCAATGCTATCCCCGCTATTGAAGAGGTCAACATTTTCAAGGAGGATGTTGTTATCCAATTCATTAACCCCAAAGTTCAAGCATCTATTGCTGCAAACACATGGGTCGTTAGTGGTACCCCCCAGACAAAGAGTAAGTGTTCTACTCTTGTCCTCATGCCTTGGTTTTGCTTG…
>TRINITY_DN11438_c0_g1_i1_1
TTTCTGATTGAGCCTCCTATGCGTTTATTACCTTTAGGTTTTTAACTTTAAAAGGCCCTTCGTAGGAGGGATCCGGTGAATGTTTATGTCAATATGAGGGCTATAACTAATATCATTAGTAGCAAGAGTTTTGAACTCAGTAGTTTTTACCAGAACACAAGAAACCCGAATTATTTTTCTGAAAGTTGTTCTGATGGTTGTTATTTTGGTCTATCTAAATGTTCCAAAGACAAAAAGGGAGTAAATCACACCAGTTGTATAACACTTAAAGAGTTTGTGATCAAAGGAATTTTCCTTACTTGAGACTGGCGAGGAAATAAAATGGGC
>TRINITY_DN11424_c0_g1_i2_1
TGTTGGGTTTTCAATCTAATATTTCATTCATTCCCTTTCTTCCTTATTCTCCACTTTCCCCCTCTCCTCCGTTCTTCGATCTCTTTCCCCTTTGTAATCCAAAATTAATCTTAAAAAAAAAAAATTATTAACAAATTCACACACACACGCACACACTCACCATCGCTTCTATATTTCTATACTACACACACTTATATTTTACGTGTTGCAGATCGTAGATCCGATTCAATTCTATATTTCTTCTTTTATTTTTTGATTCTTGCTGAATTAGGCTATTTGTGAAGCTGTTTGGATGACCGTAAATCAATATTTGGATAATGACTTCGAATATGTTGGCAGGGGAGAGAAGGTGGGTTTCTGCAAGAAGAGGTGGCATGACTGTCCTTGGAAAAGTGGCTG…
>TRINITY_DN11458_c0_g1_i1_1
CACTCATTTCTCTTACATGTTGCTGGTTTCACATGTTTTACATCTTAATTACATATTATTTGAATAATTAAAGTAGATATTAATCCTTATCCTTTATGTTCCATGTGAAATCCTTTCTGGGCCATTCGGGCCACCCTTGCATAAACTTGTTGGGCCAAGAGCCCAGCTACCATTCTTCATCGAGTCCGTACGAGAAAAAGAGAAGCTAATATATTGAAGGCCCAACCATGGGTGAAAATAACTAACTGGTGGGCTTAGGTAGGCCCACCAGCCTAAACCTTTTTCCTTTTACATTCATTTTATGTGAAAAAATGTATTTATAAAGAAGAACACTTGTGAATTATTGGATCCCTATGGATGTAGGACTTACAAATAACTTAGTGATTTAGGGATTTCGCC…
>TRINITY_DN11455_c0_g1_i1_1
GCTTATTTGACAAAGTCTTCTTTCTGTTATAGATTCATTTCTCGGGGAACTCTTTGGCATCCCTTATTAATGACAATTCTGGTACAAAGCTGCAGCATTGTAGGTTGAACTTTAGTAGGAAGACATTTGGCATGGATCTGATGTAATAACACTTTTTTGAGAAAGTTAACATATTTTATAAAAACCATCCTGGTACTTAAGAGGACACTATAGTAACAATGTAAAAGTTTAGACAAAAAACTAGCACTATGAACTACCTACAGGGTCCCAATGATGTTTAACAGGGACTGTAAATCATCTACAAAACCTTCTCTACACCAAAAGTGAAGCAATTGGTGGTTTGTGTGCAAGGGTTCAGGTGAAGATGTCGACCAGTAGCATCGATATTATGGTGGATAA…
>TRINITY_DN11478_c0_g1_i1_1
ATTATAATTAAATACTACACTCTATTACATAATGGATAGCAGCACATGTACACAAGGTTGCAACATTGTATGAAACTTATCATCAGAATCCTTTGTTATTTCGGGTAGTGGTTGTCTAAGTTTTGCGGCTTCAACATCTACTGAACATTGAAAACAAAATACATCCCATTCACTGAAGCTAAATACGGTGGCTAAAGCTCTTGGATACCAGTGACCTCGTTCACTATTACTACATACCCTTGTCTGAGCCTGGGCGAGGCCGGAAACATCAGCAGCATTCCTCAACATGTATAAACTCACATAGTCATCCTGGTAGAAAAATCGTTGCATACTAAGCAGCATTGTAGCATGACTTTGAGTACTTGGAGGATCTCCGGAAAGGCAAGGTGAAGATTTGAT…
>TRINITY_DN11477_c0_g1_i1_1
CACAAATGTCAAAAACTAAAGACACAAAAACAGCAAGTTCAACACTTCAAGCATACCGTACAACTTACAAGATCAGGAGTTAGTTACTTGCGTGTCCTTCTTTCTGACATAACAAATACATACACGCACAATTTTGTGGTCATCACTTTCCAGCTTGCATGACTTCTTGTAACTTAAACAACCACATACACCCCTCAAATCCCAAATACTCTCTTCAATTTCACTTTCTCATTTTCTTGATTTGAGCCAAAAAAAAAAAATAAAGAAAAAAAAATGGAGGGAATTTGTACTAGTTGTTTGTACACTTGGATAACCCCATCATCAATTGAGTATAAAAGAAGAAGGAAACACCTGAATACAGTTAAAAAGAAGCGATCTTTATCTCCAAGAATTTGTGCA…
>TRINITY_DN11496_c0_g1_i1_1
AATTAAAAAAAAAAAAAGGTCTCACACATTGTGTGGCCAATTTTAATTGGTCCAACACACCCAAGGTAATGGGGACACTTAAAAGATGAATAAGTGGTCTTCTTTACTCATTCTACACTTCTAACACTTAGCAAAATATCAACATTGAGAGCCCTTTCTTTTCCCCACTGTTTCGGCTAGCCAAGGGGAGATCCAACCCCATTTTTTTTACTTCCCAAAAATTATTTCCTTGGTGTTAACCCACTATATTGAGGCCCCTAAGTAGCGTGGAAGAGTTGTTTGGGTCATCCAACCATTAGTGGTACTCATTTGCAAACCCTAGCTACTTGGTGGATTGAAGA
>TRINITY_DN11491_c0_g1_i1_1
TTTGTTGATTTCTAATGATGGGATCTTAAAATTAGCTGATTTTGGACAGGTAATCAATTTTTATCTGTCATGCTTTCTAAATACAGTTGTCTCGAATTATTTGTCGTTTTAGAAGTTCAAGATTGATCATTTTTTTCTCATTTCACCCTTAGTGGTTGTTTGGTGGCTAGTTAGAGTTATGCATGTATTAGTAATTGATGGATAAGTTATGAGAGAATCTATGTATTATTTTATGCAGGGATTAGTTATTCATGTATTTGTTATTCCACCTTTTATCATGCATAAAACAATAGAGATTTGAAGCCTGACAATTTGTTGATTTCTAATGA
>TRINITY_DN11410_c0_g2_i1_1
TGTAAATGTCTAAACCAATCATACAAGTTGTCAAAATGCGCTTCAGAAGATTGCACAGCACTTGTACGCATTCACTACCAAACCAACAGGCCAGCCATCTCAAACCAGAATTACCACGCAGTAAACATCCCAAATTACCCAACGGTAAACCACCTGTGAAGTCAACAAAAGTCAATAGCTCAGATATAGTGCAATGGAACAGATCAATCAGCCAACACATGCGACAAGGCGAATGCGATTCCGCGTTGCGCTTATTCAATTCAATGCCTGCCAAGTCATGCGTATCCTGGAACGCCATGATTTCAGGGTATTTGTTGAATGGCAGATTGGACATTGCTCAGAAGTTGTTCGACGAAATGCCTCAAAGAGACTTGGTATCCTGGAACATTATGCTTAGTG…
>TRINITY_DN11481_c0_g1_i1_1
GTGCAAATATCTACTGCTGGTTTGCTGGTAATAAAAATATTTATTACTGAAGAAGTTAGAAAGTCATTTACACAATTTTTTAGATGCTTGATGTTAAGATAACTCCAAACAGTTCATAGATTGATTCCCTTTAATTCAACTAAATCTCTAGCCCATGATTGCATGATATTTGGTCCAGTTCCTGTGAATGTGCTTGACATATAAAGTACAAGTTTTTATTTATAGCAGTCCCGCTCTCTAGAAATGCCCTGTACGTCTGTCTATTCCAACACAATGGTCCAATTATGCTTGTGAACACCTGTGATCTAGCACACGCTT
>TRINITY_DN11465_c0_g1_i1_1
TTTATACATTGGTATAAATATACATAACATATACATATGTTATAAATATTAGGTATAAATATAATTAATTTTGGCTGACGGTCCAAAAATGAAAAAAATCCTTTAATATCTTCCCGCTTGTGCTTCCAATAATAATAGTTGAATGTGAAGGTGACCTTGCATTTGTGGGCATTTCACTCTTCTCCCTTCTACTAGTATGGCCATGCTACATTACCAAATCTCCAGTCTTGCTTCGCTTTATCTTTACTCTTACTTTTCATCTGCTAAACGCATGTTGAGTTTTGGTGACTTGTGGAACCTGAACGCTACTTTTTTTAATTGCAG
>TRINITY_DN11405_c0_g1_i1_1
CTTATTGCTATTAAAGCTTTTAGTTTGTTATAAGTAGGCTAATCCAGGTAGCATGAGAAATTCAAAATCTTCTCAATCAATGAGAGAATTAACTCCTTAACTAGCACCCAAAGGGGTGTGGTGTAGGAGAACCATGAGGTCTCAGGTTTAATTCCCAGTGGAGGCAAAAATACAAGGTGATTTCTTCTTATCTGTCCAACTCTTGGTGGACAGAGTTACCCGGTACTAGTGCTAGTGGGAGGTAGCATGTGCAAGCTAGCCTGAACACCACTCTTATAAAAAAAAGAACTTCATCAGACCTTAATTATGCATTTGGATTTTACCATTCTTTTCTGTGGTGGATCCAGGATTTTTAAGTCGTTGGTGCTAACTGCCTTTAATCTAGAATTGCTACTTTCT…
>TRINITY_DN11473_c0_g1_i1_1
AACTTGTTTTCGATTAAATGCCAAAAAGGATCCCTTATCTTTGGTAGTAGGTTTAACAAAAGTGAGCACTTTTGGTCTCCAGTCAAATATTTACCAAACTGTGATTGTTAAACTTAACCGATTGATTTTTTTTTTTTTAAACCAGAAGCACCAAAAATTTCCATCGAACTTTGAGATACCGCAACATAAAAAACTACATCAGACACAAGAAATAGTTCAAAAATAATAGAAATTGCACCTCAAAATGTTGTTGCATCAAACTCTTGAAATAGAGTAAAAATAACATCAACTACAAAAGTTGTATTTCCAAATGTGAGTTCACGTTACATATTTTCTATTTTCATATTTCCGATTAACTTTAACCATCAGAGTTTGATAAACATCTGATGGAGACTTAAG…
>TRINITY_DN17712_c0_g1_i2_1
AAACAAACGACCCTTATGGCATAAAACGACAGCGCACCTTGCGTTTCGTAACCGCCGAATCCATTAGCGTGTATATAAATAGCAAAAAAAAAAGGCTCGTTCATCACTGACAGTAGCGTTCTTCGGAAGCTCAAATATCTAGAGAGAGAGCATATTCACAAGTAAAGCAGAAGAATGGAAGGCACAGTCTTCACCCCTGCTCTAGAAGGAATCAAACATGTCAAGTCTGAGGAAGGAGTAATGCTTACCAAACCTTTCTTAGATGCCTGCAAACATATCTTACCCGTTATAGAAAAGTTTGGAGCTGCCATGGCATTGGTCAAGTCTGATATTGGTGGAAATATAACGAGGTTAGAAAACAAGTACTTGTCAAACCCAACAAAATACACAAACTTGTAC…
>TRINITY_DN17759_c1_g2_i1_1
CTTCTTGCACCAAATTTGCACTCATCTGCCTAAATTTTGTCTAGCCAGAATCTAAGTTGCCTAAGAACCCATTGAAGAGGTGAATCCAGAGAGCACAGTTGAGTATTCTGGTTATTTATAGTTACTGTGAAAAGTACCTTCATTGATTGTATCTGCATCTACCATGGAACTTTCATACTACATCCTCATCTTCACTTTCCTTTACTTGCTAAAGAACCATTTCCTTAGGCCGTTTACTTTTTTACCCATAATAGGCCATTTATATCTATTCAAGAAACCGCTCCATGAAACATTAGCCACGATCTCAGAAAAGCATGGTCCTTTGCTTTTCCTCCGATTTGGATCGCGTCTTGTCCTGCTTGTC
>TRINITY_DN17795_c0_g1_i2_1
CAGGTGCTCACCCCTAGTTCTAACAGTAGTTATGTTAAGTGACCACTTCTGCTATCCATATCAATGCATTGAGTTATTATCACTATGTTAGTAAAGTACCAATTGAGTTAGCTTCTGTATTTATTTTACATCCTATATTGTACTGTTATAGCATCACTGACGTAATTCCAATGAAGGAGTACTTAAGCATTGCTGAAATTGTAGGTTCAAACAGTGTGTATGTTGTATATTACTTAAAGCAATTAGGTTTGAATTTGTTCGCTGTTATTATCCTGAGTTTAAATTTGTCTCTAACTAGGTTTAAAAGTGAGAAAAGATGCAGCACGATGAGGTTATATGGCAAGTTATCAGACACAAGCATTGCAGCTTCATGGCCAAGATTGAGACTGGGATATTTTG…
>TRINITY_DN17760_c0_g1_i4_1
GTTTCTTTCTTGCTTTCTGTGGATTCAAATTTAATGGAAAAAAGAAGAGAGATAAAAGCTGCATTCTTGTATGTGGCATTTTTGGCCCTTTGGAGCTCGGCAGCTGGATTGCTTTCTCCCAAAGGTGTCAACTTTGAAGTTCAAGCTTTAATGGCCATAAAAGTTGCTTTAAAGGATCCTCATGGGGTTCTTGATAATTGGGATAGCACTTCTGTTGATCCATGTAGTTGGGCTATGGTCACTTGCTCTCCTGAGAGTTTGGTTATTGGCCTTGGGTCACCAAGCCAGAATCTGTCTGGTGCGCTTTCACCTAGCATTGGCAATTTGACAAATCTTCAGATTATATTACTGCAGAATAACAACATAACAGGACCAATCCCAAAAGAGATTGGAAGGCTC…
>TRINITY_DN17781_c0_g2_i3_1
CAAATTTCAATTATATATACACGATCATTCATTGCTCCACCACCACTGTACATCCTCAGGCACATCTATAAACACCAATACAAAACAAGAAACACAAAAGAATCGAGAAATTCTTCAAATTGAACATCAGCACATAAACAGCAAGCCATAAAGTGTTGAAATTTCACAAAAACATCATCCTCCTCCTAACAACTTTGTCTTCACTGATAGCAAGAAAAAACCCCAATCAAGAATGGGGGAAAAACCCAAAGCTCGAGCAATTTCTACACCTTCACTTTCAACACTTACAATCCCATCTAGACCCCCTTTTGAATCATATTTTAATAGTGGAAATATACTCTTTTTCAGTCCAGGTCCAATGACACTTGTATCCTCTTTTTTCTCCGATTCCGAATACCC…
>TRINITY_DN17779_c0_g2_i1_1
TTTTTTTTATCCAGAGGGAGTACTAGATACTTAAAGCAGCCGCTGAGCATCCAAAAAAACTCAGCTTGGTTACCTCCATTGCCCCTCTCAGTAAACTCAAACACAAAAAGAGAAGAAAAAGATGAGCAGATCAGGTCAACCTCCAGATCTTAAAAAGTATATGGACAAGCAACTCCAAATCAAGCTGAATGCGAACCGTCAAGTTGTGGGGACTCTTCGTGGGTTCGATCAGTTCATGAATTTGGTTATTGACAACACTGTTGAGGTCAATGGCAATGAGAAGAATGAGATTGGCATGGTGGTAATTCGGGGTAATAGCGTGGTGACAATTGAAGCACTGGAGCCTGTTGCAAGACCACAGGCTTAACATTGAAGCATTTAGAGGAATCTTTATATGAT…
>TRINITY_DN17793_c0_g1_i3_1
TCAATGTTTGGTCTTTGAAGTTTCAACACACGAAATAGTTCCCTCTTCATACTTTCATTTCTAACCACTTTGACTAATTTCGACCAATTCAGTTGTTGTTGTCTCTTTGTGTTGTGATATCAAAATTTAAAGATGGGAGCTGAAGCAGAGGTAATGGTACCAGTAGTACAACAGACAATAACCGTCTTGGATGTCCCCTGCTCTACTGATGTGGTTTCTAATTCCCCAGATACTACAATTTTACAATTTGTTCCTAGCATTCGCTCAGGTAGCTTTGCAGATATTGGCCCACGGAGGTTCATGGAAGATGAGCATATAAGGATAGATGATCTTTCTGCACATTTAGGCTCCCTAATCAGGTTCCCTAAGCCTTGTGCCTTCTATGGGGTAATTGTCAAT…
>TRINITY_DN17734_c0_g1_i1_1
GAAACCAATGGGTCTTCATTTCTTCTCTTCGTTTCCCTAGGTTCTTATTTATTTCTTCACTAGTGAATCTATCCGCGCTTCGCGCGGTAACGCCTTCCTTCTGTGTTCAGGATGGAGACTCTTTCTGCCTTTGTCGAAACTGCATTGACGCTTTGGCAGGCTTTGACCTGCTTTCCTTCGCTTACCAGAGAGCGGATTCTTTATCACTGACTTTTCACGGTTAATCGCACCTCACACCTAAAGGAGTCGGTCCTCACACCTAAAGGAGTCGGTCCTTGTGAGGAGGACTTTTCTCTTGCTGTCTAAAGTGCTTACTCATGGTCTATCGTGCAGTTGACGATATTAGCAACATAATCTTTGGTTCTTTTTCTAAAGATTGAAAATAACACTGACAATTTA…
>TRINITY_DN17782_c0_g2_i1_1
GTCGAGAAGGAAAAATCTCAGTTTCCCAGATACCACATCATCCCTATCACCACTAATTCTAGGTTATCAGGGATCATGGCTAGTTTTGGTTTTCCAACTATTGATGTTTTCATTTTTAGATCAGAGGAAAACTAAGAAGGGAAAAAGAAGGTTATGGAGCAAATAGGAGCAGCCTGTGTTAACTATGGCTTCTTCCAGACTGTGAATCATGGAATTCCATTAGATTTGTTGAGCAGAACCATGGACGTGTATACGGCTTTCTTTGCTTCTTCATATGAAGAAAAACTCTCTTTACCTAAAAATATTAAAAATCACACAGAATATTTCAGCTGAGACTAATTATGAGC
>TRINITY_DN17782_c0_g1_i2_1
AACAAATTCATCATCACTATAGTAGCAAAACTATGGTAGTGGCTGGTTTACTTTTTGAGAAATAACAAATTCATCAACACTATAGTAGCAAAACTACTTAACTAGTTAGTAGTTGGTTTTACTTTTGAGAAATAACAAGTTCATCATCACTACTTAACTAGGTCGTGGGTGGTTTACTTTTGAGAAATAACAAATTCATCATCACTATAGTAGCAAAATTATCTCGCTGGTTTACTTTTTGAGAAATAACAAATTCATCATCACTATAGTAGCAAAACTACTTAACTAGTTAGTAGTTGGTTTTACTTTTGAGAAATAGCAAGTTCATCATCACTACTTAACTAGATAGTGAGTGGTTCACTTTTGAGAAATAACAAGTTCATCAGCACTATAGTAGCA…
>TRINITY_DN17766_c0_g2_i1_1
CTTTTTTCTCCTTTGCCTTCCATTACTTTTAGTATCCCTTTAACAGCCTCATATATAATCCTTTTCTTTGAACCAACCCATTCAAGTTAACAAAAAAAATGCTCTCAAGATCAAACAGTATGGTTTGGAACATGGAAAACAAAGAAGAAGAAGAAACTGTTACCAACAAGGAGAATAACGATAGTGGTGTGCTTGAAAACAAAGACTATATAGAAATGGGTGCACTTTCTACATTCAAATCTATGTTAGATGGTGCAGATGTAGACTGGTACATGACCAGTAACAACAACATGCAAAACCATACTGAAAATAATATTTCTTTCACCCAAAATTTCACTGAATTAGCTGAAAACAACTTGTTTCTACAGCCAACCAGTTTCAACAATCTTGACCCATCTC…
>TRINITY_DN17738_c0_g1_i1_1
CAACAACAAATCTTAAACGTTTTACTTTGTGCTGCACTACTCAACCTCAATGGCCGCCTCAACAATGGCTCTCTCCTCCCCTGCCTTCGCCGGTAAGGCCGTCAAGCTTTCCCCCGCGGCATCTGAAGTCCTTGGAAGCGGCCGTGTGACAATGAGGAAGACTGTTGCCAAGCCAAAGGGCCCATCAGGCAGCCCATGGTACGGATCTGACCGTGTCAAGTACTTGGGTCCATTCTCTGGCGAATCACCGAGCTACCTTACCGGAGAGTTCCCCGGAGACTACGGATGGGACACCGCCGGACTTTCAGCTGACCCCGAGACATTCGCAAGGAACCGTGAACTAGAAGTTATCCACAGCAGGTGGGCCATGCTCGGAGCCCTAGGCTGCGTCTTCCCTGA…
>TRINITY_DN17777_c0_g3_i1_1
GACTCATTAGAGGACGAATTCTAGCAGGATTTTTCCTTTTGATGATTGTGCATTATTCTTAACGAAATCATGGTGGCAATCTGTTTGGTTTTGAAAATAACCTAACTCAAGTTGTTTTTTCCACTTTGAGTTTGAAAGAGTGTTGAATGTTGAGAGAAAAAGTTAGTGTTTAGATGCATGGAACTTAAATGAAGAACATATTGTAAATATTATATGGGATACTTTAAGATATTCTGTAATTAAGTATCCAATACTCCCTCCGGATCAATAAGAGTGTTCACTTAGCCATTTGCACACCCTTTAATACGTACTCCTAGAAAAAAATAGGTAATTTGACTAAACTGTCCCTAATTAAATAGGCATTGGGATTTGATCACATAACACTTAATAGGGGCAAAT…
>TRINITY_DN17739_c0_g3_i1_1
AGTTTCGGATATACATCATAGAGGGTGTAAGCATAGGATATTTATAGTATATGGGGTGTAAGTATTTACTTTAAAATATGTATAGTGTGTTTGAAATAGATTCATAATATAGAGGTTTTAGTGTAATTAACACAAAAATATTGAGAAAAATAAATATTTTTACATCTTTAATTTAAATAGATGCATGGAAGAATCTGTTGTGCGTCATTTGATTTCTCCCTGTCCCACATCGGATGAAGAAAACATGATTTACATTTATAGGGAATGCAAAACGGTTAGGAAGATTGCCAGCACGGGATCATCAGTAATTTAAAATTGGATCTCCACCATTTAATATGATGTCCATAGTAGGTCAGTGCTGCTATGTTTTAACTTCCACCTTCCTGCCAT
>TRINITY_DN17700_c0_g1_i1_1
ATTTGACCACCAAGCAACCCAAGATGGTACTTTGAAGCCTATCTTGCTCTTAATTTTATGTGATTCGTCTGTTAGGTCGGGTGCATATGTGTGATCGAGTTGTTCTCAAAAGTCATTACAACACAGTCAGTAGATAAATGCTGATTGCTGAAAGTAAAATACAGCGACTGTTGGCACATGGTCACTGATTCGTATTGGTCCCAATCATCCTACTTAGAAACATCTATGCTGATTGTCTCGCACACTTGCTGAATCTCAGAACAGGGTTACTTTTCCGGGTTGTGAATTTTAAGTGTTTCTATCCTTTAAGCCTTTGATTCGTTACAATAAGAAAAAGAAAGTTGATATTAATCGTATGCTGCAAAGATATGTACTTTCTATATTGCTCTTAAAAGCATA…
>TRINITY_DN17730_c0_g1_i1_1
ATGGTGCTATTGGTCCATATTCAATGTTGAATTCTGCACTTACAACCCCAAATACCTTTTGTGGTACATGCTATAGCAATTTGGATTTTACGTTAGCATCTTCGCTCACGATTCCAGCATCTAATATTATATGCTTATCTCACTTCCTTAATCCTCTAGCATCCCCATGGCTCACATATATCACCCTACCCCCTTATATATATATTCCTTGCTTTACATTCCACTTTCTACACTGAGAAAAGAAAAAAGAAAATACTGGAGAGAGCCTAACCCTTTTCTGTTCTACAAATATGAATGCAGTAATGGTATATCCGCTTGAAGCTCTTGCTTTCAATTACTTGACCTTCGGTTTCTTTACTGTGGTCAACAGTGTTTGGACATGGGTCGCCGTTATTACTG…
>TRINITY_DN17732_c0_g1_i1_1
GAAAAAATAATTATGTTAATTTTTGTTAATCAGATAAACAGTTTAAATCAGATAAATTTAATTTGTATAAGTTATGTTCCTGAGATAGCCCTTATGTGTGATAAAAATAGATGGCGTCCGTCCACTAAAAACCAGATAAACCAGAAAGGAAGCACCACTTGTTGTAGCTAACGCTTTCTTCAATTACACATCTTCTCTTTCAATTCTGCAATATAAAAAAGGGTTTTGTTTTTGTTTTCCAGAGACAGGAAAAGAAGTGAATAGATATAGAAATTTGAGGACAATCGGATGGGTGGAGGAACAGCAGTCTTACAGAAAGATGTGCCATGGAGAGCTGTATCTGGTGGTGCAAGACCAATACCCAAGATTCATTATTCACCTATTCTTCGTATTCCTCAA…
>TRINITY_DN27226_c0_g1_i1_1
ATGATATCTTTACATTTCTGGTTCATTTTTAAAAGTGATTTCTTTACACTTTGCATCTATAGCACTTCGCATCTATAGCGGGAGCCAAGTTAGTTAGGTCATTTATTACACTGACTTAAGAAAAATTTTCACCTGAAATGTAAATAATTCTGCTTGTCCTTATGCTGAGGGTCTACCGGAAACAGCGGGAGGTAGAGGTAAGGTCTGCGTACAGTCTATCCTCCCCAAACCCCACTTTGTGGGATTCAACTGGATATGTTGTAGCTGTTGAAATGTGAATAATTCAGTGAAACATGATAAGAACTGGCTATAGAAGTTGCTCCTTCCATTTTTCCCAGTTGAAAAATTTAAAACAGGA
>TRINITY_DN27299_c0_g1_i1_1
ATGTTGTTGATCTTGCGGATAATTTATTTGGGTAAATCCTTTTTTTTTTTTACGGTTTACGCCATTATTTTTGTGTCCACGTTGATGTTATTTGTTCTAAGTAATGAATCATTAACCAAAAAAATGATGAAAAAGATTAAGTAGAGTTGTTGGGGGTCTTGGAAGAATGTTATCGATCTTGTGAATACGTTATTTGCTGATTTTATTTATCATTTGTACTAAAGATTGAATCTTTAACCAAAAAATATGATGAAAGAGATTAATTAGTGTAAGTGAGGTCTTGGTAGAATGTTGTTTATCTTGTGAATAAGTTATTTGTTGAGGGGAAGTTTATGCACAGGGAC
>TRINITY_DN27252_c0_g1_i1_1
GAGTGAAGCACTCAGGCTTAACTTATGGGTCAGTTTCTTTGTTTGGATCTTGTGCTTGGTTTGCTTTTTCTTGTTAAAGAGGAGTTAAACACCTTTGGCTGAATTATGATCTGTTTGGATTTTGAATTTGCCTTTTGGATCCCTAGTTGCTCTTTTGTGTTAGGAGTCTCTGTTTGGCAGAAGTGTTTAATTTGTAGTTGGTACAATTGGATTTTGAAACTGGAACATTTTGAGTCATTTAAGAACTGTCAAACCTCCTTTTTTTTTTTGGTAAGACTCATTTGCTGTGTGGATGTATAAGTCAGTTTAACTTAAGTGAATAATAATTTGCTAGGAATCTTTGGCTTAATCACTTTGTTTGGCTTAAATAGTTTTCACTTATTCTCTAAGGTAAAAATA…
>TRINITY_DN27249_c0_g1_i1_1
TTAATTGAGAATTTATTTATATTTTGAATTTAATATTGTTACACAAATATAGGTGAGAAGCAGTAGGAACACAGGAAATAGATCTAAGCTGAAAATGCTTCCTCGAATTTGTAGAAAGCCAAAATAGAGATTATTTATGAAAAGTTGTTATCATAAAATCTCTTTATTTTTTATATTGACTAGGTTTTATTTAACAGATTTCATTTGATGTAAAGGGCGAAAAATATGGAAACCACCGGATTTTGTGACTATTTCCTTTGAGACTCGCAAGAAGAATAACAAACTTGTTAATTTTAAAACAATTGAAAAACATGTGTGTATCATCAGCTGAACATGTGCCTTACTTTAGTTATTATGCATTCTAACCAGA
>TRINITY_DN27239_c0_g1_i1_1
CTCTAACTCAATGTGTGAATTCAGTATCAATGTACTTTTCAAGGTTGAAAGAATTATGGGATGAATTTGAGGCATTAATGCCTCCTCCTAGCTGTGAATGTCCTGAGTCAAAACAATATGCTATACACTTTTAATCTCAGAAGTTATGGCAGTTTCTTATGGATCTTAATGAATTCTATTCTCATGCTAAGAGTCAAGTACTAATGACTATACCTACTCCAAATATCAATCAAGCATATGCTATGATTTTGAATGTTGAAAGTCAAAAGATCAATCGGCATAGCAGTCAATTTAATGCTCAAGGTGAAAGTAGTGAACAAGCAGCTATGCTGAGTAACAGGTTCTCTAACAAAGGCTTCAAGCCTAAGAACCACTATGAGAAGCCTGCCAACTACCTAA…
>TRINITY_DN27208_c0_g1_i1_1
GACTACCACCATGGTTCGCTTCTCCGCCGCCACAACCACCGTCACCCACCACCATCTCCGGCAACAAATCCGCCCATTCATAAACGCAAGGGTAAAATGGGTACAAGACCCATACTTGGATAAAGCAGTAGAGAAAGAAAAGAACCTCAAACCATTACTTTCTCTCAAAAACTTAATCATCTCACACCCATCCAAATCTCTATCCCTTAACACAATTTCCCCATTAAAACCTCAACTTAATCTTCCCACAAGTGCCCTTAAGTTCATCCAGAACTACCCTTTTATTTTCAAGACTTTCAGGCCACCAATACCATTATCTACTCTACGTGTAAAGCTAACTCCAAATGCAGTATCTTTGCATAATGATGAGACCCTTTTTGTGAGTCTTTCACATTATCG…
>TRINITY_DN27260_c0_g1_i1_1
AATCGATACTCTGCAATGGCCCTTAAGCGCATTAACAAGGAATTGATCGATCTTGGCCGTGATCCACCTTCATCATGCAGCGCTGGACCAACGGGCGATAATATGTTCCAATGGCAGGCAACGATCATGGGTCCCGGTGACTCGCCGTACGCGGGAGGGGTGTTCTTCTTGTCCATCAGCTTCCCGACAGATTACCCATTCAAACCTCCCAAAGTCAGCTTTACGACAAAGATTTACCACCCCAATATCAACGCGAATGGGTCTATTTGCTTGGATATTCTACGTGACCAATGGTCCCCAGCGCTAACCATCTCGAAAGTCCTCCTTTCGATTTGTTCGATGTTGACGGATCCTAATCCCGATGACCCCTTGGTGC
>TRINITY_DN27212_c0_g1_i1_1
TATCCCAAGCACTGTTAACAATAAACTTGCCTGTACTATTTGGCATCCACCATGGTTGTCCTATGTCCATTGTAAATTTTCTATATCTATCTCTTCTCTAATGTGCTTAACTATCTCATATGGAAATGTTTGTTGCAATACCTGGCACTTCCAATTCCCATCCTCTACTAATTCAGCAACCTCTATCAGATTCTCATTGATACACCAATTGGAAGGAACCACATGATATAAGGCCCCCAACTTTGTCCAATTTTCATGTCACACATTTGCGGTTCCTGCTTTAACTTGCCACCATATTTCATTTTCAACCTCATCTCTAACTTCCAGCATCTTTTTCCAAACTTGAGACCCTTCTTTCCACTGTACCAAATAGACATCTCTTTATTACAATATTTATTC…
>TRINITY_DN27264_c0_g1_i1_1
GTAAGGTAGTTGGGGAGCATGCATGTTCCCTCGTCATTACACTCAGCTCTACTTCACTTTCCCTTCAAAATCAGTTCCTTTTTTGCTTTCTTCTCTTCATCAACGCCATTACACAGAATAACAACTCCTTCTTCTTCTTCTTTTACCGACTTACTCAAACAATGCAAATCTTGTATCAAGGCCAAACTCGTCATTACCGGCGCTTTTTCACCCTCAGCAAACCCGACAACATGGTCATCCCATGTTGTTTTCTGGTGGAACAACCTCATCAAGCGCAGTGTTATTCTCCGACATCACGAAACTGCTCTAACCCTCTTTAGAGAAATGTTAAGACTTGATTGGAAACCCGATGGCTACACATATCCTTATGTACTTAAAGCATGTGGTGAGATTAAATCT…
>TRINITY_DN27222_c0_g1_i1_1
GAAAAAAAAAACTTACTTTTAAATACTCTTTTTCAATTTAACTTTAAATAATATCTTTTTCCAGATGTCAACTAAATCACGTCCAAACGCCTAATATATTTGGGAGAAAACTTAACCTTTTCCTATAACTGGAATTTTTGGATTAATTGTTGCCATTTGGTAATATTGATTGCCTGACACCTTTAACTTGCACAGTTATGTGAAAGGTTGGATACCATTAAGGGCCCTTTTTTTGGCCTCCCGGTGATGATTGGACATTTCCATGTGAATGATGGTTGAGCAATAACTCAGCTTTCACAGTTATCCTTTACTAGTTTGGATCATAGAACAGTAAAACATCACACATATATGGCAAAATGGAAATATTTATGAACTTTTACCAGCTGGAGTGAACAGAC
>TRINITY_DN27293_c0_g1_i1_1
ACTACCTTATTAAAAAAAGCACCTCAAATAGGTGCTAATTATCAAACAATAAAACACTAATTATAAGTACTTTTAAACCACTCTTCTAAAATGAAATAAAGATAATTCTGAATTGCTCTTGTACATGCATAGAAACACACACCCAGGGACACATTTATTAACTGATTCCTTGTAACTATATCCAACTTTTGTCCACATTAACTTTTTTACGAGTCTGATCCTTCGACAGCAATGGTAATTCCCCGAACTTGAGAGTGCGTGTAACACCGGTCATAACTAAGATCGGTGAAATTGTCATCTGTAGGCCTTTTCTGCGTCAGCTCTGACAGTCCTTTTAGTTCGAGTTCAAATAGAAAGGTGATACTTGTTATTTACC
>TRINITY_DN27288_c0_g1_i1_1
GTTCTTTAATGGCTGCTAAGAAGATTTATGATACCCTTTCTAAAGAATTGGCTGAAGAGGTGCAAAAATGTGGTTGCATGAAGCAAACTGGTGTTAGTTTAAGACATATGATGAATTTTGGGTGTACATCTTCACCAAGAAATTTGTTGATATCTGCTCAATTTCTTCATAAAGAGTTGCCTATTAGGATTGCTCGTAGAGCTATTGAGCTTGAAAATCTTCCTTATGGATTGTCATCAAAGCCTGCTGTTTTAAAGGTCCGAGATTGGTATTTGGATTCTTTCCGTGACCTTCGATCATATCCAGAAATAAAGGATAAAAATGATGAGTTGGGATTTACAAAAATGGTTAAAATGATTAAGGTCAGGCACAATAACGTCGTTCCTGTGATGGCTTTGG…
>TRINITY_DN27219_c0_g1_i1_1
CTCTTATGTGTTTTTTTCAGACCTGTAATGTGTAAAAAAATGATGATTTCTTGCAAAAGGGTCATAAAACTAAAAAAAAAATCTAAGGGGCCAAAAATAACCATTTCTGCATGATAATGAGAAGGTAGGTGAACTTATTGGAGTATTGTAGATGCGGTGCCCTTGTCATGTCAAATTGTTGTGCAGTATAAGTGCTTAAATTTGATTGGAGGGTCAGGTTGCATAGAGTACTTTCTAATGGTTTGGCCACAATCTGCACAAAGTTTTCTCCCGTGAATGGTAAGTTGTTTTTGTACAAAGGGATTCCCGATTTCACCTCTTTGGTAGATTAAATTATTCATG
>TRINITY_DN27236_c0_g1_i1_1
AAAGTATGAATAGATGGATGGAGAAGCAGAGAGTTAAGAAAGAAAATAAATCATATCTACCGATCCAACAAGACGTAAAAAAGAAAAAATTTAATCAGAAGAAAAGTTGGGTAAGTTTTCAGTACAAATTTATCATCCAAAAAGAAAAATAAAGCATTTTACAGAATCAGAATATTACACTACATGATTGTGAGAAAGTTTCCACTGGAGAATAAACCAAGAAATAGGCACATCTTTCTGAAAATTAACTTCAGAATTTGTGTAACACACAACCAAACTCTTTCTTATAACCGTAAAATTGGTTGCTTTGCAGTGCAACCAAACTCTTTGTAGACGTCACACCTTATACCCTGTCC
>TRINITY_DN27244_c0_g1_i1_1
TTATCATCTCTCGCTCTATGAAGCCCGAACTTTTACCATCCCAACTCCCCTCATACACGCAGTGCTCTCCACAAGTGGAGAGGCGCAAGAAATGGCACAGACTCCCCAATTATATCACCATCGCTTCGCTGGTCTTGTTCTTTGGCTATCACGCCTATCGTGGTCATTCTTCTCGCGACGGGTGTGGGGATACACTCAAGCAAGCCCCAGCTATGTCTCGCGCGGCCCTTGCTTATCAAGGTGACGTATGCCCTCAACCTTCGCCTCCCGGAAAACCATCAAACTACAGCGCCCTCTACAACACACCCGAGTTTGCCGCGCTCAGTGCCAAGCGGCTATCAGGTGCTGTTCAAATCCCGACCATAACATATGACAATATGGGCCCTATCGGAGACCCGG…
>TRINITY_DN27210_c0_g1_i1_1
CTTATATGTTGTTTAGATTGGTTTGCCATTGTATTTGAGAATCATTTCACAGTTACATAGAAAAACGATATTTGTGGATCCTTGACTATGGGGTATTCTGCAATTTTGGACATTGAATTTAGTGTTCTCATTCTTTGGTTCTTTGAATGAAAGGCATTTTGAAAAATTTTGTTAAATATTTTCTGAAAACCCAAGCGTAATCCATTCCTAATATGTTGAACCTGTTGTTTTTGGTTAATTTACAAAGCGAATGGATGTCTCTAGCCATTAGGTGGAGTTATCATGGGTTTTGATGCAATTCAGTAGTGGGATTTCATTCAATTTGAACGATTGTAGTCATATCATGCATTATATACTGAACAAAATTTGTACACGCTATATTTCACTTTATCTTATGTT…
>TRINITY_DN27243_c0_g1_i1_1
CACTCCTTGTTGAAACTTTTGCGTCCATCAAAAACTTGTTTCATGGCTTCCATAATTTGGTTTGCGACTATCTAATCTTCATTTTTAAGAGTTTTGCACCATCCAATGTGCGATGAAATATTCTAGTTCTGCCACAACCTTTTGTCCCTTGTGAGGATTATACTGAAGATGTGTCAATACTGTATCCACGACAAATCACATCCACAAAGAGTACTTGCACAGTTGCAGCAAGTATTTTGCTCCAATTAAATAATTTTACAGACACATCTTGTATTCATTACTTTGAAACTAACACTATTAGCGATTAAGTTCAATTTATCCACAGACCAGTGGTAGTGGGGAGCAACCGTCCCACCAAAACCACCCCACAAACACAATTTAGAAGAAGAGTTTGCTTGA…
>TRINITY_DN26950_c0_g1_i1_1
CGTTTAGCTTATCAACTATATCCAGACCCCACATTAATTACACTGGGTATCTTGTTGTTGTCGTCGCCGTTTAGCTTACCAACTGGTATGGAATTGAGACATATATAGTTGATTGATATAAGCGGGAATACTTTATATGGTAGCAAGCGAAAACATTGATTGAGATTGGAGTTGTTGCAAGTAACATTATTATGGTTTTATTTTCCTTTTGGGGAAAACCAATAAACAAAAGGCCTTTTTTCCCAATATGCATGTGGTTTCCAAACTATGTCAAAGAAGGAAAATTACCTTTCAATGAGTCCTGTTTAAGCGGACAACATCATACCTAGTGTAATCCCAC
>TRINITY_DN26932_c0_g1_i1_1
GCCAGATTCACTGATGAGGTCAATATGAAAACCTCATTGAAATATATATTCAGGCTAAAACTGATCAGTTTTTTGCTGTCTGAGGAAGATGAAAACCTCGGAGGTGGGGGGAGTGGTGTCTCTATTGCAAGCATTGGGTTCTTGCTTGTATGTGTGGTAAAATAAATTTCTTGATAAGGTAAAAGTTAACAGAAAACGATGTATGTGTGGTAAAAAATTCAGTGATGGTTTTAATAGGAAGGTCTTAAATAGCGTTAAAAACTCTTTTTAGCTACTACGGAAAGTTTGCACAGAGATGTCTGAGAGTTGGGGAATGTGGTTGACTATTGTTATAATGTAACGTCAGATATTTGATTGAGGGAGAAGTTGTTGTATCAACTAACATCAGACAGTTTGAAT…
>TRINITY_DN26942_c0_g1_i1_1
CACTACCTCAAGGTAAAAGTGGTTTTCTAAGTTCACTTTTCTTGATAGCTCATGTACATGGTCTAAAATTTTTGTTGGGATTTAGGGTTGGTGGTGATCTATAATTTGGTTATGTTTTGATTTGCTCTACTATGGTGGGGATATGATTATCGTGTATGGTTGAGAATAAGACTTAAGTAGATAAACTGCACTCTCTCTAGCAACTTAAACTTTCAGATGAGATGATCACACGCAGGCGGAAGTCCTTGATCGAATCTCACTGCAACCTGTTATCAAGAATAATTTCTACGTGCTTTGCCCATGAAAAAGAATTGAACCTGCACGCGAGGGGGCGTGTTGAGAATATATACTTAAGTAAATAAATGTTTGTTCTCAAACAACTTAAGTTTTTAGATGAAA…
>TRINITY_DN26986_c0_g1_i1_1
CTATCATTGTTGTCCTTTTGATGTAATTTCTGTTCAAGTAACTGATTGGTGATGAAGTCATTCCTTGATAATGTGAATTGGATTTTTGAGTTCAGATTGTCACTCTCCATGGGACGCTTGACAGACTCTTCAGTAGGATTAAAATGTTCCCAGCTATTTTCTCTTTGTGACTCGCCGTATAGTTTTCTATGATATATATTAATGCCCTCAAGTCTGCACAATGTCACAATGATGACCTACTCGTGACTCAATTTCCGAAAAAGTAGAAAAATTTTCACCTGTTATTATCAATATGTTTGTTTCAAATGATAATAAAGAATCGTCC
>TRINITY_DN26972_c0_g1_i1_1
AGCTGTTCTGCCTGGAAAAAAATTCGTTGGTGAAATTTGCTCTCCTATCTGACTGACCTGGGCACGACAATGCATCGTGATGCTTTTCTTGTGAATGATTGTGAATGGAAGAACTCTGTCATGTTGACGACATCTATCCATCGTTCAGTGCCAATTATTTCAACTTAAGCAGCAATTTTTTTTTATCTTGTTGACATTTACCATTCTCACAAAGTAAAATTATTTATCCTGTTCATACCTCTTATCTTTAAGTTTTTTCCCGCACATCTATAGCATAGATAAAGGGCAGGATTGTACTGATAAACATATATTCAACCTTAGGCTTATGAACCGTCTGTTCCTTGTTAGTCCTTAACTTGTGAATAGATGAGAATTCTGATGACAACCTTTAACTATGTG…
>TRINITY_DN26995_c0_g1_i1_1
CAGACGAGTTCAGCAGTGCCTTGTGTTCGCGAGGCTCACAGAGCACGACAACCTTTATGCGCACCCCCTGGATTTTGTTCCTGTGATCGACGCTAACACGGAGGAAGTTCTTCATATCGACTACCCTGCACATTACAAGCAAACTCCGAATGGACCTGTGCTCGCTGTTCCGACTACCTATCCCCCTCCACTCTCTGAGGATCCGTTGAAAGCTGCGAACCGTGAACGAATTCCACCGCCTCGTAAACCTTTTGAGTTCCTTCCTGACCTCCTAGCGAAGACAGAGCCAGATTTTAAACTCAGAGATGACTTGAAGCCCCTCCATATTGTCCAGCCAGAGGGCGTAAGCTTTAAGATGAAAGGCCACGTACTAGAATGGCAAAACTGGAAGATGCATGT…
>TRINITY_DN26978_c0_g1_i1_1
TATATATATATGTTTGTATCTATGTATGTTATATGTATAAATTTATGTGTATATTATATGGAACAGTCTCTTCTTCCCTCTTGGATACGGAACGGAATTGTTCATCCTAGGTTACCTATAATCTTACTAGCATGTTTCTCGACTTGCTGGGTGCATACTAAGTGGCTTCATAGTGATCTGAAATTCATTGGTTTGAGATGGTGGACGGGTCTTTTGGCATGCAACTGTAGTTAATACCTTGAGTCTGATGCGTACCCATGTTACTGGGAGCAATACACTGAATTATTCTCAGCCAAATGATTAGATGTTTCTTCTTTTCCTTTTGGGTTATTCTTTAAGGACTCTTTAAGATTAGCATACTTAAGTTAAAATGTATTTTCTTTATTTTTTCCTCTAGTA…
>TRINITY_DN26938_c0_g1_i1_1
GCATGACTTACTTAATTCCTGAAACTAGCTAATATGTATTTGGTATGGTTCAAATTAGTGTTTCTCAGTAGTTAATGTGATTTAGCTAGGTAACTATGGTATCCTGTTAAGCATAATGTATCTTTTTAGTCATAAAAAGGAATCTGTGTCTGATTTAGAGATTAGAATTTGAGATCTGTTAGTTGATAAGTAAGTATAATAGGTTTGGTTTGTTGTTTTGGTTCATGTGAAGTTGATTAGCTACATTGGCTCACCTATTTGTTGCATAATAGTTTATCACTCATAATACACAATGAATAAGCATGTTTAATGCCCTTGAAACTGCGTACACTCATATCTAGGCTATAAAAAAAATGAGACTTAAGTAACTCTAGGCCTAGTGGGGTATCTTCCCCCTTC…
>TRINITY_DN26930_c0_g1_i1_1
AGTTATCAAAGTTCTCCACAATTGATAGTATGTATCAAATGCTTAACAAGATTTAGTACTGCATACAGAATTTTCAGAATCAGTGTTTTAAAAGACTGTAGATAAAAATTGTCACAAATAAAACTTGGAAATCTTCACAGGATTCTTATGGTTAAATAGTTTCTCACAGAAGAAGTATCAATGAGGACACAACATGTGCTACAATACAATGATATGCAAGAACTACATAGGCTTTGCTTTCCTTTACACTGATCAACTTCTAAAATCTTTAACTAATACTGCAAATCTAGTTCCCATAAAGCTTCACCATCTTCAACACTATGCACATTATTCTTCCTCACCCTTCCTTCCAGTATCCCAAATCAATGTTGAAGTAATTCATGCCAAGAAAATCAAAGA…
>TRINITY_DN26918_c0_g1_i1_1
GACAGTGCAAGTGATCCTGATGGTTTCACTGGCTGTTTTTTCCAACATTGTTGGAACATAGTGAAGGAGGACACTATCAACATGGTAAGTGCCTTCTTTGTTGGATATGAACTTCCCAAGTTCATTACTCATACTAACCTGGTACTGTTGTCAAAGAAGGACTTAGTTAAGACTTTTTCTGATCTCAGGCCAATCAGCCCAAGTAACTTCAGCAATAAGATCATCTCAAGAGTACTGCATGAAAGGCTGGTTCAATTAATGCCACTGTTAATTTCCAGTAACTAGTCAGGATTTGTGAAGGGGAGAAACATAGTAGAAAATGTGTCGTTAGCACAAGAAATAGTCAGAGATATTGCTAAAAGAATTAAAACTACCAACATGGTATTTAAACTAGATATG…
>TRINITY_DN26989_c0_g1_i1_1
TTCGAATAATTGCATGCTTTATTAGCTTCAACGAGGATTCGCATTTTCCCTCGTTGGAGAAGTTATAGGAAATGAATGGGAATGGTGGGGAGGAAGAAATTGTCTTTGAAATAGGCGTGGTGGTCCCGAAGAGCTGTTCAGGAAATTTTAAGGAAGGAGATAATTATAATAAGAGTGCTGATTGCATTGAGGTTCTTGTTGATGAGTTTCGCAAAGCAGGATTAATTGTTGATAGAGTTGTTGGCCTTCAAAATGAATTCATCAGGTTGGGAGCGCCACTAAAAACTCTTGGCCAGGCTGCAGCAGAGTTGCAGTTGAAGAAACGGACTCATATCGGAGTGGATTTGCAATTTCACTGGGATGAGGTTGAAGCATATGAAAGGCAGCCAGATGGCTCCT…
>TRINITY_DN26922_c0_g1_i1_1
CTCTCTTTTCTTAATGTATTTATCTATTTAAATTCTATAGATTTAGTTTCTGCATGTCTACTAGCATTAAAGATCATGTGTTAAATTATTTTTTGAAGTAGTGGTTATCTTAGCTAACTGTTTGTTTAATTTATATAGATTATGTTAAAGTAATTAGTCATAGAAGGATCCTAGACCTACCTGTTTTGTGTGATGCCTTTGTTGTGTGAATAATTTTAGTGTGGGATTACATGGTTAAGGCCCTTTTTTTACCAGTCTAATATGTACATACGATTCATGAGTCTGATCCTATATGCCAAGTCTGTTTGGGTTTGCTTCTGCCATTACAAGATTATGTTATATAAGTTGGTTCACTTGGAATTAATCAAGTTCAAAGTTGG
>TRINITY_DN26979_c0_g1_i1_1
CAATATCTGAACTCTGAAGAAGAAAAAAGATAATTTTTTGAGATTTTGATATGTGAATGAAAACTTTGAGGGAAATTTTTTATGGTGAGAGAAAAATATGTTATGGAAAGATAACTTTGGTCCAATTTTTTGATTTTTTTTAAAGAACACAAACATTTCTCCATGCCAAACACACCCTTGTTATCTTGTTGGGAATAAATTCGACCTAATCCTTAAAGCTAACAGAAGTGAAATCGAATAGTAGGAGTAAGGATGCCTTTGAAGGTGTTGGACGCCACCATAGCTACCTTTGATGGAGTTTTTGAAAAATTCAGAGCAGATTCCCCTAACAACAAAGCAAATTTCATCCTCTTCCTGGCTGATATAGACCCTTCTACCAACCTTAGTTGGTGCCCTGAT…
>TRINITY_DN26946_c0_g1_i1_1
TGGATCACTTAAGAAATGTTCAAGGATTTTACATAGTAGCTATAAGCCAATTCTTGGGTTGTTGAAGCCTTTCATTTCATGTATGTGTTTCCTTAATAAACTAATTAAGAATTAGAATTTAGAAAGATTACTTAGAATCTCAAATTTGATTACAATTCAACTTTTGTTAACAAGTATATCCGCGCACACCCATATTTAGAGTGAGACAAAGTGTACGTAGATTGAGAAAACACTCATATATAAAATAAAGTGGTCCTATTATATATGTATCACAAAAACAAGGTCTAATTGGATTGCACTTGAGTCACATGATTCTGGAAATGAT
>TRINITY_DN26980_c0_g1_i1_1
TGAAAGAAAAAGAAAAAAAAAAAAGAACCTAGCCGACTCGCATCTAGTCTTGTTTGTTTTTAGCTTACATCAATTCTTTTGCACTTGGCTTTAGTATTTAAACCTTGGATTAGATTGAAAGGGTCGAATTGTTCCTCAGCTAAAACAGAGCAGAATAAAGAAGAAGATTGAGTGGCAATAGAAAGCAAATTGAATCTTGAAAAATAAAATGTCGGCTCGTTTGATGAAGAAAATCTTGAAAGAACAAGAACCTCAACAACAACAACTACTCAACAGCGAAGAAGAAGATGAATCTGAATCATCTCCTCCTTCTGCTACCTTTCGTAATCCATTCGATCTCCTTGACGACGACGAGGATGATGGTGTTGAGCAGGAAGACAAGGCAGATATCAATGATGG…
>TRINITY_DN26912_c0_g1_i1_1
GACTATGAATCCTCCGAAAATTATGATTCGGAAGGGTGCAGGAAGAGGATCAAATTCAACTTAAGGTTCTAAAAATGTAGGACGTAATAAACCAATAAGCAACACATGACCAGTGAGTAATCATTTGCGAACGAGCGCCATAGTGGAAGTTATAGCAACAGGTCCCATTCTGGTCAGGGAGAACACAAGTGCAATCAATTGAAAGTGTCAATGTGTCGGTGCCAACACCAAGTGAAAAAATAAGTCCAGTTAAGAGCAAAGCGGCACAAGCAAAGGAGCAGATTAGGGAATGGTTACTGGCAACTAAAGCTCTGGCCAAACAGTCCTGGGAAGATGTGGTCGAGTAAAACGAGGGAGATGAAGTGCCTAATTATA
>TRINITY_DN31827_c0_g1_i1_1
ACTATGGAGCGGTCTTTTGTCCATAAATTAAATGGATGCAACATATTTTCTCTAATTGCTGCTTCTTAGACGTTTGAAATTTCGATGCAAATTTGGTTTACGTCAGTACTCAATATCGCTATTTATGGAGCTGAAAATTAAAAAATTGTGAAAAGTATTCGATGAGAATTTTAAGTAATTTGGAACATTCATTGAAAATGAAAAGAATATGGTGTATTTTACTGTAACCAATACAGTACTTCTTTCAGTGGATATCCCTCCCCTCCAAGGGATAATTTGTATATAATGGTACTCCCCCAGTGCATTTT
>TRINITY_DN31807_c0_g1_i1_1
ATCAACATTACTAGATCATGAATCAACATGGAACATCCCTTGCTACTAAGAATAGAATCATTATGGAGTAGTGTTATGTTCACGTTTCATTGATAAGGATCATGCTAAAAGATAGAAAGGTAGCCTTAACATATCTCAAGTCGTCCAAGCAATCTAACGAGAGCTTATCACGGCTAGGGCGCCAATCCATGACAAAGAAATACATATACAACTTAGAAGACGCTAGTATATCACGTATATCAATGATATCTCGATTCTAAAGTGAAACAGGCAGCATTCCCCTATTTCTTAATCATCACCACAAAGCTCAAAATCAACAATCAACATAACAACCTCATATGATCTTTTTTAAACTCATATCCACAACTTTAAAGATATACAACTGAGCAACCCGATATA…
>TRINITY_DN31817_c0_g1_i1_1
CCAAACATTAGAAAATAAGTTACAATTCCACTTGTTTTCCATGAAAACTTTTCCAATAAATCATTTTCCTTCATACCAGGGGCGGAGCTACGTTTGCCCGAGGGGTGTCAAGCAACACCCCTTTGCCGGAAAATTACATTGTAGAAATAGGTGAAATTTTGGTTTTATAGGTATGTATACTAGTATTGGCACCCCTTAACACAAGTTGAAGGCTTAGCGCAGCGGTTAAGGGGTTGGAAAAAGTCCCTAAGGTCGCGTGTTCAAACTTGCGTTGTGACATATCTATATTTTTTGACATTCCTTAATATGATTCCTGTCTCCGCCACTGCTTCATACCAAACACACCCTTAGATAGGCTCATGGCATATTCGATTCACAAAAGATGGGTTTGGTAGTGGC…
>TRINITY_DN31849_c0_g1_i1_1
TCAGCACCTGTTATTCATTGTGATCTGAAGCTTAGCAATGTCTTGCTAGATGAAAGCATGGTTGCTCATGTAAGTGACTTTGGCATTTCCAAACTACTCGGTGAAGATGAGAGTGATTTACACACTAAAACCTTAGCAACATTCGGCTACATTGCACCAGAGTATGGGAGGGAGGGATTGGTGTCGCTAAAATGTGATGTTTATAATTATGGGATCATGTTGACGGAAACGTTTACAAGGAAAAGGCCTAACGATGAAATATTTGATGGAGATTTTAGTTTAAAGAAATGGGTAAATGATTCACTGCCAGGGGCAATAAGCAAAGTTGTGGATACGAATTTGCTAAAGCCAGAAGATAAGAAACACATGGACAAGACAGATTGTGTAGCATCCATCTTG…
>TRINITY_DN31820_c0_g1_i1_1
CGCAGAAGATGATTCCACCTTCTATGCTCCACCAGAAGCCGATTGATCTCAGGCATATCTGCCTGTTCTATTTGGGCCATATTCCGACTTTCTTGGATATCCATCTTTCTAGGTTGTTGAACGAACCGCATACGGAGCCTGAACACTTCAAGTATATATTTGAGCGCGGTATCGACCCTAATGTCGATGACCCGACAATCTGTCATCCCCACTCTAAAGTGCCAATTCATCCCGAAGACTGGCCTACGCTCCCCACGATTCTCCAATTCCGATCTCGCGTTCGTTCCAGACTCCTCAAGCTATACTCTGATATATCGAACGGGACTATTCAACTCACCTATAAAGTCGGCAGAGTTCTGTTCATGACATACGAACACGAGGC
>TRINITY_DN31881_c0_g1_i1_1
GATTTCTTCCCATCTACCTAAGCCTTGTTGGGCAGAATTACCCAGTACCTGTGTTAGTAGGAGGTAGAAGGTACCCAGTGGATAGTCAAGGTGCACGTAAGTTGACCTGAATGCATCTATTATAAAAAAATCTTAATTTCCGAAATGCTGAGTATAAACCAGTAAGAGGTATCCCGGCTCATTGATCCCTGAAAGTTGATGAATCATTCTTTTTTCCCCGTCTTGGCCTTTTATAGTTTCTGGGAGTTCATAAGGTAGGATAATTGCCTCATTGACGTGCTTTCTTTGTGAAACAAGCCTTTTTTACTTT
>TRINITY_DN31858_c0_g1_i1_1
TAATTACATTAAATTATGATGATCTTTAATTATGAAAATGTTTTCAATACATATTATACAAAAACTTGAAACATGAACTTACTGTACCTTTTATTCAATGTACAACTAGCAAGATATTGGGTACAATATCATAAAGCAACTTGATGCGTATCAAGCACTAACGACAGACAACTTTTGTCGCTAAATAGCAAAAATCCATCGGTAATACTTACGAGAATTAGCGATGGATTATCAAAAAAATTTTAGCTACATGCTATTTAGCAACGAATTTTGCAGCTACCATGATGTGATAAAGTAACGACGATGTATAAAATTGATTTTAG
>TRINITY_DN31872_c0_g1_i1_1
CAAATGTGAAGGACATCTACGGACGAGACTTAGGCATCCAATTTGATGATCCCTCACAGTAGACGGGGTTGATATTCAGCAGAGGATCGGCAAGACTCCATTTCATTCGGGGTGCAGTCAAATCCAGTTTTCAAGTTGACAAATCATGTTTATAGACTTCATGGGTAGGCCGAAGCCTTGTCCCGATCATGTTTTGATGTCAGATACTCTTAGAGGCTTTTGTAGACGTATGTACACCTGCGATCAGTAGTATTTGTGCATGTTGAGGCCTTGTAGGCCCATGTGTGTATGTGTATATGTGTGTGTGCGCTGTTACAGATACAATCAATTATCGGTTTTGCAGAATGGGTC
>TRINITY_DN31824_c0_g1_i1_1
AGTAAGTTGACAATTCAAACATTTTACATGACAAATTTATAACCACATGATTCAAAGGAGATTTTAGTTACATACATTTTTAATTTAGGACAATAAGAGTCAAAAGCCACTCGATATTTCTTAGACTCCGTGTCGTCGATGGAGGGAGTATACTTTTCATTTTCCTATCTTATATTTACAAGTCTTGTCAGATTCACAAGACATGCTTGTGTACTACTGCCGATGTTATTTTTGCACAAATTTGTATAAATCTTAAACAATGGCCCAAGAAGTGTCATATCTGTGCAAATTTCTATTATGTACAAAAGAGGGTTTCAACTGTCTATTTCTTCGTCATTAAAAATTCAATTGAGG
>TRINITY_DN31832_c0_g1_i1_1
GGGTCAACAGGTCAAGTTTTACTACAATTACTTGAAATGCGTTTGGATAACATCCTTTTTCGATTGGGTATGGCTTCAACTATTCCCGCAGCCCGTCAATTAGTTAACCATCGACATATTTTAGTTAATGGTCGTATAGTAGATATACCGAGTTATCGCTGCAAACCCCGAGATATTATTACGGCAAAGGATGAACAAAAATCCAGAGCTCTGATTCAAATTTCTCTCGATTCATCCCCTCATGAGGAATTACCAAATCATTTGACCCTTCACCCATTCCAATATAAAGGATTGGTCAATCAAATAATAGATAGTAAATGGGTCGGTTTGAAAATAAATGAATTGCTAGTCGTAGAATATTATTCTCGTCAGACTTAAACCTCAGACTGAAACCAAGGG…
>TRINITY_DN31842_c0_g1_i1_1
TACTAAGACGCGTCTGCCATGTAAAATCTTAAACCAGTAAAGTACATGGATTATGGTATTAACCGATAATTGTAAACTTTTCAAATGAGTTAACTTTAGTTCTTTCTATATCGATTAATTTGCAAAGAATTAGTTTGCTACAAATCTTAGTTTAGATATTTTTGACATTTCGTGAACTTATGTTTCTCAAAAGGGAAAAGAAAAACTGAGTTTCTTTTTAAAAGACCATGCACCACTGTTTACAGTTCCTAAAACTGGAATTCTACTTGTTAAAGGAGTGCATGCTGCATTTGATTTCACCACATTGGATCCTTGATGACAGCTCATAACTCAGTGTAGCAATTATTTATGAACAAAATTTTCCAATGGTATCTACAATTCGTCTTTTCTGGATGAAAA…
>TRINITY_DN31880_c0_g1_i1_1
TTGTTAAGCGCAGTTTTCAAGGAATACTTTATGTGGGAAGTGCGGTGATGGACATGTATGCAAAGTGTGGAAGACTGGATCTTGCTCAACAGGTGTTCAGGGGGATGCCTGAAAGAGATGTTGTTTGTTGGAATTCGATGATCACGAGCTGTTGCCAGAACGCTGAACCGGAATCCGCCATTGACTTTTTCCAACAGATGGGTGCAAATGGGGCCAAATATGATTGTGTCACCATATCCAGTGCTCTTTCTGCATGTGCAAATTTGCCAGCTCTCCATTATGGGAAAGAGATCCATAGCTTCATTATGAAAAGTGCATTAAGCTCTGATCTTTTTGTGGAGAGTGCGTTAATAGATATGTACGCTAAATGTGGGAACTTGGAG
>TRINITY_DN31808_c0_g1_i1_1
TTTTATAGACTTTTTGTTATTGGGAATACTGTGAAGTGAAATAAAATTACAGTTAAATTTGATGTGTTCAAGCAAATAAAAAAAATGCTTTACTATCATTAAAATTAGTTAAGCATAAAAGAAAGCTGGATAGTAGCAACAAGTAACAACCCTTACTTGTATTGATGGAAAGAAATCTGAAAAATGGTACTTTAATAGCTGAAAAGAAATCTGGAAAATGCTGTCGACAATGGCCAAACTAGAAAAAGGAAAAATGCTGCAGTAACTGAGAATTGATCCCGCGACCTTGGGGGAATTTGAACCCCGTTAAGCACTGGGCCAAGCTTCTGAGTTATTTCAAGGGGGTTCGTTTTGGAATATATACACGTAAATATCAAATTTGACCTTATATACACAATG…
>TRINITY_DN31875_c0_g1_i1_1
AAAAAAAAAAAAAAACTCATTGAGTCAAAGCTGGTTTGAGTGGGTAATGATGTATGCTCCAGTATTCATTATGTTAGTGGCACATATTATCTGGAAATATGTACAAACTTGGAGCACCTATAGAGGGACCAACACCGCTTTGCTAGATACCTGTTTTTTAGCCCCTTCAAGTAGTTTATAAAACTGAATGAGCTGGTAATTTGATAAACCAGATGGAAGTGGGTTCTCAAAGGACAAGATATAATAGTATTTTTTCCATTTCTCTTTTCATCATTCTTCATTTGAGATTATGAACTTGTCTTTACACATGTTCAATTCACACCAAGAGCAATAGAAAAACTGCTGAACATCTCTCAGTAGTTGATTCA
>TRINITY_DN31804_c0_g1_i1_1
ATTGAGTGCAACAATTGTAATTCTACAAGAATCAGACTTCCTATTCTTTCGAAAAATGTAGTTCAGATGTTTTCCCCTATCAAATTTGTTTCCTTTTTCGTTTGAAGGCCAAACAAGAGAAGGGAAAATTTTAAAATTTTCTTCCTTCCCAAACAAACATTTAGAGTTGTAGAATAAAACATAAAATTCTAGGACAAAGTAAGAAAGAAGGTAGTTTGACAAATTCAAAGGCCTAGATCTTTTTCACATTTTAAATTTAAACTAATTCCTGAAACTTAGTTTGCCTCTTCTTTTCTTTTCATTTTTTTTTTTAAATTTATTTCCACA
>TRINITY_DN13996_c0_g1_i1_1
GAAGATGAAGAATCTTTCTCTCTTACTTCTCACTCTCACACTATTTTTTATTTCTGTTTATTCACAAGATGTAAAGCAAATCCAATTAGTTTTTACATGGCCAGAAACTTACTGTAATAAAGACCCCAAACCTAAAGTGGGATGCAATAAAATTCCTCCTCTGAAATTCACTTTGGTTGGTTTTTGGGGAACAGATTCCAATGCAAAAATTCTCCAAAAATGCAAAGATACAGGAGGACATGATTGGAACAAAGTGTTTAAGCCCGATTTGGTAACTCAACTCGACAAATTTTGGCCATCTCTCACCAAAACAGATAACAAAAAGATGTGGCAAGAAGCTTGGGAGACTTATGGAACATGCATCACAAAAAAACTCAAAGGTCCAACACAATATTTCAA…
>TRINITY_DN13951_c0_g2_i1_1
TTTTAATTAATTGCAGTTTGCTCTTCTCTGTTTCTCTCCGGCTAAACCCTGATACGATCTGAGATTGTCTAGCTGCGCTTTTGGTGTTTGAGGGGGATTTCTTTTAGCTGAGGAAATGGTGGGCTGGCACCGGCATCTTCAGTGCATACTTCGTCAGGCTGGGAAGAGATATCAACAAAATCAAACTATTCCTTTCAATTCATTGTTTCACTCTAAGGCATCTTCAGTACTCGGCGAGGCGCCTTATTTACCAAGGCTGCAGAATGCACTTTCGCCTTGCATCTCAAGGCCATTGTACCAATATCTACAACATCTGGGGTTGTCTGGTTCAAGGACATTACTTGCAGACTCATCAGCTGATGCAACACCAATTTCTTCTCCGTTAACACCACTTCTAAC…
>TRINITY_DN13975_c0_g1_i1_1
TTCTAAAAATACGGGATCTGATAATTATTCATGAATGCTGTAATTTAATTAAATCATGTTATTTTTGTTATGTTGTGTTAATTTCTCTAATTATATGATACAGGATTAAACCAATGAGCATTTTGATGCATGAGAGGGTACTCTGATTTGACAGCTAAAGACTGTTGTGTTGTCAAACTGTTTTCTTGATCCAGCTTATAGAATGTCTTCCCTCTGTGCACTGCAGGATGGTATTTTCACTGGATTTGTCATAACATAATTCTCCTTTATTAGTATAGGAACATATATTACTCGATGGCTGCATAAAGAAGTATAATTGTCTCAAGAGTGTGGCAAGTTTAGCGGACAACCAGACTAATGTTGTTCGAGTTAGACTTTTGGCTTGAAGCATTCAGGGAT…
>TRINITY_DN13929_c0_g1_i1_1
GAAAGGATGATGAGCCTATCCATTGCCTCACCTTCAGGCTTCACTTCCAAGATTAACATCTCCAAGTCCTCCTTCAATGGCATTAGGATTCCTAAAATCACTCTGGCGCGTGCACCCAACGCGCCCGTTTCGTCATTGGTGGTGAAAATGTCGAAGAGAGAAGAGGAATTGAAGGAAATAAGAAGTAAAAGTACTGAAGAGCTTCAAGAAGAGATTGTTGACCTTAAAGGCGAGCTCTTTATGCTTCGTCTTCAAAGGTCTGCTAGAAATGAGTTTAAGTCCAGTGAGTTTCTCAGAATGCGCAAAAGGGTACTCTCTGATTTTGCTCTCTATATATTTACTCCTTTTTATTTGCGCCTGTTGCATACCAAGTTCTTGCTACGGAGTTAGATAGTTTCA…
>TRINITY_DN13958_c0_g1_i3_1
CTATAGAAGATTGTTGACATCCGATTCCGAGTCTCTTGTTTTCAACAAAAGTATGCCAGTTTGGTCAGCTCTCCGGCGGTCTCTACAACCCACCCGTTGTATATCCATAACCCAACTCCCCCATATTCGCCATTTAACTGCAAGTAATGTACAGCACCATCCAAAAACATCTTTCCTCAAATGGATTGGTGGATTCATTACCACTTCCACTTTAGCTTTCACATTTTACTCCTTTTCTTCCCTCAATTACCATTCTTTCTCTTTTTCCGACACTCTTGATCATCATCCACCAAAGTATCTCTTTGGAGATGCTTACAGAAGAAAAGTGTTCTTTAAATATGAAAAGCGTATTAGGATGCGAAGTCCTCCTGAAAAGAATTTAACAAATTCTGCATCCGA…
>TRINITY_DN13972_c0_g1_i1_1
GTCTAATGTTCAGTTTGGATCTTTACGTTTGTGTATTTTGGTGAGTTTAATCCTGCTTAAGAGTAATACGTAGCTTGTCTGAAATTGAGTCTGGTCTCATATGTTCATATATTGTGGAAGTCTTGAACTAGGTAAAAATGTAAAACTTGTATGTTGTTTCCAAGTGGTGTTGGATTAGTTCACTAGAGCTTATGTGTCTTTCGTTGAATAGTTTGAACAGTAGTACCTTTTAGTATGTATTGTCTCTGTGTGGTTGTTATTTAAGTTCGGGCTATTAAATGTTATCCTATGTCTGAAATGCTCTATGTGTCTGTATGATTAGTTTGGTAAGATCAGTGTAGTCGATTGGCCTCATTATGTTTCAAATGTGCTCTGGTTTAGATTAAGTTTGGTCTTCAT…
>TRINITY_DN13984_c0_g1_i2_1
AGTAAATAAGAAATCAAGGAGTACTGTCGTAGCGGTGGTGAAGTGCGATGGCACGGCCAAACTGAGGGTACGTCGGCCTGGGTAGAAAAGGGATGGCACGCTGCGGTAGCTAGACCAACCACTACAATGCACCCACTGGCACTGCAAGGAACCGTTGTGGCGGTCGTCCGGTCAACTTAATATTTAAAGTGGCTTTCCACCTTTCCTTTTCCCCCCATAACTTTCCATTACCCAAAAATTTCTTCCTCTTCCCCTTTTAATAATCTTTCCCACTCCTCTACACACTCATATATTATACCCCATCTGCTAAATCAAACCCTACACTATCCATTACACCACCCAAACATTGAGAAAGGGCAAGAAAATTTCTTTGGCAAGGAGGCTTCCATCTCAAGGTGC…
>TRINITY_DN13906_c0_g1_i1_1
CAATGAAACATTTCACTTTCCTATCTCAGCAATGGAGTTCTCTTTCTCTCTTCCTTCTTTGTTAAGCTTTTGGTCTCTTCAAATGGCAGAATTCAACCAAATTTCAAGAGGAAATTCAAGGCGGAGCTCATTATCGTAGTAATTTTTGCTCAAAGCATGTCAAAGTTTGAGTTCTCTTCTCCATTATTCAGTTCCACTAGAGGTACAGATACGCGCTTTGGTGAGCCGCCATCTTAGGATTTCCCCTCTGCTATCTTGGAGAGCTCCGTTGCTCCGGAGCCTAGATTTTGGTGTGAATCATTTTTTATCTAAATATATGTATATGTTGTCTAAGGGTACGACGGGGCCCTGTCCCGTCATATTTCACTGTTGAAACTCTTAGAGGTCTGTAG
>TRINITY_DN13995_c0_g1_i2_1
GGACATTCAGTTGTCACACAAAAGTAGTTAAAAAAAAAAAAATGCAGAGTACATGAGCTTGAGTTGTTGAGAACAAGATCAGTTCTCCACTTTGCAGCACAACCACATTCTCCAATTCAGATTGTGAATGGCTACTTCTTTTCAATATTTGGTACCACCATTTTGTTGCGGGCGTCCCAGCTATACATATACGTCGTCGTTTCCATTTCCTATAGCCATTTACCGGGGAAATGTAAGAAAAAAACTCAGAATCTGTAGAGCAATGGTTGAGCAGCAGACAGTACAAGGAGGGGCTTCTTCTACTTTCGCTAAAGATATGGAAAGGCTTTCTGCTAAGGAGTCTCTCCTTCTTGCTTTCAAAGATGCTGGTGGATTTGAGGCCTTGGTCACTGGGAGGAC…
>TRINITY_DN13923_c0_g1_i2_1
GATAAGGTGAGAAAGCACTTGATCCGTGTCAAGCATATGGTTAGACACGCTCGGCTTCCTTCACACGCGTGAGAAACCCTAGTTCGCATGCTCGCCGGATCTTCGCCGGAAAACTTCCCGGAACAAATAAATTATCATTTCCGTCACTCTTCTCCGGCCAATTCGCCGGAATATTTATTCCTCTATTTATATGGAGCTGAAGAGCCAAGCTTCGGTAATCATATCAAAAATGTCTTCTGGAATATTTTAGTCTAATTATTATGCTGATGCATGATACAGAGTGTACGCAATGTTATCTATATCTGATGTTTGAAATGTAGTGGAAATTGAGGAAAATAAGTGGAAAAAGAAAATCTGGAATGGCATCGGAGATGCAAAGATATGATACAAACGAAGATG…
>TRINITY_DN13986_c0_g1_i3_1
CACAAAAAAGGTGTTGGTAGTCAACTAATGCAATATGTGTTGACTTTATCAATTACATTTGTTAAGGACAGGAAGACTAGTGAGCAAGTCTTCACACTTCATTTCCTTTAATTTGTCTACCATCCAATCCATTTCCTTGAATTCATATATTTACTCACCTATTTACTAGGAAATTACTTGTTCTCGTCAAGCTCAAAACGATACAGATCTGCAATTATTATTATTTTTTTGGCTATATTTGACCTTGTTAGTCTTGCAAAAAATGGGAGAGAACAATTGCTGGGAGAGAGAAGTAGTGATCACTGAGCTAACCAAGGGGAGGGAATTGATGTTGCAGTTGCAAAACCACTTTGATCCCATGAAACAGGATGTGTGCCAGTATTTAGCTGTGGAAATAGT…
>TRINITY_DN13925_c0_g1_i1_1
CCCAGGTAGTCTTAACTCCCCTTAAGTAGTGCATAGTCTATATAAACTTTGTTATCTCCCTTTAATCTTTCCAAAATTTCAGTTCCTTAGCTTTGTCCATTTCATTATTTCTACCTTTCCGTTCTTCTAGAATTCTCGTGAAAAAGCTTCTCTCTTCTTGCTTTCTCGTGTGCATTTTTTGTGTACTTACACATATACTTTTATCAGCACAAAAAGTCTTATCTCTCACTCCTTCATTATACTGAACTCCATTGAAACAGAGAGGAAAATTGCTATGGCTCTGCAGACGCGTGTTGTAGTGTTACTTTTATTATCTTGTTTGTTTAGGTCTTCATATTCTTATCAATTTGTGGTTAATTGGGTCCCTAATCCTTCTGAAAATTACAACAGTTTGTCTCA…
>TRINITY_DN13987_c0_g2_i1_1
ATAGCAGTGAGTTTCGTGCTACTGTTTCATTAGCTTTCAGCTATTTTGGCTTGTAATTTTAAATGCAAGTAATAGTGGGACATCAATTAGAAGTTCTCCCATCCATTTGCTATATTCAACTTCATGTCTCTCGGATCTTTATCCAAATGGTGATTGGCTTTTAGATGTTCTGCGACATCTCGTGTTAGTTGGCCTTATGGATGTTATATGACAATGTGAACTACGTCAGTAAGTTTTAGATATTTATGGACTTGGTGTGATGCTTCGTCAAAGCAACTGCAAGTTATGGTATCATATAGCTGTTATCATGAATGCTTTACAGGTTTAATGTTTATTCATAGGCTGAATCCATGTTAGCAAATACTAATTGTATAAGAATTGCTGCTAAACCATAGTGGT…
>TRINITY_DN36105_c0_g1_i1_1
TGAACTTTGCTAGTTCTGTGATTTTAACCAAGAAATCCGTTTTCCCAAGTGAGAGAAAATTTGTCAGTGGGCAAACAGATGTGGTGCAGAAGCTGCAGTCATCAAATCTCCCAGCATACGTTCAAGGCTTTAACAATGAGTTTGTGTCTCAAGCATGGGATTTTTTCTCAGATTCATCTGTAGAGATAAACAACTATATTGCTGGAGCTGGCATTGATGGTGTTATAACAGATTTCCCAGGCACAGCTGCTAGATACAGAAGGAACCGTTGTTTGGGTTACAAAGACCCACCAATGTATCTTAGCCCTGTTGAACCCGGTGGTCTCCTACAAATCATGGCTCGTCAGTTATTGCCACCAGCTGAAGCTCCCAACGCAATACTTTCCGAAAGTGATGTGG…
>TRINITY_DN36113_c0_g1_i1_1
GTTCTTTTTCTTTTTTAAAGTTAGGGAAAAAGAACAAGTTTCTTTGTTTTGGCTAAATATGCTTAAATAATAAGCTGCCACTAAAAGAGTTGCTGTTAATTCTTTCAATGTATCCGTGATGTAGTTGATTATAACATCCACAATTTCAGAATAGAGTTTATTTAACAAAACAAACGACCACAACGAAAAAGCCCATTAAGAGGCGGGAAAAATTTGAAAAGTATGCAAACCCTATTAGCATTTTCTTCCATCGTAAGATTAAGAACTTCAATGGAGTAAGATTAAGAACTTCAAGAGAACTTTACTTTTAATAGCAGATGAGTAAAACTAAGAAATTTTATGATTGATCATAACCCGCTTAACTAATAATTTTTGAATTTGTATTTCCGC
>TRINITY_DN36152_c0_g1_i1_1
ATTTTGTGTCACCACCTCCTTGCCTTTAACTTTAATGTCAGCTAAATTATCTATGCTAAGATCATGCTTCTCGGTCCTCAGCAAAGTAAACTGCTTCAAAATGCTAATCTGGTTTCCATTATAAATTTCTTATCTTCATTGAATCATGCTTATGCATGAAACTCCAGTAGCACTACCCCATTAGGTTCAGCTTTCTTTCAGTCTGTTGACTAAAATTCATTTTGTGGCTATCTGGAAAAGAGGCACAGGTGAGAATGATTCTTCTAGCTGCCTATGTGCAAATAAAACAAAGATAGTGCTGAGAGACCGAAAGAACTCTTTAACATTTTGGCTGC
>TRINITY_DN36144_c0_g1_i1_1
TTTTTTTTTTCGATTAGTAAAGGGTATTTTGTATTGATAAGCAGCAAAACTGCTGGCAAGAATTTACAGAGAAAGCCTCATTACAAGTAGTGTAATGAACTCAAAAAGTCAACCATGGCTTCTGCATCATTAGCTATTGCACAAAAATACAGTAAAGAAACGCATCTGTGCTTCAAACTAATTACAGATTCCTTTTTGCTATCAAAAGTTCTCGAGTTTCTTTCCTTCCGTATATACCAAACTTATTCTGTTTGTTCTCATTTCTGTTGTTACAATTACATAGTAGTTACCAGAGGCTCCCTCAGGAAACTATGCCCTTCCTTTTAAGTATTAAATTCCGGCAAAACTAGTTAGTTTCTAGAGCTAATAAATGCTCTACCAACACGCTTTCCGCTCTCC…
>TRINITY_DN36126_c0_g1_i1_1
GCTTATTCCAAAAGACAATGAAGAAGGAAGTTTTTTCCCTATAGTTAAACGTCTTAAAATAAAGCTGCCTCCCTGTGGTAGATAATGTTATGCAGGTCTCGAAATGAGATCTTCGATGGCATTCTCAAGTATGTTCTGTGAATGGCCTGTGAGATCATGATTTAGTACTTAGTCTACTTGATAGTGATCACTTGTTCTTGGCAACTCATTGCTGATGGTCTGAAAGATTACTTACAGATAAGAAATTGCAATGTTTCTCCTTTTTTCTGGTGCACCGTTGGAGTTTCATAAACTTGCTTACATTTATATTATGTTGCTAAACCCGCAGATCCTAATCGCC
>TRINITY_DN36135_c0_g1_i1_1
TGGAACAGAGACAGAGCTAGAATTTAAGGTCTGGGGTTAGGAATTTAAGACAAGACAACGACCTCAAGCTAATATCTAACAACCATCAAACTAAAAAACAACTATAAGTATTTAATATATTTTGAAAATCTAATTTTGAGTTTTGCTTTGTGAAAGAAAACAATGAAAAAAAAATGGTAGCAGCAAGCATCGGGAGAATTCGGTTTGCTTTCTGCTTATTGATTTGTCAATTTTATTTATTGTTTTTAAAATATAAAGTGTTAAAAGAAATTATGTATGATAACAAAAATGGAAAACGTTACCCCCA
>TRINITY_DN36119_c0_g1_i1_1
TAAATGCTAACAGCTTAAAATAATCGTGTCTTTGTTTTTTGGTGAATTAAAGTAAAAAGTTGAAGGTATTATTAATTGTACTTGTTGTCCAGGAAAATCATCACAGTTGTTTTAGCCACAAATGGTCAACATAATTCTTCTCCCTGTACGCTAATGAACATGAATAATGGTGACCATCAACAAAACATCCATCATTAATGCTCGTGAATTTGCAAAACAGACATGCTAAGCAACAATCTTTGTTGATGTCGTATCTCCTTTCATTAACTCTGTAATCCCTTTTATTAGATAGCACACTACTTAACATTGGAAAATAAATACTAGCATAACGTTTAGGAGCAGTGAATTAT
>TRINITY_DN36100_c0_g1_i1_1
CTATGTTATCTTTTCGTTCCTCAATGGTTTCGTGGTTGAATAGGAGGCAGAAGTCTATGTACTTGGGAGGTGAGAGTTTTTAGGTCTTTATTATTGAAGTATAGATGATTACAACTTTATTGGTACAAACAACTATTCATAGTGATATCTTTGCGTGTTGATTTTTTGTTCTTTTTAAGAACATCGTGGTTGGCATAAATGGACCAAAATAGGTTTGCTTCATCCAGTTCTCTCACCTCTGTCAGATAGCTTTGGCACTTCTGGATTTTTACTCATCAGTTTGATTCCGATATCTAGTTTGGCTTAGGAACAACATTATGTGAGGCA
>TRINITY_DN36159_c0_g1_i1_1
GTCTATTCATGGTAGCATTTTAGTCCATTTATTTTTCTTACTTGAATTCTGCTTAAGTGATGCTTAGTTAATAGGATAATAGGAGAGTTTTATGATGAGGAATAAGTGGCCATTGTTCAGTTCCAGTTTGAGGATGTCCAGGTAGAATGATTGTATGGTCTATGATTGAGTATGAGTCTAGTATATTGGCTTGCCACCCTTTATATGTTGGTTCTGCAGGCATTATCCCTAGTCAAGGTATGTGTATGGCTTAGGACAAGATGGTTAATTCAATATGTCTGGTCCAATCTTTTTTTTTCTTTTAGTTCTGGAGTCCAC
>TRINITY_DN36109_c0_g1_i1_1
GGGGGCCTGGTCCTCTGAGTAAAATAGCTAGCATATTGGGGGAACCTATGTTTGTATATGAATGCACAAAAAAACAGACCTATCTCTCCTATGCTAGGGTCCTAGTTGATGTGGATATTACTTAGGATCTACCAAGAGAAATTGTAGTAACTGATGAGAATGGGCAAATATTTACTCAGGTGTGGAATTTGATTAGAAACCTCTATTCTGTAAGTACTGTATACAGCATGGGCATGAGTGCAAAGAGGACCCAAAGTAGCCTACAAATCAGAAGAAGGGAAACCAAATGCAACACCCAAAAAAAGGGGAAAAGAG
>TRINITY_DN36153_c0_g1_i1_1
TTATAGGTTTTTGAGTGGAGAGTAGGAGATAAAATTGGTTAGAAAAGTCAAATTTGTGACAAACTGCTCAATTTATGGTAGGAATGATTTGCTCAGGTCCATAATATGTGTTATTAAAATTCCTTACATTATGCTACATCACTTCTGTCCCTATTCCATGAAACGCCGCGTGAAGATCTTCCATTTTTCTTTTTTCAATATAGTTCCAGTATGAATTATTACCTTTCCAATATGAATTATTACCTTTCTCTTGCCCTCGTTATAGTTCTATACATGCTCCCTCTCTCCCAATCCACACCACTGCACCCAATTTGAGAGAGAATTATTCC
>TRINITY_DN36110_c0_g1_i1_1
GAAACACTTGTTACTCCATGCAAGAATGCTTTTCTTACCAGTACATGCCCTTCAGTAATAACCCATTTCCAGTAATTCCCCTGCCTTCCCTCTGTCCCTAAACATCCGTAGTCTTACCTTTCTCTTTTTCACCAGAGACTCTTTCCAAAGAATCAATGGCTTCATCAGATGAATATTTTGTTTTGACATCTGCTTTGAGCTTTCCTTTACTTGTTATATCTCTGCTATCTTGCTCCAAATATTACTAATAGTTATTAATTTGGTACTTTTGCATATAAGATCATCTGGGATGTGCTCACATCAAGC
>TRINITY_DN1744_c0_g1_i1_1
TTTTTTCCTGATAAGGAAGATGTTTTGACTATTAATATTCAGTTTCGCTCTGTTTCATCTTCTTGGTTAATGAGAATGAAATACAATCATGGATCAAATAAGGACGATATTGAACTGTTTAGATAGATCAAAGAGCTGAGATAAATTTCCCATTGGCTGGATTTGGGGATAACATCAAAATGTCCAATACATTAATCATTCAAAGATTGAGGTTGACTATAGTGAACATGAGACATTTGAATGCGTTGAATGAGAAATTAAAAAAGCTCAATAGATACTTCTAATTGATTTGAGGCGAGAAAGGGTTAAGGTGGTGAAATTGTAGATTAAGGTGTTATATGGATAGAAATCTGCACTATTGGC
>TRINITY_DN1727_c0_g1_i1_1
ATCAGTAAGTAAATTTATAAAAGGGGATTTATCCGCCAATTGCCGCCCCACTTAAACAGGTTTAGTTCTCCACCCCACTGCTTCTAAACATTTTATTTGTATTATGGAAGAAGAAGAAGAGAAGCAAATGAACAAGCACTAACTGTTCTTTATTTGGAAGCTTTATCCTGATTCACACTTTTGACAGAAAGTTCCTTAGAGGGTCTCATGGGGTTGAGCAAGACTGAAGTGAACTTGAAGAGGTTAGTTGTAACTGCACCACAACAGCAACATCTAGCAAAGCTTATACATTATGTTGCCACTTTGCGTGAACTGCTGGAGCAGTTGGCTGAAGAGAAGAATCCAGATGGATTACCGAG
>TRINITY_DN1701_c0_g1_i1_1
ACAAAATCCAACTCTTATTTCATACAACACTTTGATTAAATGTTTCATAGGAAAGACATTTAAATATGCATTATATACTTATAATCAAATGAGGGTATCAAATATTACACCTAATAGTTTTACATTTACGTTTTTATTGAGGTGTTTTGAGTCTTTTGAGTGTTTAAAAGCTGGTGAAGTAGTGCATCGTGAGATTGTGAAATTGGGGTTTGAATCAAGTGTGTTTGCTAAGAATACACTTATGGATTTCTATGCTAAATGTGGTGGGAATTTGGGTTCAGCTCGTAAGGTGTTTGATGAAATGCCTGAGAGAGATGTTGTTTCGTGGAATACGATTATTGGTGCTTATATGATTCATGGTAGTCAAGAATATGCGCTTTGTTTGTTTGAGGCTATGCC…
>TRINITY_DN1716_c0_g1_i1_1
CAGGGACAATCCAGCAACCATTTCAACTGAATAGCCGATGAAATTCTTTTGGAGTTCTTCCCATGTTCCAGTGGACTATTTCCGGTTTTTGCCGGAAGGTTGCATATCGGAAATTCTCTCCTTAACATCGCCAAAAGATGCTGCTAGAATCTCAGCTGTATCGCGAACATTCATGTCTGCCGCAGAATCCGACATCGTTTGGGAGAAATTTCTTCCGTCTGATTATGAAGATATTATCTCTAGATCAGACTCTTTAATGGTTTCTCCTTCCAAGAAACAACTTTACCTCAGCCTCTGTGACTCTCCAATTCTCCTTGATGGAGGCAAACTGAGTTTTTCGCTGGATAAAAAGACCGG
>TRINITY_DN1758_c0_g1_i1_1
TTTTTCTATGTAGCTATACAATTTGTCCTCACTAATTCCTATTTTTCGAATAGTGACTTAATTATATCTTCTCAACATCAACTGAACTTGAATCTGAATATATATGTGAAAAAAGACACTAAGTTTCAACAAAATCCGTAATCATAATCTCAACAGTACACTCCACCTTATTCATGCTCCGCACAACAACTTGCCCCGTCAATATTATATGTCTATGCTAAACTTGGTGATCTATTTTCGTTGCCCCCTTTAAGCGTATGTGATATAATCATTCTTATCTCAGAAGAGAAGTATGCATTGTCCCC
>TRINITY_DN14969_c0_g2_i1_1
TCAAAATGCCTTCCGCCGGTCATTCTCTCGGGCTTCCTTCTTTAAAAAAAAGTTGGATGCACTCCAATCGACAATTGCTCCAATGCTAGGTGAATACTTCACGAAAATATCTATTGGAACTCCGCCAATAGATGTGCTTGCCATAGTTGACACTGGCAGTGACTTAACATGGACTCAATGTGAGCCTTGTGTTACTTGCTTCAGACAATTGGTACCTATTTTCTGTCCCTATAATAGTTCTACTTACAGAACTGTTGGTTGCAATGACAAAGCTTGTCAAGAAATTAGGCCTTCTGCGACTACATGTGGTGGCAGAGTCTCAATTGTCAACCAGATGAATCAAGAAATCAAAGGGAAATTTTCTTACTGTTTGATCCCATTATTAGATTCATCACCAAC…
>TRINITY_DN14913_c0_g1_i1_1
TTTGGCTAAAATGGGCTTAAGAACGGACAATTTCTGAAAGAGTTATATACAAAAATGCACTTTGTATAGTTAATTAATTTTTGTTGATATTTGAAATTGAAAACAACTTTGGACTAAAGGTTAATTGTTTTTATCAGATTTAGATCAGGAAGTCTATAAGAATGGGCTAAATGTAAAACATTGTTGAATTGTGATATTTGGACTAAGACTGATATTCTTTCTGGATTGGGTGATTCTAAAGTTTGGACACAAAATTGATGTTACTTGGGCTGGATGCAATATTTGGACCAAAAGATATGCTTTGGGCCGTGGACGTGGAATATGTTGATATATATATATATATATATATAAACGGGATTATATCCCATATCTTTATATATGTAAAAACTTGTAGTTTAT…
>TRINITY_DN14945_c0_g1_i5_1
ACTATACATTCTTCTTCCTACCATCTCTGCACTTTAACAACATGACCAAAAAGATCCATTTCTTATTATTTTTGTTCATCCTCTTAAACACTCTTGGATTCAGTGTTCATTTGACCAAATCAAATCCACATCCTCAATTCCCATGTCAGCCACCTCATCACAAATATCCATTCTGCAACAAAAAACTGTCAATCTCCACTAGAGTTAAGTCCTTAATTTCCTTACTCACAATTGATGAAAAAATTCTACACCTCTCTGATAACACAACATCAATACCAAGACTTGGTTTACCATCATATGAATGGTGGTCAGAATCACTTCATGGTATTGGTACTAATGGACCTGGGATCAATTTCAATGGACCCATTAAAGGTGCCACTAGTTTCCCACAAGTTATTC…
>TRINITY_DN14932_c0_g1_i2_1
GGGGTGTCAAGTGTTGTACAAGTAGTAGATAAAAAGCATTGGTGGATCAAACATGACTCTACTTTGAAGTTTCCGTATCACCCTCTCAACGACTCTTGGCATCTTATGCACTGTCTTTATCTTCAAATTCTCATAATTATTCTTTTTTTTTTCCCACATAAATTCTCTCTCTTCAGTGTCACAGTCCCAAATCAAAATTGACATGCCCCGTTTTGTATCCTCGTAATTGCTCTTATATAAGTTTCCTACTTTGTTTCGGATTTCATTAATTAGGGCCGTTTTATTTATACCTGTCTATTGTCTTTGTTTTATTGGTGCTACTGGAAATGGCTCCATGGGGCGGCCTATCTTGCTGTTTAAGTGCAGCCGCACTTTATCTTCTCGGAAGGAGCAGTGGAA…
>TRINITY_DN14965_c0_g1_i3_1
AGTCGGTTTGGGCCTTAGAAGGCCAAACCTGATTTTATCTTCTCATTTTCTCTTCTTCTCTCCTCTCTCTCCACCAGCCGCCCATACGTTTTTCCTCTCTCTTCTAATCTAGTTGAACTCCTAAAACACTCCCAAAGAGTTAACACATGATCCTAGAGTAAATCCAAAGGTAAACGACATAGATCTTGCTTTGGAGGATCTGTAATACAAGTATAGTTGTATTCTTCTCTTAGTTGATGGATCTGAAGTTCTTTCAAGAGGAAGTAAGGTAAAGCTAAGGTGTGAATCGAGATCTAAGATAAGAGTTATCTTCTCCTTCATGTATACAGATTAAATTGATCTCTAGATATGTTTATTGGCTAAGAAAGTATGAACTGGTGGTTACTAGTTGTGTTGTAT…
>TRINITY_DN14944_c0_g1_i1_1
ACGACGTGTCCACGTCTTTACGAGTTCAACATAATCTAGTATTACTTCTGATTGGATTCTATATATTGTTGAGAAAAACAAGTAGATATACATTTCAGAATCCACTCTCCGATCAACTCAAAATTCACGAGTCTATATTTTGGGTCCGCCATGGAAGCCATCAACAACCCAAGAAAAGGCTTTTCACTATCAATGATATGTATTTCCCTTTTGTTGGCATTTAACATTTTTGGGACTATCTACAGAGCATATATTCACGAGCAATATTCACTTCTAACTTTCGTATTATTCGTAAATTTCAGCTTCTTCTTGTTAGCGTACTGCTCGTGTTTATATCGTCGATTTCCATTAAAGGAAAAATCATTGAAAAAGGACATTATAGGACTTGTTATATGGTTC…
>TRINITY_DN14901_c0_g1_i1_1
TCTTTGTTGACTGAACCAATGGCGAAATTTGATAAGGTTGCATTGTTATTGCTGTTATCATTAACGGTGTTAACAATATGGTTTCCGATTGTTGAATGCACAAAGAAAGCAGTAGGGGTAGCTAGAAAAGAAGACATTCCCTATATAAAATGTCAGGTGTGTGAGAAACTCGCATATCAGCTATACAATCAAGTTCAGAACAAACAAATTGAGATCTCACCAAAGAAGATCTCGGAGTATCAGATAATAGAGATTTCAGAGAATGTATGTAATTTAAAGAAGCAGGAAGCTGATTGGATCCTTAAAATTGACATAGTTGAACAAGGAGATAGGTTGGAGGTTCATCATTTTATATATTTCTGAGAGGATTCTTATTTGACATTACCAATGTTCAGCTGC…
>TRINITY_DN14921_c0_g1_i1_1
CTAAAATCCCCTAAATGAAAACTTTGGCCAAAGCAATCTTTGGTACCCCATTCAATAGACTTGCTGGGAAAGCAACATAGAGTGACCAAGCTAAGACCTTAGACGAAGAGAGTGTCCAACCAATCACGACAAGCAGCCCTGCACTAAGCAAGTCGTAGTCCCAGCTTTTTTTCTCCATCGATAGAGTTGGATTGGAAGAGTCAGCCTGCGGGAAATGTCATGTTGGATGGTTACTGGAGAAAGACAAGCGACTCGAATTCGGGGGCTGTACTTAAAAACAATATTGAGGCAAGACATAGCCTTCTTTGACACTGAAACAACAACTGGAGAGGTCATTGGAAGAATGTCTGGAGATACTATTCTCATTCAAGATGCCTTAGGTGAAAAGGTCGGGAAGTT…
>TRINITY_DN14967_c0_g2_i1_1
GCACTGGGGTTTCGTTTGCCATCCGAACGGCGCCCTTGCACCATTGTCTTCTTCTACACAAAATTCATCCCTCTTTAGCCATAGTCAGAAAATGCATGCTTATTTCGGGAAAGATTTGTTTTTCCATCAGAAAGGTATAGGAGTACGTTGCTTTTTCTCTTGATTTTTGACTTTTTCCATTTTCCAACTCTGCTCCCTTCCTCTTCCTGAGAAATCTGGCCGAGTCCGTCCAACAACACAACGTTCAGATTTCATGTTATTTCTCATACGCCGGATGTAATAAAATAGGAGGTTCATTTTGTCTTCTGATGGTGGTTGGTGCTTTTTTTTTCTTAGGATTAATAGTCTTACCTTATACTTCCTTTTTACTTGAAAACATGGCTTTAAGATTTCATTTAT…
>TRINITY_DN14924_c0_g1_i1_1
TTAGGAAATGTTCATCCTTTTCTTTAACGTTTATATATAGCTCCCTCCAATTCAAGTAACCATATCAAATCAACAAACTCAATATACAAAGCCTTTTCTTTTTCTAGTAGTCTTCACAATTTTCTTCCAGTACAAATATCTTGCACCAAACACCTTTTTTTTTCACCAAAGACTTTAAACATAATGGAAATGGTGATGAAGTTGGGAGCACAAAGTCCAGTGGTGATTTTCAGCAGAAGCACTTGTTGCATTTCTCATAGCATTGAAACCCTAATCCGCAATTTTGGAGCAAACCCTATCATTTATGAGCTTGATATACTTCAAAATGGGAGGGAATTAGAGAGAGCATTGGTTGAATTAGGGTGTCAACCAAGTAGGCCTGCTGTTTTCATTGGGAAT…
>TRINITY_DN4498_c0_g1_i1_1
TAATCAGCCGCATACAAAAAAGAGATACCATTGCCTAGAACCTTAACAGCCGCCAAAAAAGCCTTCATCTTCCTCCCCCAACCATCTACCATGACCAAAAAGGCCATTAACTTCACTTTCACGGCTCCATAGTCACCATTCACAACTTTTATTCTTTAGGTGAGATCTTTTTTTTTCTTTCTCCATAGCCACAAACTGCATAAAAACCCATCTTAAAACAAAATCTCAAACACCATGAAATCGCCATTTCCGGTCGAGGTCCGTCCGCAGCTCTGTCCATCGGGGAAGTTTGAGACAGTAGAACAAAATTTCGTCTTTTGGG
>TRINITY_DN4401_c0_g1_i1_1
CTCTCTCCTTCCTCCATTACGGGCTAAATCCCACTCTTCCTTTAGCCATGGACAGTTGGTCTACCCATTTCCATACAAAAAATTTGTCCCTGCGTCCGCTTACCTGTGCGTTCTGTCGATTGAAAGGGAAAAGTTTTCCCATTCTTGCTTCAAGACACGCGGCGATCCTCAAAGACCATTGTGGTCGAACTATTCTCGTGTAATACTCAAGCCAAATCACGTGAAGAGCTGCTCGAAAACCCTTTCAACGTTTAGATTCAGAGGTTTCCATTTTGACTCGTTTTTGAAAACCCTAAACGATGAAATCCCGCCCAAAATTTGGAATCCCAGCAAACCCTAGAAATTGTCCTATAAATAATCGCTTCTTAAGTTATTTGGGGAGAGTTTTTTGGCCGCCTG…
>TRINITY_DN4407_c0_g1_i1_1
CTAAATTCCTAATACCCGTTCAGTTCACTTCAGAACACAAAAAGAGAAAAAAAAAATTAAAAAAAAAGAGACTAAAACACCATCACACAAACAACCATGGGCAAAGATACCTTCAAGCTAGTTGGATTCAAGAACTTCACTCGTATCAATCCCCGTTCAGATTTCTTCTCCGTTAAACGTTTCCATCACATTGAATTTTGGTGTGGTGATGCTACAAATACAGCTCGTCGTTTTTCTTGGTCACTTGGAATGCCAATTGCAGCTAAATCTAACCTTTCAACTGGTAACTCTGTTCATTCTTCTTTTCTCCTCCGTTCCGTTTCTGGTGGGCTCCAGTTCGTCTTCACTGCTCCTTATTCGCCTTCTATTTCAACGCCGTCATCTGCGGCCATCCCAAGT…
>TRINITY_DN4463_c0_g1_i1_1
ATACCCGGTCTAAAAAATTGACCCAGTCCACAAATGGACTGGGTCTGACTCGTTTTACTCAAAATAAGGGGAACCCTTTTAGGGTTTCCCCTCATTTTCCTCTTCCGCCTCATCATCGCCTCTTCTCCACCATCGCCGCCTCCCATCGCCACTCCGCCGCTCCCTCCTCTTCTTCATCATCATCTCCTTCGCCCCAACGCATCCACACCCAACATCTCTGTCACACCCACACTCCCCATCGACACCCCACTCACCTCCTTCATCGTCCACACCCATACCCCTCCACTGGTTCTCCACCCCACGCCTCTGACTTCGCCTATCTTCCCCACATTACCTTCTGTCACTCCACTACACCATGCGTCTGACACCACCACGCCACTGCTACACCCATACCTCTGT…
>TRINITY_DN4475_c0_g1_i1_1
CAAAAGGTTTCTAAGAGTGCTAGATATGTCGAATCTCTGTTTTCCTATGTTCTAGTTAAATTGTTGAACCATGAAAATTTGTACATTATTAGTTAAAGGGCTAACCCGTTATAGCAGAATACCTAACATATTTTTATAGTTAATTATTAAAATCTCTTATCATTTATATTTACCTTTTAGATAATCTTATAGTGTAAAAGTTCTTTAATATTAACGATATATAAAAGTTAAACTTGATCCCTAACTTAAAAGTGCTGGGAAGGGGGAAACTATATAACCATTACACTACTCCAATTTCAAGTAACTGTTTTTTGCTATTCGTTTTGATTTTTTCATTCTTATTTATATTTAACTTTTAGATAATGTTATAGTAAGTTCTTTAATATTATCGGTATATAA…
>TRINITY_DN4443_c0_g1_i1_1
CGCAAGATCCAAATGATGTAGACTCAGGCATGAGTTTTGATTCAATTGCTCTACACAATTTAGACACTTAGATTAGTGAGCCTAAGTGAAAGAAGACGATTGAAAACATTGGTTACAAGAAGACAAAAAATAAAAGTGCTACAGAAAACAAAGAAAGACATTTCAGGAAAGATGAAAGGAAAAAGCATTGAAAAAGACATTTGAAGAAAGACTTTAGTGGCATCATTCAGTGAAAAGAAGACAATGACATTAAAGAAGAGTTAATGACATTTGAAGACATTTTGGCATCATTTTTCAGAAAGATAAAG
>TRINITY_DN4444_c0_g1_i1_1
CACAGTGACCGGCCGCAGAATTCTCAAGGCATCTGCCGATTCCAACATCAAGGACGTCTCACTCGAACTCGGCGGAAAGAGTCCCACCATCATCTTCGATGACGCCAACCTCGAGCAAGCCGTTAAGTGGGCCGCTCACGGTATCTTCTTCAACATGGGCCAAGGCTGCATTTGTGGATCGCGGATATTTGTGCAAGAGGGAATTTACGACGAGTTCCTCGAGAAGTTTACGGCAATTGCTCAGCAATTAACCCAGGCAACCGGTGACCCGTTCGCATCAACTACCCAGCACGGACCTCAAGTCTCTCAAACGCAGTTTGATCGTATCATGGGCTACATAAATTCCGGAAAGGCAGACGGCGCCACTGTACATTATGGTGGTGAGCGTCACGGAGACCA…
>TRINITY_DN4408_c0_g1_i1_1
AAACCAGGTACGCCAGGAATGACTAACCCTAATGATTTGACTGAGAGTATGTCCCCAGTGGAGAACGGTATGTTAATGGAGACAAGCTCGGGAACGAAGGACTCGATTGAACACCCTAATGAGAAGGAACCAATTAATATTGCTGATAAGAGAGCTGGCACTACGGTACCGGCAAAGAACAAAGCGAATAACAATAAGATGCCGGCAGGTCCAAATTTGGTACTGCCAAGTGTCAACCATGAAGAACAAAAATGGATAGGGTTATTCAATTCAAATAGGCTAGCAGCGAAGGGAATGAATCTATGCTATGTCCCTCCAGTAATGAAAAATGGAGAAAAAGTAGCCCAATTAGCCAAGAGGTTGAATTTGAAACTGCGAAATGGATGAACTCCATAGTGT…
>TRINITY_DN4472_c0_g1_i1_1
TGCTCTTGTTGACACCTACGAGCCCATCTCCGTCGGACCTGCTCTTGTTGACACCTACGAGCCCATCTCTGTTGGACCTGCCATTGTTGAAGGTGCCCCTGTGACTGTCACCGGCGCTGATGGCACTCCCCTCGTCCAGATCATCATCAACGTGAACCGTCCTTCCGAGATTGCCGCTGATCCCGTTGATGTTGAGGACATTGCCGAGGAGCCTTTGCCCGAAGTTGTTATTCTCCCCACTCCCGTATTTCCTGAAATCGACGTTCCTGAACCCGTGGAGCTCCCCAGCCCTGTCCTCCCCGAAGTCGTCAAGCCCGTAATTGTTGGTACCCCTATCATCCCGGCTCCCGCTGTCACTCTTCCCGAGACCCTCAACTGAGCCAGCTTACTGATATTCTT…
>TRINITY_DN4405_c0_g2_i1_1
AGACCATTATCACGAACAATGCGGCCAACCCTAATAGTCATCTCATGAAGGAGGTATGTGAGCAATTTAAAATTGTGCATCACAACTCTACCCCCTTATCGACCTAAAGCCAATGGAGCTGTTGAAGATGCAAACAAAAACATCACGAAGATCCTCAGGAAGATGGTACAAGGATACAGGCAATGGCAAGAGAAATTGCCTTTTGCTTTTTTAAAGTACCGCACGACAATCCGCACGTCTGTTGGCGCAACTCCTTACTTATTAGTTTATGGAACTGAGGCAGTCATACCAGCAGAAGTAGAGATCCCCTCTTTTCAAATCATTGTTGAAGCAGAGATTGATGACACTGAATGGGTCAAGTCTAGACTAGAACAATTATCGTTAATCGATGAAAAGAAG…
>TRINITY_DN4468_c0_g1_i1_1
GTCGATAGGGGTTGCTCGTATGTTCTTTGATTTGCAAGACATGCTTGGTTTCGACAAACCAAGTAAAACCCTTGAGTGGCTATTCACTAAGTCCAAATTAGCCATTGAAGAGCTCACTGATGAAAATGCCAAGATCAAGAGTACTATTAATTCAGAATGTGAGGACGAGGTTGTTACTGCTGCCTCAAAACAAATGAAAGAGGAGCAGTCTATAGTTGCAAGAGAGTCAAGGGCCAAGGCTAGAGCAAGAGCTAGGGAAAGAACTATCAGGAAAATCTGGACCCAAATTGAAGCCAAATCTAACTCACAGGAGCACACAAAGATGGAAGAAATCAAAGAAATGAATAACCCAAATATCAAGTTCTCCTTGGGCTTTCACACGAATCTCATGAGTGGTCC…
>TRINITY_DN4470_c0_g1_i2_1
AGAGCATAGCGCGAAATAAAGTGAGTGAACGAGAGTGCTCATTCTTCATTAGCCATCTTTCAAATGAGTTGCTCCATAGCAATACTAAATTCTATATCCAGTCCTTATTGTAAATGTTCTCCAAAGAGCTTATTTAAGTGGGATTTAGGGAATAACAAGAGTAATGATGATAAGCCACAAGTCAGATATCATGATCTTGATCTTCCTTTCCCTCCTTCCCTTGTCAGTAAAACATTCTTGCAAGGTAAATCTTTCCTTCTTTCTATTTTACGGATAATTCGGTTACTGAATCCCGAAAAGAAATGAAAAAAACAAGATTCAGAGGCGGATTCAGATACAGGTTGTGGATTCTGAATTAGGGGAGTGAATTCTGAATGTATCTAAGTCTATCTATACTTA…
>TRINITY_DN4493_c0_g1_i1_1
CAACAAGTTAGTGATAGGGGTTGACGGGAAAATAATCACTTAAATAATCTTTGCAATAATAGTGGTGATTTGAACAAAAGTAAAGTACGAAACAACATAATAATGAATGCACAAATACACGAGTCAAAATTCAGGGATGTATGATAAAGACTCAAATCTTTATTCCAGGCTAGCACTCCTTGTGCCAACAATCCTATTATTGACCGCCCAGTGACTGTTGAGGTTATCCTCACACTATAACCAGAGTACTAAACCTCATAATCACTGATGCCCAAGTTGTGAACCCACCAGACTCATCATCTAAACCACATGTCAAGTGAGAATACAAAAGCAAACTTGCAACTCTATCTACCTCCCAATCATTTAAGGCCCTTCTGAAAATCAGGTTCCATCCTTGAT…
>TRINITY_DN4493_c1_g1_i1_1
CATAGCCTTTTTTCTCCTTGTTGCCATGCCAGAGGAAAATCCTTCTCAATTGATTAAACTTCTTTTCAATGCTCTTTGGTATAGGAAATAAACTCATCATATATGTGGGGAGCCCATCCATTACTGGTTTTATAAGTGTCAGTCTTCCCCCCAGTGATAAATTCTGACTCTTCCATCTTGCTGGCTTTTTTTCACATCTCTCCAGTACTTCACTCCAAATTTCCAATTCCTTGTTCTTCGCACCCAAAGGCATGCCAAGGTATTTTGTAGGCAGGGAAGCTACTTGGCAGCCTAGGTTCTCAAACCAGATCCGCAGGAAACCAAGAAGAGGGAAGCAATGTTAACTCCACCGGAGAAAAAGATGGGAAGAAATTTCGGACACTAGAACTACCAGTTTTT…
>TRINITY_DN4406_c0_g1_i1_1
CACCTCTTCATCAGCAACAAATACGAATGGTTACCAATAGTAATGGCCTGTATTTAAAATCTGTTAGATTAAAAAAAAAAACAGTTACAGTTCCACATTAATTTCCTTTTCCTATTAAGATCTATTTTCAGTCACAAAAAACTTCTCCCCAACAAATCTTCTTATTCCCTCAGCATCTTCTCTCAAATTCTTTGCCATCCAAAACTATCTTCCAAAATTTCACAGCAACAACGGCGACGCCAATTCTGGAGCCAAGAATAGCGATGGCGATTGGGGTTGTGCAAAACAGAGTTATGGCGGGAAGCCAGAGATCAATACGAATAAGATGACGAAGCAAGAGCAAAGGGGACTTATAAAAATACTTGAAGCAATGCTATCACTATAATCAGCTACTAGCTC…
>TRINITY_DN4467_c0_g1_i1_1
AATTGAACAAAATTGATTACCTTGTTTGTAGAAATTTCTATGCAGTCCTTTTCCTTATATCTCAATCCTCTGGAATTTTCCTCTTGATCAATATTTTCTCCTCGGAATACCTTTTAAGTTTTCCACATAATGTCTCATAATTTAGACATGTTAAGCTAAAAGAATAACAACACTAAAGAATGAAAATAATAGAAATAGATAGACAAGAGATGAGAGCTTTCTAATTCTTCCAAGTATATTCAAGTGTAAGTAAAACTACCATATCCTTATTTATACTACTACATAGAGGGTAGTCATAAGGTGGCCTTAAACATTGCAATAACTACGAAGGTTATGGGGGAGGATCATGGTATAATGGTTAATATTTACATCATGGAGAAAAGTAGCAGGGGTTAATTC…
>TRINITY_DN4440_c0_g1_i1_1
CAGGTACCATAAATTTTTTCTAAATGTAGGACCAAAAAGATGGTAGATTTAGGATTAATATACAACTAGTACATTGATTAATTATTTCTGTCAGAAAATTCTCCTAATGTATTCCTCCTCTTTTTATTTTTATTAATTTTAATATCAGTATTTAGAAACTGCAAAATCAAAAGGCTAACTGTCAACTGTCATTACAGTCCACTACTTCCACCATCCCCTCCAATGGCGGCTATCGCCACCACTACAACCACCTTCTACCTTTCCAACAACTGTTTCAGCCACTACCAATCTTCAACCTTTCGTTTCTCATCACTCAGTTATCCAATCAACTTTTCATCTCTTTCTCTAAATGCCAAACTTCACCCTCCTCGGACTACTTCTTTTCCAATATTCTCTAGT…
>TRINITY_DN4486_c0_g1_i1_1
ATTAAACGTAGTTCACTGAATGAAAGTTCTGCTTAATTGTGGCACAGGAGTTTGGATCATATATCCAAATAAAGGTTATAAAGATTAGTAAATAATAATATTCTCCTGAATCTAGATTTTACTGATCTTGATATATGTTTGGAGTGCATTAAGGGAACGCTAACCAAGAATAGTAAGAAAGGTGCCACAAGAAGCATCCAGCTTCTTGTAATTATACACACTGATATTTGCGGACCTTTTGATGTTTCATCTTTTGCTAGAGAAAAATATTTTATCATTTTTATCGATGATTTTTCACATTATGGATATATCTACTTGCTGAAAGAAAAATCTCAAGCAACGGATGCCCTCAAAGTGTACGCCAATGAGGTTGAAAGGCAATTAGATAGGAAAGTGAAA…
>TRINITY_DN26515_c0_g1_i1_1
CAAACACAACCATTGGTACCATTTCGAATTCCAGTAGCTGCGACTGCAGCTTCTTCTTCGACTGCAAATGTGAATTCGGTGCAGAGTGCTAAATCAACGGTGTCTTCTGGAGTACGGGTTTCGCCGGCGATGGTCAGTCTTTGGGTCGATTGGACCTTACTACTCCTCCTCCTTCGGCAAGGGTTGATGGTGCTAAGGGAAGCTCTAATGGAACAGTAACTGCACCCATTGTGACTGAGGCATTAGATCAAACAACTGGTGTGTCCAATAACAAAGGGAAGTTACTGGCATGGACTAGCTTGTTTAAGAACAATAGATCAGCTGAAAACGGTATGCTCTCACCTATATCCCCCCCACAAATTGTTCATGGACAACCAGTAGTCTAATTGGAGAAAAACG…
>TRINITY_DN26598_c0_g1_i1_1
CTAAGTTGCTCGGACTCTCCAAATATGCTGTCGCACCCATGTTGGATCTTCCAAAAATACACTACGTTTGGAGGATCCGACACGCACCCTTCGAAATTTCTGAAGAGTCCGAGTTACTTAGGTTTGCAGGTAATGAACATATAGAAAGCACAAAGGCAAGTTCTCGAAACCACTTTTCGAATTTTAAAAACAGTCATAAGAGACTAGCAAGAGGTCAAACAAGCAGGACACAAACAAACATTTTGGAAAAACCATTTTTTTATCTCAGTTTTGCCTTCAAAGCCTTAAAAGCAGGAATCACAACATGACCAGTACCAAATAGGGAACAGGACATCAAGATTTCAATTCTTGATACAACACAGAAGTTTAGTAAAAGCAGTGTTTAAGGCACAACAAGTT…
>TRINITY_DN26597_c0_g1_i1_1
TCTTACTATAATTATATCTTCCTTAGAGTTTGTTTGCAGGCTTCAGGTTCAAAGTATTGTAGTAACTGTTCATGTAAAAGTAGTAACTATTATAGCATTCTTGGTATGATAATTAAGTTCTCGAATTTGTTTTATTGTTCAGTTGTGCATATGGGTTCCTGCTGAAAAGGTTGTTGATTGATCTCCTTGGATTCCCACCATCAATGCTAGCAGCTGCAATCTTTCCTGCACAATGCACTATTGCTGTGTCTAATGAGTGGAATAGAACCTGCGAGAAGCATAGCATCCATGTTAAAGACCGGCTTTTTTAAGCATAGTATACTTTTGAGGAATATCAATTTATTAACAAATTTTCACAGAGATGTTTGATTGTGTCCCTTCTTTTAGTATAACAGGGAA…
>TRINITY_DN26508_c0_g1_i1_1
TAAAATCAGATCAAAGTTCGAGGAGAAAGTCTCGATGAAAGGTAAATATACTATTAGAGTCTTCGATTACTGTACAGTGTTTGTTGATTTCGATCTTGAACAAGATTGCAATAACTTCTGGTATAGAAGGTCAATTGAGATAGAAGGGCAGCAAATGTGGCTCCAAAAATGATCACCCGATTTCAAACTGGAGCTATCCTCCTCCCGGAACTGTCTTTTCACCTCTATTCCTGGTATTACCTGTGACAAATTCTATCACCTGTCGGTACTCCACTTATCATGGATAATGCCACTGAGGGAAGAACTCGACCCTGTATGGCTAAAGTGAGGGTCGAAGTGGACCTAACCAAACCAAAACTCCAGTCTATATGGATTGGATCACAAGATGAGGATCAACCT…
>TRINITY_DN26588_c0_g1_i1_1
GACACTTTCAACAGGATTAACACGAGTAAATCATTGTCCCACTACGAAAATTTTCTGCGAGCGCAAGGACGAGAAAGCTACAAGGCGACGGGCCTTAAGTCAGTAAGGACAAGAAAGCTACAAGGCTAAGAGCCTCAAGTCAGCAAGGACAAGAAAGCTACAGGGCAACGATCCTCAAGTTCGCAAGGACAAGAAAGCTACAAGGCGACAAGCTGAGTCAGCAAGGATGAGAAAGCTACAAGGCGACGAGCCTCAAGTCAGCAAGGACAAGATAGCTATAAGGCGACGAGCCTCAAGTCAACGTCAATATGCTAAAGAGGGATACGTAACTCCCC
>TRINITY_DN26570_c0_g1_i1_1
AAAACTGGATATAGCTTAAGTAGCAATGTCGCTGATGAAGGAGACTCCATTTATGCATCACTAGCTTCAGAATCTGTTCATAGTGATGATGACGATGATGATGTTGAAGAGAAGATTCTCAATTCGAAATCTTACAAGTGTGATTTGGACATGATGGATAGCGACATTAATCATGGAAAAGTTTATAGGAAAATCATGAAGGACAAGAAAGCAATGAAGAGTAAAAAAATTTGTAGAGGGGAAAATTTCTTGGTTTATGCACCATCAAAGTTAGAGAGCAAGAAATTTCAATTTCAAGAAAAGGAGGACAATACTATTGATGAAATATTTGGAGATTCTTATAGTATTGGTTCCACTTCTAAGAGTTCCTCCGAATGGAGAAACTCCATTAAAGATTCG…
>TRINITY_DN26504_c0_g1_i1_1
AACACACTTAATTTCATCAACTTCATTACAAATTTTCACCCGTTTGCAAGAGCTGATTTTGGTGGCAAATTTTGCCATTTTCGATCAGGGTTAGGGATTGTGAATAGGTTGTTGAATAAGTTGTGTATGGACGAAGAAGATACGATGCTCAATGCCAAAGTGCGATGCAAACATGGCATTTTGCTAAAAATGCAGACGTTTTGGTCTGACCGCAATTCCAGAAGGAGATTTTGGTCTTGTCCTCACTATGAGGCCACAAATTTCAAGTTTTTCAAATGGAGAGATAAGCAAAGTGTTGATGAAAGATCAAAGTTTATTATTTCAAGAATGGTGAAAAAAATCAAAGAGTTAGAAGAAAATTACAAGCGTGTTTGGTTGCGTTTGGCTAAGCTTAGATTC…
>TRINITY_DN26566_c0_g1_i1_1
GGATCAATTAGTCCAACTTCCATTCATCACGAGTCTGTGGAAGAATCTGAGCATCCAACTCAGAACTTTAAAGCAATGGATGAAGTGAGCCAGGATATTATGAACCCCTTTGAAAATTCTGACATGATCAATGAGGGACAAGTGTATTTTCTGACAAAATCACGTCAAGAAAGTATCAACCAAGAATTGTCAGTAGATTCATCAGAAGGAGCTATATCGTCATCTTTTATAGTGCATGAGCCTTCAATCCATAAATCGTCTGTTACAGTGTTAGATAGTTCCATCCAGAACACTATGAACCCCTTTCCAAATTCTGATACGATCAAAAAGGGACAAGTCTATTTTCTGTCAGAGTCACATCAAGAAAGTATCAACCAAGAACTGTCTGTTGATTCATGG…
>TRINITY_DN26546_c0_g1_i1_1
GTAAAAGTTCTTGACATTTTTGGTTTATAGAAGTTAAATCCTTTCTTTACATTTGTTGGTTTATAGAAGTTAAATCCTTCTCTAAAGTGTAAATTAAGATCTGAAAATGAGAGGAATGACCCAAATAAACCTACTGTTACCTTCTCAAAAAAAAATGTTGCCAAATAAACCTTCTGATTGCGGAGTACCGACTGAGGCAAAATAACTCAGTTTATATTTGATCAAATGGTTGAATTTCTTAATAGCTTACCAAAATGTTCTTTGATGGTTTCATCAGTAGGTAGAAGTTCTACCATGTGTATAATTTTACCTTCATTAACTGTTCTTTAATGGTTTGATCAATAGACAGAAGTTCAAGTGTATCTAGAACTTGTATAGTGTTTGGATGTAGGAGAATAG…
>TRINITY_DN26557_c0_g1_i1_1
TACTGGCTGATTTTACTTTTATTTTTAGAATATATAATTCTTTGTTACAGAGTAGTGCTTACTAGAAAAATCTTAGCTAGCGTTTGGCTGTAGATTTAATTGAATCTTGAAAAAAAAATGAGTTTTGAAGTTGTATTGAAAAATAATTTTTGGAACTTGATGTTGTGTTTGGACAGACATTTTACTTGGAAAAAGTTTGAAATTTTGTGAGTGGAAGTGAAGTTTCACCCAAAAACAGGTTTGGGCCAGATAACTTGAAATTTTTTGAAGATAAATTTTCACGAACAAACAATGTTTCCAAATTATTTTTGAAAATCTATGGCCAAACGGGAGTTAGTATAATAAAAATATAACCACTAGAGTATATTAGAGCAGAGTCAGAGTCGGGATTTTTAGTTG…
>TRINITY_DN26582_c0_g1_i1_1
CAATGAATTCTATCATCATTTTGTTGGCCCTTGGTCTGGCTGCTGTGGCAGCTGTTCCAACAAACCCCCAAAGGATTATTGGTGGCTCGACAACCACCATTGACCGGTACCCCGGTATTGTTTCTCTGTTGTTTACAAGGAATTGGAGTCAGTGGTGGCAGGCTTGCGGTGGAAACCTTCTTAACCAGAGATCTGTTCTTTCCGCTGCTCATTGCACATTCGGTGATCAAACGGGTGCATGGCGTCTTCGTGTTGGTTCCACCTGGGCCAACAGTGGGGGTGTTGTGCATCAATTGAACAGAATTATCCATCATCCCAATTATAACAGACAAACAGCTGACAGTGACCTCTGCATCTTACGCAGTAATACCAACATAGTTTTGAACAACAACGTTCGTC…
>TRINITY_DN26560_c0_g1_i1_1
TTTTAGATGAAATTCATCGAGTTACTTTTCAACATGTATGGAAAAAACATTTAACTTTTTATGCATTGAATGACAACCGTCTATTAATTTCCCATCATGGGATACAAGAACTTTATAGTGAAGCTTTTCATCCATAAGATCATTTATCCTCAAAATTTCTTTTTGTCTGTAAATTCTTTCAGAGAAGTTTTGGGCTGATCTCACCAACATTCTTCTAGTCTGGTTGAACTACATCAGTTTATTCGTGGTTTAGCTCTCCAGTATCTCTTTCTTAGTAGGTTCCGAAACAAGAGATGGCGTTTCTTTCCAAGAACAAAAGAAATCCCATTATTTCCAAAAACAAACAAGAGATCTTGTTTCCAAGAAATAATTGGAAAACAACACCAACAACAATTACGC…
>TRINITY_DN26596_c0_g1_i1_1
CGGCTATCAACAACAGCCTGGTTATGGCGGCGGCTACGGCCAGGGTTATTAATCCTCGAGATTTCAGATCGTTTCGGATGTTGCCCTGAAATTCTTCTATGCAAATCGTCTTGTCTGTTTCTTTCATCATTCTTTTTTTCTGTGTCCCAATGCTTCACGATCCACACAAAAGTCCCCTCCCTGCATGCCACTCGTTTGTTGAGCACTCGTCGTCCGTGTCCGTTTTCAGGTTCCTTGGCTTTAAATGGCCTCAGCTCTTTAGTCTCGGACTCTACAGAATAGCACAATTTGGCTTGTACTTGTACACAACCTACCCTATCTCTGACTCGCATCCCCACCCCTGTCGCTTGGTCATCTCTTGTCGTTTTTCTTTAGCACCGCATACTTTCGTGTGGGCGT…
>TRINITY_DN26531_c0_g1_i1_1
GTCTTATTTGTATAAGTCTGGTATTGATGGAATAGTGTTAAATGATTGAAAAGGTTCTTGTGCGTTGTTTTGGTCTAAAAAGAATAGAGTCATTTCGTTTTATGTTATCATGCCTCACTTAGCTTAAGTAGTATCAAAAGAATGAAAAGTTAATAGAAATTGAGTTAGTTTGAAGGTCTGTGGAGGGTAAAGTTAAATTCTGGATTCTCTTTTGATTTGAGTACTATTTGACATAAGTTGACTGCCTGGATGTCTGTACTTGGTTGTTTGTTGTCACTTTATTTAAAAGACCAGAAGAGAAGTTCTGGGGTTTGCTAAGTGTCTGATTGTCTTTCTTGACCAAAATTGTTGACATGGACTGGTCAACACATTTTTTCCAAAAAATAACATCTAATCTTT…
>TRINITY_DN10963_c0_g1_i1_1
AGAATGAATATGAGGTGTATATCAGTCACTTGAGGGATAGATGGTCTCTAAGCCTCAACACAGAGTCAATTCGAGAACTAATAGAAGTTTGTGCTGGCCCACCTAAGATTAATATAGAAATTTTGTTTGCACATTTAGAGTAAAATAAAGAGGACAAATGGGGATTAGGGTAGCCCATTAGGAAGCTTAAGTATTTGGCTGTCAGGCCCATTTCCTGTATATTGACTGTATGATGTGCTTACACATCAGCCCTTATATATGTATATATATGTTGTATACATTCTTATGATAAGTGCATAAAATAATGTCTAATCGGGTATTCTTTCTCTTCCTTCTCCTCTCCACCTATTCCGCCATTTGGGTCGTGTCAAAACCACTGTTAGGCTGAGGCCCAAAAAA…
>TRINITY_DN10916_c0_g1_i1_1
TTTTTTTTTTTTTTTTTTTTTTTGTTACCTTTGGCCGAACACCCTCCACTCCATCAGGTTTAGGCATTAGGCTCATTTTCATCATTATCATTACAAAGTCATGGAAGAGGGCAAAATTAAAGAGGTAACTGGAAAGACCGTGCTATGAAAAATCCTCTAGATAAAATAGAGAAACAGGTTTTTCTTTTGTAGTATTTTGGTTCTGAATTAGTATGTGAGGTACCTAACTAGCCCTGCTTGAAATTAACATATCATGGCAGTAGGAGCACAATCACACATTTCACTTAATTGAAGGAGGAATGTGCTAAGTCTAATATCACAGGGCTAACAAAGGAACTAAGCAATAACTCAAGGCCCAAAGCTGCTATTTTCCTATATTCATAGGCATCTACTGACCTC…
>TRINITY_DN10983_c0_g1_i2_1
AAAATGGATAAGGAAGAGAGGATATTAGCTCACAAAATCCATTGCTTGGTAATACCATTTCCAACACAAGGCCACATCAATCCAATGCTTCAGTTCTCCAATAGGTTACAAAACAAAGGCATAGAAATCACACTTGCTCCCACCCTTTTCATCTTCAAGAAAAGCATGCAAGAATTGACAAGTTCCATCACAATTGAGCCAATTTCTGATGGATATGATGAGGTGAATGGACTTTTTTCTGCTGAGTCTATTGAAACCTACTTGGAGAGTTACCAAAAAGTTGGATCACAAACTCTCTCTCAACTCATTGACAAGTTGAAAAACAAAGGAAACCCTGTAAATTGTGTCATTTATGACTCATTCATGCCTTGGGTTCTTGATGTGGCCAAAAAGTTTGGA…
>TRINITY_DN10912_c0_g1_i2_1
CAGTTACTTAATTCCCTTCTCCCGTTATTGCTCCTCTCCATTTACTGCTCTTAAAGAGACACAAGAAACATAATAGTCCAAAACATTATTGACTTTAATTTGAAGGGAGAGCAAATCAAGAAAAGGGTCTTATCGTGAGAGGAGGAGGAAGATTTTTCTACTGAGTGCAAGACAGGTATTAACGAATAGGAACAGAACTTAAACGCCCATTTTTTCCTGTTCGTCCCGTTCCTTTTAGAAGTTTGATAGTGTATCGTTTGAAAATTAGTGAATCAGATTTATTTATTGACTAAAACAGTTTTAACAATGATCAATGTCTTCTCACAATATCTCTATTTCGTTGTCGGAGATGAGACTTATTCCCTTTGTTCTCCAATATCTCACATAAATGTTCAACTC…
>TRINITY_DN10980_c0_g1_i1_1
TTTCTCTATAAATTGACATCACACTACTCGTCAATCTCATAAAACAAAAAGCTAATTTTTGTTTTTTGTTTTTGTGCTTGGGAAAAATGCTGAACAAGGCAATAGTCACCTTCTTCATTTTCTTTATACTTTTGGCTGAATTGCTCTTCCCTGTAGCACCCACTAGAATGGCTACAACTATGAGACCGACTCTTCGGGACCGTATTCACAGTCGGAAACATAACAGCCCTTCAGGTCCAAATGGATGAAAGGCAACGGAAATTTCGTTATCGTTCTCCGGTAACAATAACAACAATAATGAGTTCATCTATCTAGCTTACAACGATGACTCGTTTCTAAATGCGCAGGAGATTTTACGTAGCAAAAAAGTTGAAATTATTTATGAATTTTGGTGTATAC…
>TRINITY_DN10992_c0_g1_i1_1
CCTAATTATGTGTTTTTCCCTTTAAACTTTTTTCTTCATCTTGGCATAGGTAATAATTCTTCCTTATTGGAAAATTTTCTTATTTCCTTTATGGGTTTTGATGTATACATATGATCCTGCAACCCCATTTTTTAATTCTTGTCACATGGGGCGTTTTTTGAGGACTCTAATGTTAAGTATTCAATCTTGAGTTTTTATTTCTTCTTTTTCCTGTTTAGGTTCTTTTTGTTTATTGGATAGCTGTGAAAAGAATTTATTGATGATTGATGAGTAGGTATCTGCGTGTTATCGGTGTTGTTTCATGTTGAATAGATTGTGTGGAACCTGTTATTGGGAAATTGTCTCCTTTAAGAGCTTTTTATTCCAATTTCTTTGCAGTCTGTGATTTACCTTTTCCAA…
>TRINITY_DN10919_c0_g1_i1_1
CATTTCCTTTCTTTCTTCCTTTTTCCTTTTACCCCACTTTTCTCTCTTTTGGTTTGCCCATTCAGCTTTTTCCTTTCTTTTTTTTATACTCTCTTGTCACTCAAAATTAACTCCTAACAGTCAAAGATTTGACTAATCAATAATTTTTCCTTCACTAATTGTCAAAAGCTGATTGGTCCTGCCTTCAATACTAATCTCTTCAGTATTAAGTTTTCCAAATTAATCTTATCCTGTATTCAATTGCAGACTGTTACTTTCTTTTGTAGCCCGCAATACTGTAACTCCTAGTCCTTTTTCTAACAAATTTGTGTTTCAAGATTTACTTGACTGTTCTTCTCTTTTCAGCAAACCCCATATTTGTCAAAAATCTCAAATCTTTGATTTGTGAAGTTTGAATCT…
>TRINITY_DN10987_c0_g1_i1_1
ATCAGATTGAGTAGTTGATTAGAAGTAAGTGGAGGATCATATATTGAAGATTGAAGTTAAACAAAAAAGTTCTCCACTAACTTCACAATCTAATTTATTTATTGATCCAGATAATCAATTGAGTGTTTAATTGAAGATTGAAGAAGAAGAGATGATTGAAGTAAGCAGTGATGCTTGTGCTTCAGAAGATGAAGGTGCAAATGATTATGGACGTGGAGGTTATCAGGCCATTCGATTAGGCGATATTTTCAAAGAGATATATTGTACATAGAAAATTGGGATATTTCATCAACTTGTAGCATTAAAAGCACAAAAGAGCGCTCAGCACTAAATGGAGGCGGCATTGGACAAAATTACAATTTTAAGGCAGATTTCCATCATACACACTGATTTGAAACC…
>TRINITY_DN10978_c0_g1_i1_1
GAAAATAAAGATACTCAAAATATTTAAACATACGAATAGCATATTGTCAAATCAATAGAACAGCCTTCATCCAGAGGTTGAGGAATCACACGGCAAAGGTCATGTACAATTTGATGTTATTCCATTCCTACCTCTTTTTTCTATCTTCACCCATTTTTTTTTAATGACATGGGAATCCGCAGCCGCTATCTTCAGGTGCGCACAGTGTAAATTCAACTCCTGTGTAATGTAAGAGGCAAGGCCGGTACGACGAGCTTGACCCAGAAGGCAAATCCCCTGCTGTCGTAGGTAGGTTTCGAACTTGAGATTTCAATTATGAAAGCTCCATGCTCAACCAAACCACCATTGCGGGTCCTTTACCTTTTCCTGTTGTTTTTCTATTGCGGGTCCACCCTTGAG…
>TRINITY_DN10923_c0_g1_i1_1
GTACAGTTCCAGGTTGCATCTTCATTGTTAATTTAACTAATTTATGGTGTAACATTAACAGTGATCTATTTACTCTATAAGGTAAATATCTCCATTTTGAAATTTGTTACTCCCTCCGTCTCATTTCATATGAGGGTGTTTGACTAGGCACGGAGTTTAAGAGAAAATGAAGACTTTTGAAACTTGTGGTTCAAAATGAAGTTAAATTGTTTCTAGATATAGAAAGGTGTCATGCTTTTTGGGATTGACTAAAAAAGGAAAGAGTGTCACATAAATTGGGATGGAGGGAGTAAAAAACTTAGAGAAATTAAAATGCAGTGCTTAAACCGAGTGCAATGTGACAAGAAGGTGCCACCACAACTTAAGGGCAA
>TRINITY_DN30207_c0_g1_i1_1
ACTAATGTAGTGCAAAAAAAGAAAAAATCAAATGTGTTTATTGAACTACGTTTGACTTGATTCCTAAAAGGATACATAGGCAGCCCTATTTCTGGGTTCGGTCCCACAAAAAAAAAATCATCATATTTCCCATTATTCGAAGAAACCGGGACATTTTATTATTTTTATTTCATAAAAAGGTTCCAAAGTTGTAATTCAATCTATAATTCTTTTTGCCTTTCCCCTTTAAGACCTTCTAGTCGATCTTTGAGAATGCCAAATCAGCGTGCCACGACTTTGGTGCTGTACACAACGCTTTATTTGAATGCAAAGGAG
>TRINITY_DN30229_c0_g1_i1_1
TTTATTTTCAACTCCTAATGAAGACGATGATGATGTGGCACGTGAGTCAGGTGCGTGTGGACAAGCGTCTGTTAATAATTGGGAGTTGTCATATTAGACTGTCACATCAGCAAAAAGGAGCATTTTGATACTGAAAAAATTTGTATAGGGGGTAATAGAACCCCGCAAAGATTAGGTGTGTAGTTGGGATTTTGATCAAACGTTGGGGGTATTTTGAAATACTATTTCTGCTTATTTATTAGTAAAAAAATATACTTATTTTTCACGAAAATATCTCTTGAAAGGAAGTATACCAAACACACCTTTAGTAGTTATTGGAAATAGCCATGGC
>TRINITY_DN30256_c0_g1_i1_1
TCTGGAATCATGGAGATTAGATATGGTCTCTATATACATACAGTACAAGATAATAAAAGTTAGTATTATATGGATTAATATTGCGAGCTTTTGTGCCTAATCCTACTCCGCTTAGGGGTTTACTTTTTGATAAGATTTGGCATCACAGTACATTATACGGATTGGGGGTCTATTTTAAGGCGATCTGAACTCGGTGATCTTCTCAAGTATGTCAAGTAGGTAGCATAATAGATGTCGATAGTGTGTATATATAGTTGTATAAGTTATGAGACAACTAGCTAGTCGTTTACGAGTATATTTATCTATGTACTCTTGGT
>TRINITY_DN30296_c0_g1_i1_1
CGCAAAGGCTAGGCGTCCTATGCAGTCACCGCTGTCAGGACCACAGGACATCCCTGGGAGGGAGCTGTCCTTCCGTCCTTCCTTGACAACAACCATTAGCATCCATGATAATTTCTGTCATACTGTTGTATTATCCTGGAGATGGAAAGTTCCAGTGGCCCCTAATTTTTTTCTCTTGGACCTGCCCCTTCCCGTGCCACAATTGAAAGGCAATAAATATGACTAAGTAGCTGTACACCTCTCTGTCACTATTAGTTCCTTAATTTCTGATTCATATGCCTGAAAGAGTATCAAGATCGTTAAAAGATGAA
>TRINITY_DN30277_c0_g1_i1_1
TGTATATCTTATTGGCAGGTCTGGATGATATTTATGATTGTGTCTGAAGTGATATTCTTCCCACAAACCCTTTTCTCAATCTAGAACATTCTTTTGCTATGGTTCGAAGTGAAGAACAACAGAGGAACACAATGTTAAACAATAATAAAAATCTCAGTATGGCTATGGCAGCAAAGGCTTCTTTGACCCAAAATTGAAATTACCAATCAAAAGCTCATCGTAGTGGTGAAAAGGATTGTAATTATTGCGGCAATCCTAAACATGTTATTGAAAACCGTTTTAAATTGACGGCTATCCAGATTGGTGGGATGGTTTA
>TRINITY_DN30291_c0_g1_i1_1
AAAAGATGTATTATTGGAAAACGGAATGACTTTTGAAGTGGAAAGACAGCTGAACACTTGGCTTTAAATCAGCCACGTGAAGGCTTGAATTCTTACATACATTTAATGGGATTTATGAGGCAAGGCCACCACAATGGGGCGGGCGAATCACGATCTTATTTTTTATTTTACTTAGGACACCAGGTGGGGTTGTGTCTATTACTACTATCTTATGAAAGGAATGATACATTGGGATTAAGAGCAAGATAAGGATCCCAAACACTATTTAGGAGAAATAAAGTCTTTTGCTGGATAAAATAGAGAGGTATGAAGGGAAGAAGCTCTTTGCCTCTCTATTTCATTT
>TRINITY_DN30200_c0_g1_i1_1
GTTCGAAGAAGACAGTGGGGGCAGAAACTCAAGTCGAGGAAAGGGTTCATGAAAGGGGGACAGTGGAAGCAGGGTCAATTGAGTTAGTGAATCAAAATTTGATCAACCCTATCGAGAATTGGGAGGTAGAAGAGGTTGAACCACTTCTTATTCTTCAGCAACAAGCTATCATGGATAGAAAAAGAGAGACTTCAATGTGGGTACAACAAATTATGATTAAACTAGGGAAAATGTCGGGGGCTGATTTTCAGGGTCATGAAGAAGAGGCACTGGAATTATTGCTGCAAATTGATAGTGCCAGACAAG
>TRINITY_DN30235_c0_g1_i1_1
CACAAGGAGAGAAGAGAGAAAGAGAGAAAGAGAGACAGAGATAATGGCGTACAGTGCGTGTTTCCTACACCAGAGCGCATTGGCTTCATCAGCCGCACGATCATCATCTTCCTCCTCATCCCAGCGTCACGTGTCGCTCTCCAAACCTGTTCAGATCATCTGTAAAGCTCAACAGTCTCATGAAGACGATAACTCCGCCGTCTCCCGCCGTCTTGCTCTCACTCTCCTCGTCGGCGCCGCTGCTGTTGGTTCCAAAGTATCTCCTGCTGATGCCGCCTACGGTGAAGCTGCAAACGTGTTTGGGAAGCCAAAGACGAACACAGACTTCTTGCCATACAATGGAGATGGG
>TRINITY_DN30244_c0_g1_i1_1
GTTTTTATAACATTGGCATTTGTCTGGATGAGGTGCAGAAGAGAAGGAAATGTCCAGTCCAAGCTGATTTGTTGGCTACAAGGGGAAGAACTTCATACTATGAAATAGTACAAGCCACTAACGCTTTTAGTGAGAGTAATTTCATTGGTTCGGGGAGTTTTGGTTCTGTTTACCAAGGAATTCTCAGAGATGGACTACCATTTCAGTTAAAGTGTTCAATCTACAATTAGAAGGCACATTCAAGAGTTTCGAAACAAAATGTGAAGTTCTTCGCAACCTTCGCCATAGGAATCTCACCAAAGTCATTAGTAGTTGCTCCAACCTTGATTTCAAGCCTTCAGTGCTCGAGTACATGCCTAATGGGAC
>TRINITY_DN30216_c0_g1_i1_1
TTTCCTTTCAGGCTATCCAAAAAAATGTTACTTTTTTATATTTAGAAACAATGTAACTTTAGAATTCTCATTTTACTCTTAATGAGAGGATTTACAGCTACAAAATGTCTAAGACTTGTTTTAGACCACAAGCTTAAAAAGTCTTCCTTTCTTTCTTAAACTTTGCGCCCAGTCTACCGGTGTCACATAAATTGGGGACGGCGGCAGTAACAAATTTCTCATATATGCATCACAACATAACACCTCCATTTCTGAGGGTTACTTAGTGATCTATACCAAAATATTTACTTCATTTGGAGTCCCTCAATGAGGTACGACTCGTAAGTCCACCACATTATAGTAAGAGACTAGTTTCCTTTTGTGTCTTTAGTTTTGGACCTGCATCTTCTTTTCTATCAT…
>TRINITY_DN30281_c0_g1_i1_1
AAAAATTAAAGGGGTTAAACTTCTGCTCTATGTACATAATAAATTAATTTTAATCTTATATATACACTGTAATTTTTTGCTAAAGGATTAGGTCCATTGGAGCCTACATAGCTCCGCTCTGAGCTTGAGTTGTAATTGTTATTGTAAGCGTATTAGTATTCTGAAAGTATAATTTTATAACATTTCAATACATAGTGGTTTGAAAGTATATGAAATTTACAAAGGAGATAACAAAAAATTAACACTAAGAAGCCATTTGGACATGATTTGAAATTATATTTGGACATGTAATATGGATATTTTTAAGTTATATTTTCTCTTATAGACATAAAATACACAAGTTGTTAAAACTA
>TRINITY_DN30297_c0_g1_i1_1
CATAAATATTATGTATGTGTTAATTTTAAACATACTAGTTTGGCCACTTTGGTGACTAACAAACTGTATCAACATATATAATCACATACATAAAATAAATAACAAATGGCTTCAACAACTTAATCGCACAAAACAGATTCTTTTATGGCCCCAGAAATAAAAATATTATCATAACGCGGATTGTAATTATTAAAATAATGCATTCAAAAGACTAAAGAATGATTTATTATCTGAGCAGTGAACGTAATGGGCTAAACTTAAGTTGAAACCAAGCACCATTACGTATGTAAACATTATACCTAATTTTATTTAATTAGGTTATGTGATGTATTGACTTTAGCGGCTAAAAGGTAACCCATTATATCCTTAAAGGATTTTGACCAAATCAGAGAGTTACATA
>TRINITY_DN30272_c0_g1_i1_1
TTATAATTAAGACCCAAAGTATAGTTGCAATTTTATTAGACAATTCATGCCAACCAAAATGGTGAGTTACTTTTAAAGCACTGGTTGTGACGAATGCATACGACTTCCATCAAAATTGCAGCTTACAATATTATTTTGTCTAATTAAGAGATAGTTGACCAAAACTTTGTTGACAAAATCCATGGTATTCTGACCCACCATAATTGGAGCAGACACTATTAACTAGTCAATAAAAGACTCCAAACCAGAGGGAAAGGGCAAGAGGCAACTTTAATGTCAAAGCCATATTGAAGAAACAAAGAAGTTTGAAGTCCCCTCTACAAATTCTGTCTACTTGGCATATTTCTCCCCCTCCTTTCTTCAACC
>TRINITY_DN30275_c0_g1_i1_1
GTGGAATCCTTTTGAGATCAGAGGTATGTCTAACTACATCTTAGCAGTCGAGCTGACTGGAATCATGAAAATGATGGTGATCCGGAGAACAAAAACTCGAAATTGCTGGAGGAGGTGCAAAAAATAGACAAGATACAACAACAAAGAAACCTCACTGAGGAGGAACTTGTACCTAAAGCAGGTTAGAGATGGAATTTGAGGAAGTGACCAAGTCTGAAGAGATAACTTGGAGGCAAAGATCCAGCTTGTTGTGGTTGAAGGAGGGAATAATGCAATTATTTTTCCACAGAGTGGTTAACTCACACAAAAGAGTCAATAATTTGGATAAACTTGAGATCAATGGAATGGACAGCAGGTTTCTAAGAGAGAGGTCATCAAAGATGAGATTTCAGTTTTATA…
>TRINITY_DN30242_c0_g1_i1_1
GGTTGATTCATGATCCATGATCATACCATCTTAGTTCTTAATGTCATTTTTTTTTTATCTTTGTGTTTAAAATTTTATATCTTCTATCTCAATTATATTATAAAATTATATATTTCATGAATTTAAAAATGTCTTTTATGACCGTGCGAAGCGTAGAAATTGACTAGTATAATATAAAGCTAGGCAATAGAATGATGACGTGGCATATCTCTTTGACCAAAGATTCTATTTAGCTTTTTTCTCCTTTTTTTTTGACATTTTCTCTTATTTTATTTCAATTATTTTATTTTAAAAAAACATCTCCAAACTTCTATTTTAATGAGTACATAATATCCATAACTCAGATTAAATTATTTTAATTATCCCTCTTCATCTTCTAATTTCTCC
>TRINITY_DN30268_c0_g1_i1_1
TAAAAAGTGTCACATAAATTGGGATTTGTATTTCTTGCTTGAATAAAGCAGAGATCCCAACTAGTTTGGGATTGAGTTGTAGTTAATTGACTAACAAGTACCAACATAGATTTCTGGAATTTTTCTTTTAAAAAAACCTATTCAGGCAGAAGTAGAGATTCAAACTCTTAGAGTTTAAATGTGGAGCAAACCCCTAAGTAATAGATTATAATTATTCATCCTGATTTGTCCTGTGATTTGAGTTGGAAAATTATCAAAGGGTAAACTTTTATTATACCGATATTGGAGCTGCCGAACCCGTGTCGGATCCTCCAAAAATGCACTACTTTTGAAGGATGCGACACACACCTGTCTACATTTTTGAAGAGTACAAG
>TRINITY_DN30228_c0_g1_i1_1
AGACATATGCAACTTGGTGCCCAAGGCTTTGAATAAATGCTGCCAGAACCCACTGGTAAAAATAGCATCCCTATTTGATACAATGGATCTTGGAAATCCATGTAGTCGATAGATCTCTCTAAGAAATAGGTCAGCTACATCAGATGCAGTGTAGGGATGTTGCAAGGCAAGAAAATGCCCATATTTAGTTAACCTGTCCACCACCACTAGAAATACATTCTTATGCCCAGAATTAGGAAGCCCTTCCACAAAATCCAAGGCAATGTCAAGCCAAGGAGAATCAGGGATGGGTAGGGGCTGTAGCAACCCAGGTGTGCAAACAGAGTCTTAATTCTCTGACAAACATCACACTCAGAGACTAACCTGAAAATCCCCT
>TRINITY_DN22012_c0_g1_i1_1
TAAAAGTTAGAGAGAGAAAAACCAAATATTAGATAGATAGATTCACAAACACTTCGTGCAAAAAATTTCCGAATATCAGACCTGAAAAATCCCATTTTTTTTTGCTTGTTATATCCTTGAGTCTTTCTTTCCTTTTTTTTTACCCTCTAGTTTTTCTCTACTAGAAACCCCTTTTTGTTAAACATACCTATAGTAAAAAGTTGTGGAGTTAATTTCTTTGTTTTGTAATGAGAATAAGGAAGCGTTTTCCTCCTCCTTCACTAGATCTCCAACTCAATAGGCCAGTTGTGGTGCAACAAGACACCAAGAATGAATCTTTACCGTCTGATCTTCCAAATCTAACCCTTCCACAGCCGTCTGATCAACCGGTGGTCACCGGAGGCAAAGCAACAAGGTGGG…
>TRINITY_DN22007_c0_g3_i1_1
AAGAATTAGTACATCTCCCCTTCTATTTCTATTTCTCTCCATTTGTTTTCTTTTTTGGCTATTATATTAGGCGCTCCATCCTGACAGTTACGTTATACTCGTGAAAATCGTAAGTCTATGATTAGATAAGCATTACAAAATGTTCAATAGGAAAATCAGTGTTTGTGGACCACATCACCGCACCCCAATCCTCCATGCCACCATGTGGAGAATATAAAAGGTGTGATGATGGATAGGATACTGTCTTTTTGTGGTACATAGATTTTATCAAGCATTCTTTCTATCTGATATCTTCTTCTTAGACATTTTGAAGCTACGCTTAAGTTGTTTTTCCTGTGGATCAATGTGTAGTTGATTGATTGTTCACAAGAAACAGAACCTACCCTATCTCCATTTTTG…
>TRINITY_DN22094_c0_g1_i8_1
CAAACTCCCATTTCTCGGTGATTTCCGTCGACTACGCCTACATCTACTCCTTTCATTCGTTTTAGGGTTCATTTATAAAAAGAAAACGCAGATCTAGGGTTCACTTAATAGAGTGCTCATGAGCATAAATTATGTATATACTGATGAAAATGATCGGGACGATAACCCGTACCTGCGTAGTGTATTAGTGACGGTTTGTGACTCGACGCATCATCAATCTGGTATATCCTTTTTAGATATTAAAAAGGCGCGGGGAGAGATTGAGATGTTGTACTTGTTGCGTGCGTGCCCGTTTGTGGCTAACGGTTACTATCCAATTTGCGAGAAGGATTCAAGTAAAAAAGGATTTGCTCTTATTGAGCCAGTAGTTTCCTTAGATACATGGCTGAAAAGGAAAGA…
>TRINITY_DN22086_c2_g11_i1_1
CGACATTGTTCCGTCAGGCTTTGCTCGTTGCGGAAAATTCCTCACTGCTGTCTCCGTAGGAGTCTGGGCCGTGTCTCAGTGCTAGTGTGGCTGATCATCGAGAAAAATGGGAGGAAAGTGTCCGCACAGGAGTGTAAAGAAGAGAAGATACTCTCACAAGCAATATCGGCGTACTAAATTCCTTGTAAACGGTGACGACGTCGTTTACGATGAGTTGAAAAAACCTGAAGACCAAAGGAAAGAGTTGCCTCTTGATGAAGATTTACCTGGAATGGGTCAATACTACTGTATTCACTGCGATCGATATTTTGCAAATGTGACGGTGAGGGACGAGCATTTCAAGACCAAGAAGCACAGGAAGCGTGTGAAAATAATGATGGGCCCTAAACCGCACACCCA…
>TRINITY_DN22086_c2_g4_i3_1
CATAGTTCTTCAATCTATTCTTTTCCTTGAGTTCATCAACAACAAAACAATCCAATAAATATTTGACAAAAAAAAAAGAAAAAAAAAGAAGAAAAAAAAGAAAGGAAAAGAATAGAAATGGCTGCCACTATGAGATCCTCTTTGATTCTTTTCTTTGTTAGTACCCTTTTTCTCCAAGGCGCTTTAGGTACGTATTGTATATCTAATTTTCTTCACTTTCATGCACACAAAGTAATTACATCATCGTTTGATTCCTTTGAATATATATAGAGAGAGAACATGCATGTTTTTATTTGCAATATCCAGAGTAGTTATTTTTATCCCACATTCAGGATGGAACTACCCGATCTAAAGGTTTTAATTGAACCTCTTTCATCGGAAATTTATATTATTGAATCA…
>TRINITY_DN22079_c2_g2_i2_1
AATCAAGATCAACTCTTTAAAAAAACCCACAAAAATTCACACCAATTCTTGAAAAAGCCATTCAAGAACAACTATAACAAGAACAATTCAATTCAACAAGTACTACCATACAAAAAAAAATAAAAATCAAGAAACATAGGAAATACTGACCCACCATAGATCAAATCAAGATTATCTTCTCCAAATCCACAAAACTGACAAACCGCACATCATGAAGTAGAACTGTGAGTTAAAGAAGAATAATTCAAGTGGTATCAGTAAAAGAAAAACCAAAAAATTTGTGTAGTTGAAAGAAAGGAAAAATAGGAAGCTGTATATCAAAACCAAAAGGGGAGAGAGCCTTAGAACCACAACAATCAAATGTGGTTCAAAGGCTCTCATCCCCTATTATTCCAACAA…
>TRINITY_DN22033_c0_g1_i1_1
GCATTCTCCATATTTTCTCAGCTCATCTAGCTTATCATTGACAGTAATAATAAACTTCAATAATTCCAACAATGGCACAGTTTATCAATGGATCAACCATCGATCCAAAATCAGGTTACTGTCTGGCAAACTCAACATTTTACAGCAAACGTAAACCAATTCCTTTACCACCAAACCAATCCCTAGACGTAACAACTTTCATATCATCCCGTGCCCATAATGGCAAAATAGCCTTCATTGACGCTGCAACAGGGAAACAACTCACTTTCTCTGATGTTTATAACGCTGTTGAATCTTTAGCCACGTGTCTCTCTGTCGACATGGGAATTCGTAAAGGCCATGTCATTCTTCTGTTATCTCCAAACTCTATTTATTTTCCTATTATATGTCTTGCTGTTA…
>TRINITY_DN22015_c0_g1_i1_1
CACGTAATTCCAACCACTTCTTCAACAAAAGCAACCTTAACCAACAACAACAAAAAAAAAACATGTGTACCGTTGCTATATCAAACTCACCGGCATTCTCGCCGGCACCTAGGGTTCCGGTAAGATCATCTTCATTTTCTTCTTCTTCGTCTTCTTGTAAGTCATCTGAAACCCTAACCCTAACAAGATTTCCTTCATTTACCTCCTCTTCTTCTTCTCCGTCTTCAAGAACAACAACAACATACCCGGTGTATTCTCACAGGTGGAATCTGGGGAGGGTAGAGTGTACGCAGGCCTCAACCCTACCTCGTACAGATAGAGAGGTTGTTTCTGAAAGACCCTTGGCTCCTTCTTCTTCTTCGTCGTCGTCTTCGCAATTGAAAAATCTTCCCATTAGCC…
>TRINITY_DN22063_c0_g2_i1_1
CCCTACTGTACTTATATTCTTGTCTCTCATTTTATTTTTCATCGGGATGAAAGTGTATGTTTATGTGAAGCCCGAAGGAAGTATTTTCACGAGCATCATTAATGTCTTTGTCGCAACTCACAAAAAACGTACACTTACGCTTCCAAATGAGTGTGAGAGTAACGAGATCTTTTATGATCCCCGTTACTGGAAGGGTCCATAGTGAAGAAACTCCCTTTAACTGATAGTTACAGGTAATGCATCATCTCTAATTTAATTTATTGGCTTGGCATTTTATTTAAGGGAAAATGGCCTGATTTACCCCTCTACTTTGAAAAAGGTTCATATTTACCCCCTGTTATACTATCATC
>TRINITY_DN22006_c0_g1_i4_1
ATACTCAAGGCAAGTATATTCTATCCTTGTAATCTGGGAAATTCAATCTTTATCTTTGTCTTATCCATTCTTAAAAAATTACTTATTTATTAAGTTTGATGCCAAATGTTAGCATAACTTTTGCAATTTCATTGTATCCTTCGTGGGCACCTTAAAGAACAGAAAGAAAAACTTGCCCTTTTATTCTTATATAACTTAGTCCAAGATAGACCTATACACTTCTTCTATGTGGCGTTGGATAATTGGTTCTTCTTTTATTTGTTAGAAAAAGAAAGATTGCTCTTTTATCTTCAATTTTTTTTTCTTTTGGGTTTGTGTTTTGAAATCTTGAATTCTTCCCTGCTCTTTTGGAATTGTTTTGAAACAGAGACAATGGGGAATCTATTTTGCTGCGTACAA…
>TRINITY_DN22093_c1_g1_i6_1
ATTACAACAACTTCCAAACTCACAAAGAGAGATTCATTAATTTCTGTTCGATCTATGCAAACGAAGCAGAAATCGTTGATAAAATTAGGACGATTGTTTGTTGAGTTGATATTTGATTCGTGTTATGATTATGAGCTGGCTTGATAAGCTACGGTCTTCTTCTAATCTAAGCCGCTTTATTGCTGGCCTTCTAATCTTCATGCTTTATCATAATCATGCCTTCCAATTAATTTCTAATTTCTTAATTCCTATACACCCTTAAATTTCCTTGCCAAGATACATACCACTCTTTCTTCCTCTTCTTCTCTGTTTGTTACATTCTAAGAACGTCGGCGTTTTTGTTCACGGATTTCATGGAAATCAAAGATGATGATTCTGGCTCTAGTAATTTATTTGATG…
>TRINITY_DN22059_c0_g1_i1_1
CAACATTTTATGTAAGCAAAGTCCTCAACCACATTTTCCTCTGAAGCAAATTTTATCCAGAGACCATATATACCTGTCATAAAGAGTGAACCAACAAACAAGAAAAATCCATTGAAAAAAAAAACAATGGAATTAACTACTACTTCACAGTCTCTTTCATATGCTAGTCTCCCGAAACTACCAGCTCTATTCCCTTCTAGAGCTAGTACTCATTGTTCTTCCAGTTCCATTAATTTTCTTGGATTTAATTGCATACCAAGAAAGCTAAAATATAGTGTTAGGCAATTGAGGCATTTTGGAGCTATCCATGCTTCTGTGGCTGAGAGTAATTCAACTACTGGTTCAGTAACATGGGCTCTTGAATTTATAGGTGATGGAGACACAAAGCACATCGGTTCT…
>TRINITY_DN22077_c0_g2_i2_1
CGGCATAACCACCCATCCCATTAACCACACCCTACACTAAAGGCTATCTACCCACCCAACCCGTTAACCCACACCCACCCCCAACCCTAACCCCAACTCCAACCCTCCTTCTCTCACGCTCCCTACCCGAAGGTCTGGCTACCCAAGATTGGTGCATTTTCATCTTGAAATTTACGAAACTCGTAGAGTCTGAGGGAGGCCCTGTGTAATGAACATCTTGTTTAATGCATGTTCTGCTGCAGTATTAACAAGGACTAGCAGTTGTGCTGTGAAGAGTTCAATTGGTGCATTTTCAGCTCTTTCATGGAAGACAGGTGTTGGACATAGAAAAGTTGATTTCGACCTGTTTTTTAAGCGAATTTGCGTTCGCTGCTATTCATCCAAAAAGTCTAGTGGGGA…
>TRINITY_DN22041_c1_g1_i3_1
CTTTTAACGGGTGAACCCAAACGCAGCCTTATCATATCATTTTGGGTTTATTTCGAGCAGCAACACTGTATTCGCTGCAAATGAATCATCTGTATTCATATTCTTCGGTTTTAGGTCGGAGAATTGTGAAATGCGAATGGAACCTCAAATACTATATTCCTCCATCATTGAAGATAAGTACCAGAAATGTATCAGTATTTGCTACCAATGGAGCTTCAATTTCAGTAGCTGGAGCGGACAGTTCTCTGTCGAGCCCTATTTGCCCCATTTCAGGGTCCATGGAGCAAGTAATGGTGGAATATCTTTTTGGGCGAAAAAAAGCAACTGAAGTTGCTCATTATGTCTGGAAGCATGTTATTCAGAAGGGGGATGCAGTTGTTGATGCCACCTGTGGAAATG…
>TRINITY_DN22053_c0_g1_i1_1
GGTTGACATTCCTAGGTTTGTTTACACACACACACACACAGTGAGCCCACTAACCACCACCACCACACCTTAAACCCTAGCCCTTTCTCCTCCTCTTCTTCTATATAAACCTCTCAGTTTTTGGCTGTACCTGAAAATAACAATGGAGCTGTGCACACCTACAGCCTTCTCAAACCTTCCAAATCACAAACTTATCAATCCAAACCAATGGAGACCCTCTCTTCTTATCAAGAAACCCTCTAAATCTCACTTCAATCCAGGGTTGTTTTACCGGAAAAGCTCAGCTATTAGATCAAAATCAGAGACAGAGGCTTATGAGTTATATGTACCTCCTACGGTTGAGGAGAAAGATGACGGAGCTTTTAAGAATGAAGCGCCAATAGAAGAATCTAGGAAAGA…
>TRINITY_DN22029_c0_g1_i8_1
TCAGTTGCCAATAGAAGTGTGGGTCCCTTCTTTTCAAAAGCAAACACAGCCGTTAAATATAAGTTTTGCGAAGACCATAGCCTCACATGTAAAATCTCTTTCTGAATGAATGATAGTCTCCAATTCCATCCATGAGACACCAATTTCCCACAAAATTTACCAAAATTAAGTTCCTCTGCTCTGTTAATATATCACTATTGCTATGGCATTACTTCTGTCAAGTGTGCAATTTCAACCTTCACTAAGAATTCTACATTCTGTACAAAAAAGGCAAAATCCAGGGAACATTCTTTACAAAAGGTCTCAATTTTACCCAAAATCCAAAACCCAATTCTCTTTTCGGTCCCTGAATTCGGCTTCAATTAATGGATTTTCCGTACAAGAATATCCTGAAGCTGA…
>TRINITY_DN22034_c0_g1_i2_1
CCCTCATTGTGTGTTAATTTTTCCTTTCTCTTACGCTTGAACAACAACTACTACTACACACTATATTAACTAGTGATAATAGCTTATTAGCAGACAGATTAAAACAATTTAAATTATAGCCGAAGCTTCCATGTGCCACGCCAGTCTCCACTGACACCTGATCTTCTCCTCCTTTTATTTCTTCTACTCACAAAAATTAACAAAGCATATACTTCATCTCTCTCTCTCTCTCTCTTAGCTTTGACTTCAAAACTCATTTAAGAAACTCCTCTTTGCTCTCTAAATTCCCGTGCCATATATCTTTTCTGTTCAAGATCCAGTTTTTCAGATCAAATTGTACTCCCCTCAATGTCACTGTCTCAATGTCATAACTCATAATTGAGTTCTTGATATTCATTT…
>TRINITY_DN22087_c0_g2_i13_1
TACTAATACTACTATTGCATTATAATCTCTTGAGAGATTGAGTCTAGTGAACAAGATTGTTAATTATGTGCACTGAGGATGTACGTAAAAAATAGATAAACGATCAGATCACTTATAAGGTAAATATAGGTAATTCTTTGTTGTGAGTGCTACTATTGCATTCAAATCTCTTGAGTGACTGAGTACAATATAGTTAAGTTCTGTGTACTGGCGGTGTAAACAATATATATACAATCAAATCACTTATAAGGTAAATTTAGGTAAATTTCTGTGATAGCCATTAATTAGTAACATGATCACGATCATTCATTAGCAACATGATCACAATGTTAGCTGACCTGTTCTAATGGGTCATATCATATTGATAGTGTAAGAAATCTACATACTGTTAGTATATAT…
>TRINITY_DN22024_c0_g2_i2_1
ATGTGATGTGACTAGTGCACCACCAGTGGCCTCTGTTCAAATGAAAATTTCTAGGGAAGTTGAAATTTTAGTCCAATTAATCCTTGATGAGGTTGATACAGGCACTGGGAATAAGTTAAATTGCATATCACTTTATGTTCATGTCTAACTTTCTGATTTTAAGTTATCATGCAGGGTTGTGGTCAACCTGGATTTACCCTGCCTGAGTGGAGGAGATTTAGTGTATGGAAGATAGTGCTTTTTTGAGTATTGTCATTGGAGAGATGTTAACTGAAGAATGGCTTTTGCTACAATTAGAAGTTCACTGGTTTCGTAGAATAAAGTACTTGCTGTAAGGAAGTACTTGTATCAAAGCTAAGGAACACGGAAATGAAGAAGTGAAAAAGTTATATGAGCTGA…
>TRINITY_DN22050_c0_g1_i7_1
AGAAATGGCTCTAGTCTTACCTTCACTTTCTGCTTCTTACCCTAATAAAGTCTCAGGTACTCCAAATATTCAGCACGCTTATCATTAGGAAGTTAAATAAATTAACTAGTACTATGTTTTTCTGATTATTTTCTTGGTAAGGTAAATGGAGATACGTTGATTGGTCATTGAATTTGTCTAGTACGGAAAGAAGATTTACAAGAATGTGTGCATTTGCATGTACAAAGTCAAAGAAGAAAAGAGTGTGGATATGGACAGAGAACAAACAAGTTATGACTGCTGCTGTGGAGAGAGGTTGGAATACTTTCATTTTCCCTTCAAATCGTCAACATCTTCCCCTTGAATGGTCTTCAATTGCATTGATAGAACCTCTCTTTATTCAAGAGGGGGGAATATTTG…
>TRINITY_DN22017_c0_g1_i2_1
CCCCCTCTTGTCTGTCTTGACAACAAAGAAAACTCTATTTCCTCTTCTTCCATCGTTCACAGTTGAGCAAAAACTAAATCAGTAGTAAAAACAACAAAAGGATAAAAACGTAAAAATGAGCAGCATTGGAACTGGTTATGACCTGTCAGTTACAACATTCTCGCCTGACGGCAGAGTATTTCAGATCGAGTACGCCGGAAAAGCTGTAGACAACAGTGGTACTGTTGTTGGTATCAAATGCAAAGATGGAATCGTATTGGGAGTTGAGAAGCTGATTGCATCAAAAATGATGTTGCCCGGATCTAATCGAAGGATTCACTCCGTTCATCGTCATTCTGGCATGGCTGTTGCAGGGCTGGCTGCAGATGGGAGGCAAATTGTTGCCCGCGCAAAATCTGA…
>TRINITY_DN22048_c0_g1_i3_1
TGAATAAAAGCTTTTTTATCCATAAACTCTTCAAACCTTCTTCAATTCCTATAAAAAATTAAAGCTTTATACTCATTTGGTTCAGCACAAATAATGGCTTCAATTCAAAATTCAATGGTTTTTTCCCATTTAAGATCCGACCATGGTCTGTATTTTGTCAAGGCAACTACAGCAAACCACAAAACAGATTTGTCCTCGCTAAGTCTTGCTAGAAAGTCACCCTTCAGCTTCAAAAGTGGTAGCGGAATACTAAGAGCTAGACTAATATCAGGAGAAGACAATGTTTGGTCCTGTTTTAACAACCAAGGTGTAGAAAATGGTTCTTTTGTTAATCATGAAGCAGAACAAATTGGAAATCAGAATCAATCTGATGAAATAGATTTTGGAACACCTGCTGCA…
>TRINITY_DN22049_c0_g1_i1_1
ATCTCTTGCAAAGGTGGATTTGGGACTTAAGCTTTATGTGTTAAATTTCTTAACATTGAATCCGTTATATATTTAACGTTAATTTTAGTTAATTTTTACTCATAAATTTATGCTTCAGATCAAAAATACCATGTTCAGATAAATCTAGATCAGAAGGCTACATCCTTCTGATCTCTAGTAGGTAGCTAGAAGTCTTTGTTCAGTTGGTAAGGATGAATCTCATGTGAAATTTTCTTTTTTCGGTTGCTTAAAAAGAAAACCAAGACTATTCCTTGTTTCTGCTGCATGTTTCGGAGTACCTGTCACTGACCTACTTTTTACTTTACATATTACTGCTAGTGTCAGATTTTAGCTAATTTTCTTGTAACAGGTTTTGGATTTTTTGTAGATGAGCAACGA…
>TRINITY_DN22096_c0_g1_i1_1
CTTTTTCTTACTTTTAGTCATTTTCTTTATAGTTGGTTTGAATTTTTCCGTAGTATATGCTTTCTCTACAGTTTCAACTCCAAATAAAGATTAAAGACAACTTCCTAACTCTATCTTGTTCTTCCCTCTGAACTATTGTTCTCTTCTCTTCTTTAGGCTGCCACTCAAAGTATCCATTTCTAGTAATGTTGGAAGATGCTATTCAAGAACCTGAGGCAATTTTGAGGTGAAATATTGGATTTTTATTTGTCAATTTGAGGTGAAAGATTGGGGTTTTATCAGTCTTAGTTTCTTGATTTTGGTTCAAATAGATGTAAAGATGAAATCTTTGAGCACTGTTGGACTTGCTCTAAGTATAGTATTTGGTTGTCTTTTATTAGCTCTTGTTGCTGAGCTATA…
>TRINITY_DN22071_c0_g1_i1_1
GTTCTTGATTACCATGTTCTAGGCTTAATAGTGCTGATAAAATCTGGATTGATGAGTATGTAGCTGAAGCTAAACAATGTTTAGGGTACCCTTTAGAGAGTTCTGAAAGTTATGGGATGATAATCCGGCGAAACAATTCGATACTTTGTTGTATTTAGCATTTCAACATCTTAAATGTGAGAGAACTAATGCTAGACATGTTATGTCAGGACATTGAAGATTAGTTTTTTAGGTGAGTATGTTCTTGAATTAGCCATGTGTAAGTTTTGCTTGCAAAGGTATCCTAGGGAATCACCCGGTCCAATGAGGGAAAGAGTTGATGCATTGATTGGGAAAAGGTATATGCCTAAGTGGATTAGAAATGCTAGCTTGCAGAAGGGAAGTTGAAAAGATTGGATA…
>TRINITY_DN22043_c0_g2_i1_1
ATGAATAATTTCTATTAACTTTGTTTTTTTATTAAAAAAAATTTGATGCAATTTGCGTATTTTTCGAATTATTTGCAATTGAAGGATACTTATGGTTCCTTGGTATTAAAGTTAAGGTTTTTATAGTTATTTAGAAAATATTTAAGGTGCAATGTGTTTGTTCGGAGTAAAATGTTGTGCTGTAACAGTGTGTAATTTGGAAACTAGCAGAACTAGGTTAATGTGTGAAATTACTTCTGCATTACTGTTTAACTGGACGTGAGTTTAAAGTGTTAATTTGGCTTTGTCTGGATTATCTTATGTTGCTTGGACTCTTGAAAAATGTCGTCATGTGCATGTTGGATCCTTCAAAAGTAGTGCATTTTTGGGTTAGACACCCGTGCGACAACATTTTTGTAG…
>TRINITY_DN22000_c0_g1_i1_1
CGCACACAGTACAATTGTTTTCAGAATAACATAAAATGTCTTCATTTTCCACATCTTCAGTTGATGAGTCTTCTAATTCCAAACTTCCAGTTCGAGAAATCCCAGGCGACTATGGTTCCCCGTTCTTCGGAGCCATTAAAGATAGATACGATTATTACTACAACCTTGGCCAAGACGAATTCTTTCGTACAAAATCGGAAAAATATAATTCTACTGTATTCAGAGCCAACATGCCACCAGGTCCATTTATTTCTAAAGACCCCAAAGTCATCGTTCTCCTCGATGCTATAAGTTTTCCTCATCTTTTCGACAACTCAAAAGTTGAAAAAAAGAACGTTCTTGATGGCACTTTCATGCCATCAACTGATTTCTTCGGTGGATATCGTCCTTGTGCTTTTC…
>TRINITY_DN22010_c0_g2_i1_1
CAATATTATATTTTGAGCTCCGTACTCTGACAATGACCACTGAAGGATGGGTATGGTAGCACATGCTCTCCTGTCATATCACAAACTCCATTTCAACGGCCTTGATCCCCCGTACGAATTCAATCAACGGCCATAAATCCCCTTCCTCACACCAACAGTAGCCAAAGAAACGAGCCATTACGACTACTACTTGTGCTTATTTCTCTCTCTACTGTTATCAGGTTTACCTTGGTCGGGTGGGGTATAAAGAGAGAGAGAGAAAGTAAGCAGTCCTACCCTTTTCTTCATTTTCTCTCTCTTCACTGATAGTGATAGAAAAAAAAGAAGCTCAAGTTTAGCTTAGATTCTATCAATTTATTCAAAGAACATAAAAGGGGGTCATCCAAATTTGATCTTTCT…
>TRINITY_DN22018_c0_g1_i10_1
CATCTTGTCTCATTTTGAGAGAGTGCCGTGGCCTTGTTTGCTTGCTTTTTGTTTGGTGGTTTATTTCCTCCCTAGGCTTTGCAAAGCAAGCAGCTATGGCGGCTCTTATGACTACCCATACGTCATTTGCAACATCCCATGCAATCATTAGCAACTTTATCTCAATCTTGTCCTTCTTTCTTCTTCTTTCTCCTTTTTCTGCCATGTCTAACACATTCTTTGGTGCTGAAAATACCGAAGGCATAAAGTATGATTTGTTCCCTGAAATCCTCAAGAAGGAAGCTGTTACAAGACTCAATGAGCTCGGAAAGGTAAGTGATGCAAATGGCTACCTTGAAAGGACCTTCCAAAGCCCTGCATCGATCAAAGCAGGAAATCTTCTTCGTGCATGGATGGAAG…
>TRINITY_DN14235_c0_g1_i3_1
AGCTTACACAATGACATACACAAAAAAACACCATTTCTCACATACTATTTTCTTTGTTCATAACCTTCCATTTACATAAATATACACACAATATACAGGAATCTATACATATATATATATGTTTATATAGTGAGGGAAGAGTAATAATAGTAATAGAAAGAGAGAGATAGCTTACAGTTTACGCTGTTGAATAATTTTGAGGGAATTTTCCATGGCTGACTTCAACGAGTCGTCATCATGGAGAGAGAGCATATCCAGTGTAGACGGTGACACTGGAATCCGGTACAATTCGAGTTACGTGGCGGCGGAGATGAAAGGTAATGATGCTGAGAATTGGAAATTTCATGCGGTGGAGTTTGCGAAAGGATTTGGGGAGATGAGTGTGGAGTTTGGGAAAGG…
>TRINITY_DN14213_c0_g1_i2_1
ACATTCACTTGGTCATGTTTTATGTAGAATCTATTTTTTTATGTTTTGTTATATTATATGTTCTTTATGACAACAATTCTCTATAGCAATCAAAAAATAAACGGACAAAGGACACCGTTATGTTTATAGATACACACATATATACACAGAGACACACACATCTTTCACTCACGAAATAATTTTAAGTTTTACACACGGATGATATAAGACAATATTTACATAATTTGGTCATGCGTAAGATAGTCTCATGCTACTAAAAAGGGGAGATTTGATAGTCTCATGCTACTAAAAAGGGGAGATTTAAATTTCCGACAGATGTTTCCTAAGAAATCAGTCACAATCCGTTGAAAACGTCATGGACGAATCAAATTCCGATGAACTTCCAACCGTAAATTATAA…
>TRINITY_DN14206_c0_g1_i1_1
CTTAACCTGCTCTTCCTTTACAGTTAAGCACTCGCCAGAAAACCAAAAAACACTCACTGAAAAAACAATAATTTAGCTAAGGTTATCGGAGAAAATGGCGAACAATTTAATTCTATCGCTTGAGGTTGTGCTAATATCAATTGGCGCAGTTTCCTTAGTGATGTTAGCAAAAGCTTCTATTCCATTGGTTTTTTACGAGCTCCAAACAATTTGGAATGCTGTTATAGCTTGGCTTGTGATCAATGGTATCATCGTTATCATCGCTGCCACTTCTCGCTCGTCGAACCATAAGGAGTACTCGAGTTCCAACGATCAATACCAGCCGTTGATTACTGCTAGAACACCTCCACAGTCTGATTTTATAGCGATTACACAACCCGAGATTCACTCAGTCCAAAG…
>TRINITY_DN14229_c0_g1_i1_1
CTTTGCAGTGTAATTCGTCTGAGTAGGGTTATAACTTTAATTTTTCGCATGTTTGTCTAATAATGTCCTGTTGTCAATTAATCCTTTCATATTTTACGAGTCTTAGTTTGACTTGGCACAGAGCCTAAGAAAAGTGAATAGAACTTTTGAATATTGTGGTTTTAAACTAAAGATGTGTATGATGTACGAAAATGCCTTAATCTTGTGGTCTTAAATATGGCATTGGGATGTTGGAGTTAAAAGAGCTACTAAATATAGAAAGTGACATTTTTTTAAACAACTAAAAAGGAAAGTAGGACAGGAAGTATGATTCATAATGTCACCGCCCGTTGTTCTGGATGAGAAATTTGTATGCACGCGGGGAACTTTTTTTTTTTTGATAAGTAACTAATTTGGAAT…
>TRINITY_DN14210_c0_g1_i1_1
TGTTAAAATTAGTGAAGCGATATTAAGTGTGACATATTAGGAGATAAATGGTGGTTTCGACAATACTCTGACCACTAAGCTATTCCTGAAGACTCATCATTTTTACAGATGCTTGGCCATTTCTGAAGAACCTTTATAATTTCATTGCCCTCAACAACCCTTACTAGAAGAAATTACTAATTGCATCTTTGATTGCCTCCATATTAATTTACGACATGAAACCAAGGGTGGGATGGCAAGTCCAAGAAAATAAGTATAAATAAGTTGGAGCTGATGTCAAGTTCCGTGTTGGAGTAAGTCTCCTGTGATATTAGATCATGT
>TRINITY_DN14236_c0_g1_i2_1
AAAGATTTAAAAAGAAAAAAAAAGGATTCCGTGTTGATGGAGCTCCGCCACTGGCCCACTCCCTCTGGCCATTTATCGGAGTCTAAGACACATCTGAAATCCTACTCCCTCCGGCCAAATAAAACGCCATAGTCATTCTCCCTGAAAATCAGTTTCTCTTATTGTAATTGGGTTTGGTTCGCCCATTGAAACACCACTTCGAGGTTCCTGCGAGGTTTCCGATCAAAGTCGGGAGACGCAAATTCAACGGCGACAAGCCCTGGAGGTCTCAAATAGTGACGCCAAGCCAGTAGAGAAAATGGAGGACACAGCTAATGGAGCTTCCCGGACCCTGAAAAACTCATCAAAATTATGAAGGCAAGATAGAAATAGTTCGTTGAAAAATGTACAAAACGAGCA…
>TRINITY_DN14232_c0_g1_i3_1
GAAGTTCCTTTAATTTTAACGATATATACTTAATGACCTCCTTAACATTCTTTTATTGACGATGTTACTTTGAGATTTTAGTTCACAAGGAGATAGAAAAACTGTTTCAGTCTGCTTATGGAAAAAAGCTCATCTTCTGCTATTTCTCGCAACACTTAGGAGTTAGGTACCTTAATTTCCTCAGGATTTGATTGCAGCTCTAATCCATGTCAATTAGTTGTACAGTTCCAATTCTTTAACTATTCCTTAACATGTTACCTTCGTCTATTACTCGCGAGTTCACCGCCCGAATATAACACTGAAGAAAAAATAGTGAAAGTGTACTCAAGTGTCAAATTTCACCCCACCAATAATTAACCTTTCCCTATCGATTTACAAGTACTTAATTCCACCACAGAT…
>TRINITY_DN14249_c0_g1_i1_1
CTCTCCAAAACAAAAACCCTTTAAATAAAAAAGCAAAAGGGTATACAGTAGTCTGTAATTATTTTCTGTGAAAAGGGAAAAATGGGTGCGTGTGCAACGAAACCAAAAGAGTTGAAAGGAGAAGCCCCTGAAGACGCACAGGAAAACGTGGCAGTTGTTGCTGATGAGGATGCTGAAAGACGCCGATCTCTCTCTAACTTGTTCAAAGAGAAAGAAGAAGGTAACGGATCGGAGCAAGTAAAAGAGGAGGCATCTCAGATAACACAAGTTTCCGAACCATCACCAGCCAAGCCAGAAGTTGAGAAGGTCATTGATGCTCCCGTAACATCCGAGATAGGAAAAGCACTAGAAGTGGGATCAATTACTGCTGAGGCCCCCAAGGTGGAGACTTCCGAGGAG…
>TRINITY_DN14283_c0_g1_i1_1
AACATTATCCAGAAAAGAGAAGTAAAAGAAAAGGAAGTGAATCTTAGATTTAGATCACCAATCTTAGACAGAGAGATTGCTTCACACTAAAGTGAGATTAGCACTCCATTAAGTGTACCGTTGACCTCACGTCAAAATGAGAAACCCCCCCACTGCATAACTCGCCTAAAACCCCCCATACATTTCTAACATAAAACCCTCTCTTGTCTCTGTAATCCCACATTTGGATCTGTTGCCTGAAAGTTCATACTCATGGCGAATTCAGATCCGCTATCCACAAACCACTTCTGCGATCCCTCAATTCCACACGGAAATAACAGTAACAGTAACGTCGTTGAATCAGGTGCATTCAACGACCAAGTCATGCTTGATGGCCTGGAATTCGACCTATCCTTCGAC…
>TRINITY_DN14294_c0_g2_i1_1
ATAGAACGTGCCTTAATAACTTCATTGAGTTGAACAGCTTTGCCAAATCTCTGGGAGCTCGAGAAAATTCTACTCAAATGTGAATTTTATAACTTTATCCACAAATTTTATTTCAGTAATCTACTTGATTTTCAAGTCAGAGAGAGGAACCTACCACTTTATTTTGTCAGAGTCTCCGGAGAACAGATTGGAGATAGCAGGTGATGGTGAGAGTAGTTTGAAATAGGCCATGAGCTAAAAACCAATGTGCATAATTCAAGCTCGAGACAGTAGATACACGTGTACCCACTGATTATATGCTTGATCCCTCTGAATTTACAAGATGACGAGGACTTCTGTATCACTCCCAAAAAGT
>TRINITY_DN14217_c0_g1_i2_1
TATCTATCATCTTTCTTTCTCTACATACACTTTCCAACTTTGTTTGTTCTTTGCTTTTTGATCTTCTAAATTTCTAGTACTGCTCTATATTCTCTAGCTTACCAATTCTTTTGATACTTTATGGACAAAGGATGGGGTCTTACCCTTGATAGTTCTTCTGATAAAGTTGGTTTCTTTAAAAATAAACCTGTTTTTGGTTTTAATTTAAGTCCAAGATTGAATCATATCAACGCCAGTGAAATGTTTTCCGGCTCGGCTGATGAGAGACGTGGCATGGTTAATGAAGTTGACTTCTTCTCTGAGAAGAAATCTATTGGTCTTGTTGTAAAGAAGGAAAATTCTCAGGTTGACAATTCTATGAGGACTGATTATGTTGTAAATACTGGTTTGCAACTTGTG…
>TRINITY_DN14215_c0_g1_i2_1
TTATTTTTAAGGGATCGGAGGGATTTAATGACCCGGTCTCTAAAATAAAAAGTTCAGCGGGTCGCTCCAAAAGTTTCAACTAAAGGTGAAAATAATATAAGCCCTAAAAAGTTCCTTCACTCTCTCAAGCACCAAAATCCCTGAACACCTAAACCCTACTAAAATCTCTAATTGCTCAAGCTGCAGAACCTGTATTATCCGACTAATGTATGGCCAAATTGCATTTTTAGGACAAATTTTAGTGCGATGGCGCAGATATTAATCGCAATCATATAATGAAATGGATGAAAAAACTCTGGAATAAATGGAGAGGACTACTACATGCAAAGTATGTGAAGGGCTCAAATTCAAGAATTGGGGTCGTTCGAATCGTCTCTTTCCCTCATAGAGATTGTAGAA…
>TRINITY_DN14218_c0_g1_i1_1
GAGCTTGTATAATGTGTTGGATTAGTTCTTGTCATTGGATTAGTAAAGTTTTAATAGAAAAGTTTGGATTTTGAAACTTTGCTGATGACTTGCATAATGTTTTGGATTAGTTCTTGTCATTGGATTAGTAAGAATTTGAAAGTGTTAAATGAACTAGAGTGGTTAAGGTGTCAGATTTAGTTTCTGGTCAGAAAGGGCATGGGTTCAGATCCCACAGCTGTCATCTTTTGCAAAATTAATGCGCGGCTGTACTAAATTAGATAAGATTAGGAATGATCATATTAGGCAGAATGCGAGTAGCACACATAAAAAGTAAAACGAAAGAAGGTCTCTTGAGATAATTAGTCATGTCCTACCTCGAGCTCTCAATGCATCGGTCTATGGGTACGGAAGTATGGT…
>TRINITY_DN14234_c0_g1_i1_1
GCCTTGGCTACAGGGGATAAGAGATTTGGGGGATTAACCTTGGATACGTTATTCCTTTCAACCAAACAGGCCTTTACCCATCCTCTCCTCTACATTATCCACTACTCCCCACTTAGATAGAGTTTCAAAAATGGCGATATCCATGGCTTCTCTCAGCTCATCCTTTGCATCTCTCTCGTTCTCTTCTCAAATATCTCAAAAACCCTTTACCTTATCCCTCACACATTCAAAGCAACAATTGTCATTATCCTCCAAAATACCTTCACTCGTAGTATCAGCATCCGTAGCCGAAGCACCAGAAGAATTGGAAACTCGGGAGGATTTACTGAAGCTGGTGAAAAGTAGACTTCCAGGGGGTTTTGCTGCACAGCCAATTCATGGAACTGGGAGACGTAAAAG…
>TRINITY_DN236_c0_g1_i1_1
ATGGATCTTGAGATTTCTGACTTTCAAAGTTTGCCCTCTTTGAACTTACCCCTAAGAGGAAGATCGAAATACTTAGTAGGGAGCTCAACTATTTTACATCTTCTACCAAACATTTTACCGAGTTTCACCAAGATATAAAGTGTCACCCACGAAAAGATGCGATATAGATATCTCCTCACTTTCATCAAAAAGGTATTTCCTCACCTCTGGTACCCTTTTATGAACCTGGCCAGATGCGCTCCATTACATTAACTTGCTTAAAGCTTCCATTACAAATAAGACCGATGGAGATAAATGATCTCCTTGTCTACTTCTCCTGCACTTTGGCTCTTTGATGGATATACAAATATAATAATAAATTTTCAAGCACCTGTTCCCCTTCTAAAGAATACC
>TRINITY_DN258_c0_g1_i1_1
AAAAAACTAAACCCCACTCCATTTCCCTCATCTCTCTCTCTCTTTCCTATTTCGTGAAACCCTAGTAGCCATCTACGATTTCCTCGTCTCTCGCATGCCAAAAATTGCATATTTACAAAGATATGCTGACATACACAACTATTGCATGCTGGTTGTGGTGAAAATATCAAAAGTTTAATCGATTCCATGATTTCTTTTATCCGAATATGGTATAAATCTTTATACTCTTTATTTTCAGATTTTTTTAGTCAAAGTCGTCATTTTATTTTGCTTTAAAGTTTATTTTTGCTCGCATTTTACTATTGGTTCCTGTTTGTTGGGTCAGATCAACTCAAGAAGGGTCAGATCTGACCGTATATTGGCTATGCCTTAGATTTGGGTCGTTGGATTGTTGTTTAC…
>TRINITY_DN280_c0_g1_i2_1
TAATGCCATCCTAGTTACCTGACATAAGACTGTCAGTCTCTTTTATCCTTTTCCTGTCTTTATATTTGTTTCTTCTATCTTTTCTTTCGTGCAGATGAATAAATCTAATTATCTCACGAGTGTTTCCTCGTAGAAGTTACCTCCCTTCCGCGATTGTTTTCCAGTCTCTAATGTTGATTTAAGTTTGTGTGCTTTCTCCTTGTCAAGAACTGATTTATTTATGGTCTCTCGTACATACACTCACTTACACACTCTCTCTCTATCTTTCTTTGCTTTTTTGCATACTGTGTTTGTAATCATGGATATAATCTTTTTTTCCTTCAAGATCTGGAAATTTTGTTTTGGTGC
>TRINITY_DN223_c0_g1_i1_1
CAAGAGGATTCGGAGACCCGACGACGACATTAGCCTCAGTTCGCCGTCAAGGAGAAGGTAATCACATTCGTCCTATCTTCGTCTTTAATTTAGTAGAAGTAAAAATGTAGTCGTCAAGTATTTCTCATCGTTTATTTGGTTTAGTTGGGCTAGATTGTGTTTGCTCGTCGTTTGTTGTAAGTTAGCGTAAAATGACTAATCACACTTAGAGGAAATTGTTGGTTCATTCATCTAAGAAGTATGCAATTTTGTTGCTGGGCTGATTTCCTGTTTTAGTCATTCGTCGAAAGCTGCTACTTCCTTATTTTTGGCTTAAAGCATGGCTTATTCCATTAGTCTTTATCTGTGGGTGGTTTACCGCCTTTCGGGCAAACTGGACAGCATATGTGGTGTTTTGAA…
>TRINITY_DN244_c0_g1_i1_1
GCCTTCTACTTGCACATGTAGCATCTCTTGGGATTTCCTTCTACTCACTGGGGAGAAAAAGGGTGATTTTTTCCACTCAAAAGAGATTACAACAAAAAAGTGCTACGCAGGTTGACGGAACAATCTGTCATGAATGCTCTGTCAACTGCAAGTATAAAAAATTTCATAATATAAGAGCAACTGAACGGGAAGTGGATTAAGAATAAGAAAGGACTGACGAATCGGATGCGCTCGCCCAACGAGAAAGGCCTTGACGTGCCCACTTTGTGGAGCAGGAAACACATGAAAAATGTGTCTCATTGTCCAGCACAACACTGCTGCTGAAGAACAAGTTTTCATCACTGATGACAACGAATATTACTTGTATCATCAATCTGGGATTTATTAGTAGTATTTACG…
>TRINITY_DN222_c0_g1_i1_1
TTTACGATTGGTTGGTTAAAAAATAATTGATCTTTGCACCTGTATATGAACAATTGGCATTTGGTAGAATGTATGTTCATTTGGTTTTACAGAAATCAAGTGTCATTGTACGTATAGCATACTAGGTTCCCTATTGTGGAAGTGCACTAAAATGCTTTTAATGTACAATTTTGGTGTTTGATGGGAGGTGAAACTGTTGGTGCAATGTATATGAAGTGTTTTTTGTCTGAATTTTTGTTTGAAGGTGGGTGAGTATTTTGCATTTGGTAGAATGTATGTTCATTTGGTTTTACAGAGAACAAGTGTCATTGTACAAAGATGTCTATTGTGGAAGTGCACTAAGATGCTTTTAATGTTCCAACATTGTAAAATTTTGGTGTTTGTTGGGGGTGACACTGT…
>TRINITY_DN299_c0_g1_i2_1
TCACCACCTTCACCTACCACCAGTCTACTGCATAACACCACCTTGACACGATCAACAATGGTCGAACTGCCCAAAGAATTCCAAATTAGATTGCAGAAAGGCATCGTCGGAGGCTTCGTACCAGCCTCACCCACCGCGATCATCACAGCCGATAAGCGCGATACCCTCATCCCCGAAGATGCCATCCGACTCCACGTAACCAAACAGCTCAGCCCCGGGCCCGGCGAACCCCTCGGCGACGTCCACTCCTCTACCCCAGACTATAACCAAGCCTCCAAGTCGATCGTGACTGAAATTTATCTGATCCTCAAAGAGCTCCCTATAGGGCCCGAGGTCGCATTTGCAGATTTCTATGGCGCTGATACGGGGATTACGTGGAGGGATGGGAGTGGTTTTGAG…
>TRINITY_DN281_c0_g1_i1_1
CTCGGAGACAACGTCTCATAAATCACACACTTCAAAAAAGATTCCTTAAACCCTACTCGCGGCAACAGCAGACTATTTATTCTAATTGCTGATTCTGTCCCAAGGTATCTATGGCTTCTACCAATATGGAGAATCATATAGAAAAAATTCTATTCACAGAGCAACAAATATCTCAAAAAGTTTCAGAACTTGCTTCCCAAATTACCCTCAACTTTTCTCCAACCAAAACCATCAGTAACGGTAACAATGATGGGGCATTACTGTCTTCTTCTTCTTCTTTATCGGCTCCTGTCATTGTTGGTGTTGCCACTGGTGCTTTTCTGTTCCTAGCTGATCTTGTTCGTGAAATTAAACTTCCCATTTCGGTTGATTTTGTTCGGGTTGAATCTTACGGGTCTG…
>TRINITY_DN298_c0_g1_i1_1
CTTTCCCAGCGAATAACTGAACAGTTTTCTAACGTCTCTTCCTCTTCTTTCTGGCTTTTCCGGCGAATAACTGATCTTCCTTTCACTCATCTCTTCACAACTCACTGGCCTTATCTATCGACGCCATTACTAATGAACTCACAATAACCCGCCATCGAAAGAAGAAGACAATTCCAGATACTGCTTCTGTATAAGATTTCGACAAGGCTTATTGTAAAGCCGACATCCTATAAGGCCAGAGATCTGTAAAGGACTTTGGCAAGATGATTAGCATAGGAGGTTACTAACCAGCCAGTATCCATGGATTAT
>TRINITY_DN277_c0_g1_i2_1
TGCCTATATAAATCCCCCCCCATAAATCTCCCTCCATATTCCCTATAACGTCTTTTCTCCATTAGTTCACACATAACGTCTTTTCTCCATTAATTCACACATAACATCTTTTCTTAACAATGGCTAACGAAGGTACCAAGCCCTCAGCATACCTTAAAGACATGGAAGAAGTGAAAAAAGTATTCGCTCGCTTCGACGCCAACGGCGACGGCATGATATCCGGTGACGAACTTTCTGGCGTACTCAAAGCCCTAGGATCCGACACTTCACCCGAAGAAGTTGCACGTATGATGTCCGAAATCGATACCGACAAGGACGGTTGCATTAACCTAGAAGAATTTGCTGATTTTTGCAAAAACGACGACTCCGTTGACGGTGGTGCTAAGGAGCTTAAGGAAG…
>TRINITY_DN232_c0_g1_i1_1
CAGACAGAGTAAAATTTGAAAAATTGACTGAATTATGTTTTTCCCTGAGCCGAGGGTCTATCGGAAATAGCCTCTCTACCTCCTAGGTAGAGGTACAGTCTGCCGACACGCTACCTCCCTAGGCCCCACTTTGTGGGATCACACCGGGTATGTTCTTGTTGTTGTATTGACAGAGTGAATTAAGAGGTATTATTAGTTAGCGCCAATAAGACGAAGAAGAAGAAAAACCCATCTTTAGTTATTTCCCCCCACTTTACGGGTATCCAACAGCCGTCCTTATCCGAATCTCTTATTTCCCCCCACTTGACTCCATATCGCTTTAAATCTCTTATCCG
>TRINITY_DN274_c0_g1_i1_1
CGAATTATTTTGTTAGATTACAAAGCAAAAAGGTTATAGCCTTTGCCCAGTTTATTTACCCTTAATGAAAAAACTTTTATAACTACACAAATATTATAACATATTTTAAAGTCACAAGTTTAAAAGTTTTATTATCATACAAATAAAGACCACAAGTTCAAAAAGGTTTTTTTTTACCTTAAACTTTTACCTAATATAATATGTTCACCTGAAATGGAGGGAATAGTATATTGTACTAAGCTTCATTACAAAATATGTCCCGTTCTTTTATTAACTCAATCACTTTAACCCGCTCAACTTCAATTTAACTTGCTGATTTGATACTTGTGGCTTAAAGAATCAAAATATACAATCCAACCAATA
>TRINITY_DN34217_c0_g1_i1_1
TTGGTATTCTGACTTTAGTTTCATTACTTTTAAGCATCTTCTTCTGGCTGAAGAACTCAAGTGTACATAAGTTGGTTTTTTATATCAATGCTTGCAATAGTCTGATGTAAACTCACTCATCTTCATTTATGCAAGCTAGTTGATTCGAGCTAAATTTGTTTTCTTAACAGATCTATAATTGGTTTATTTGAACTAAGTGCTTTTTGTGTAAGCCGTTCTAATTCTTTGGCTTCTTAAAGTTGAATAAAGAGTTGGGTTTTCTTCTATGCACCTGTTATCTATATGAAGTTCTGGTACACCAAAAAATGCAGCTTCTCCTACTTGGGACTTGGGTCCAATCTTTACCATCTACTCTTCACATCCGCTG
>TRINITY_DN34228_c0_g1_i1_1
CTTAACACTAAAGAGGCAAAAGAAAATATAGAAACAGGGGGGTTAGAAGTTATAATTGTAGAAGCAGTATTGCAAATATAATCTGAAAGGTAGCGAGGCTTAACCTTAGTTCTGGTGGATCTGTGCTCCTCTTGTGCTGCTGGTAACACATCACTGTTAGGAAAAATAGAAATAGTAAGAGAAACAGTTGATAAATCTCTAATGCTAAAAAATGGGAGAAACACGGTTCTGGGAAGAGGTGGAAGGGGAAGGAGTAGTAGGAGCAATATTTTTAGGAGAGGAAATGGGATAAAAAGGGTCAGGGGGAGTAGTTTCTGAGGGAATAGGACTATCTGATGAAGGAATAGAATAGGCTGGAAATAGTTTAGATAGTGGTAAAAAGTAAGCAAATGGAAAAAT…
>TRINITY_DN34256_c0_g1_i1_1
TTAGATGACAAACTTAATTTTAAAAAAATAAAATATATTGGAAACACCTCTTGACGAATAAAGATAATTGTTCATTCTTGTGATAAGTAAAGTGGTACTTTGCATGTGGGAAACACATTTTTGATGTGTAATATATAAATAATCAAATAGGTCTGAAGAAGCAGCTACATATTAGTACCCTATACATCACTTGCCTTTAAGGTTGGGATGAGTTTAAACTCCTGCACCAGAAATCAAACTTCAGAATTTTTTGTTTTTCTTATAAGGTTTGGTAGAATTGCACTTAGTATTCTTGTCTGATTGCTTTTGATGAGTTAGACTTGAGCAATGACCAAAAGTGCGATAGACTTAATTAGCAG
>TRINITY_DN34289_c0_g1_i1_1
GTATAATATTCCTAGTTGTGAATATATCTCTTAACCTGCGTTATTGCAACAGTGAGGACATGTCTGTTTGCTATGTGTCCTACGACTTTGGTGGTCACTTTTCTAGAGAAACTAGGCAATGGAAATTGGTATGTATGAACTTAGAAAATTTAGTAGCATCTATCCGCGTTTTTACTGGCTTCAAGAAATTGCTAACAACTTCGAAGGTAAGGCCCCCTTGACCAAATCTATCTGTACCACAATAGTGAGGAAGGAAAAGGAAATGGATTTACTGAGAGCGGTTGGTGGATGATGCCCACATTCCCCC
>TRINITY_DN34257_c0_g1_i1_1
CTGTCATCTCCTTTTTTTCAGTTTCTATGTGTATTGGATTAATATTTCCTGATATATATATGAACTTGAGATTCAAAGTTAGTTCAGATCATGGACACTTCATTAGCTTTTCCAACAGCCAACAGGCTCAAGTATTTTGTAAAGTAAAGCCAGCCTTGAGCTGAATATCAGATTCTATTGTGAATATAATGATCCTACAGATTTGATCAATCAATCTAAAACATTTAAGTTCAGGTTATATATGAAAAGAAAAAGAAAAAAAATTATTAAGATGTTTGGTTTCCTTCCACCTGATTAGCAGTACTGGAAACAAAAGGAGCGCAGGTCATTGTGAAATGAATATTAAGGACAAAGAGAAAAGATGCGAGAG
>TRINITY_DN34203_c0_g1_i1_1
GAATATCTTCTTCAAAAGGTCGGAAGCAATGAAATATCCTTCTTCTTTGTTTCTGAACAGGCATTCACAAAGCAGAAACATATAAAGCTTATATTCTCTGAAGTACATTGGCAGCTTTATTTTAATGCTCAATAATTCAACAGCAAACCTTAAAAACTCGGACACAATTGTTTCCAGTGATCCACAGCTTTCAATTAGTACATCAATCAAGTGTGGATATCGGGAAAGGTTTCTAAGAGTGGAGAGAGCAGGTTTAAGAACTTCTTGATCAGGTATGCTCCGGCTGAGAGAGCGGATCAGCTTAAACAATGTACCAACAGCACCCGCAGCAACAAGTTCTTCA
>TRINITY_DN34245_c0_g1_i1_1
TAATTTTCTTCTTCTTCAAAAAAAAAAAAGTTCCATTTATGTGATCACACTGGTGTATGTTGTTGTTGAACGCATGGTAGTTTCTCTGGCGAAGATGTCCCGGATTCTCCTCTTTTTTTCTTGTTGTTTAGATCCATGTTCTGTCAATAGCAGTATCAGGGGCAAATCTAGAGTATTTGTATTGAGAAGTCCATTGAAAATTATATAAATATAGAGCTGGGAACCCAGTACTAAAATTGGCTGTTTGTTCCCTAACAATGAAAGTACCAACTAAAGTTTTTCTCCCGTATGATAGTTTTAGACTTCTTTTTCGTTTTCTTTACAAAAATTCACCACTGGTAGGCCTTTATATGAGAAAAAGTGGTTTGTTACTTCTTAAATATAATAGTATTGAATATC…
>TRINITY_DN34248_c0_g1_i1_1
TCCTTATCCCAAAACCAATCCTCCCAAAACCAATTCTCCCAATTCTTTTAAACCCCTCACCCTTTTAAACTCTCCCCAAACATTATCCTCTAACCTTCCACTCCCACACGTCCCTTTAATTATGCAGAACACCCACACACATACACTATAAATAAGGCAACACAACACACAAGAACGGAGAAAAAAAAGAAGAACATCAGAAGCAGTAGAGAAAAAAACAACAGAGAAAATAGTAAAAATAGAGCAAAACAGTGAGCAACAAAAAATATAGAGAGGAAAAAATACTTAGAGCAATTTAGGTGTTTCGAAAAGGTTTTATTCGAGTACGAGATTTTCGTTTGAGGTATCCGCCGAGTTCAAAGGTTTTCCGGTTGAGCTTCGTTTAGTCATTTAAGATCG…
>TRINITY_DN34290_c0_g1_i1_1
CTTATCGGCAGCATTCGACTGTCCATGTAGCGTGAGTTAGCTCTTATGTAGGATTTGTAACAAGATTTTATAATTGCTCTTTTTCTGAGTATCTCCAGCTGGGAATGTATAACATTATCAGAATGAAAACTGTGCTGGTTTATCTTCTCAAAAAGAAAACTGAGCTGGTTTATTAAGGGTAGGAGTATTTCTTTTGGTTGATACCGTCAGATAAATAATTAAGGCAAGATATTTGACTATTTAAATAGTTATACAAATGACTTCTGTCTCCCTAACCCTCTTTCCATATATAACAGTCTGCCTTACCATCTAGTCCCCTTTGCTTTTCCGGTTAGATTCTATTACGAACACAGAGTAATTTCTAAACTACATGATCTCATAACTTCTGCCTTTGCTTTC…
>TRINITY_DN34210_c0_g1_i1_1
TTGTAATCCGGATTGGTTTTTGTTGTGTCATGAGAATTAGCTAAAACAAATCAGTACCTGGCCACTAAACTTTATCTTTTTTACATGTACACGCCGGAGTCGAAGAGTCTTACTTTAAGACTCAACGTCATCTCCCGCATTCGGCGTTGGGCCAAAGTCCAACGGAATCCTCTTTTCAAGTCAGCCCATTCACAGCCATCTATTAAATTTCGCTGGGCCGAAGACCAACAGCAGCAAAATAGACCCGCAGCATCCTTTTAGAAAACCGGCTGAACCCATTCCAACAGCAGCGTGATTAACAGTCTGAAAATGGGCTGAGCCCATTTAACAGCATTTGCCCC
>TRINITY_DN34219_c0_g1_i1_1
TAAAGGTAGTAAAGAGGTTAAATCTTGAAATAGCTTGCTGAATAATGACACTCAGGAACAGAAATTAAGATTTAGGCAACAAAGGAGGTTAATTGTTATGCATCAAATTGAGTGGAAATTTTTTGTGCAGGAATAACGGGTTTAGCCAGATTTTATCAATAATTTTAAACAACAGGCAACAGATAGTAAAAAAGAGAGAATTCACGACATCTTTGACCTAATTTTTTTCAGTTGGAGGCCTCATTTGTGGTAAAGATCAACAATACAATAAATCTTGAGTACAATTATATCTTAACACAATAAGGGTATTTGGTTAAAGTTTAATAAGTGTTCGACGGG
>TRINITY_DN34255_c0_g1_i1_1
TTGTAAATGAACCCTCTAGAGGAAAACCTTAACAAGATTTGGTAACTGGCTATATAGGTAAAGGAGAGATTCAAATGCCAAAAAATGAGAACATACAAAAAGATATGATTCTATATGAGGAACACTCAATCTCAAATACAAATAGTAACCTTATTGCTCTACCAAAGACATTAATGAGGAAGCTATTCCTTGGATGTACTAAATCAAACGCTTTGCTGTCAAAAGCCTTCCAATTCTCTCCCTCCAAACCACCCATGCAAGTGCTAATAGAGCAACATACTGCACTCGTGCCTTCTAATTCGTACTCTGAAAACC
>TRINITY_DN34274_c0_g1_i1_1
CATAGAATCAACCAAATATGTAACTGAGATAGTTTGAATTGAACTGGGTGTGAGATCCATGATAGGAAGTCTGAGTCTTTATGTATATGTGAATTCTTAAGCCATGGTCATAGAATCAATCAATTGTAACTGAGATAGTTTGAACTGAACCGGATGTGAGATCCGTCTGAATCTTTATGTATTTCGTTGTTTCGTAGGATATTTTTGGGCTAAATTCTTTCATAGTGTTGATTAATTAATACTACCCTCATTCTAACTGAGATAGTGGCTGACCAGAAAGTTCAATTCTTGATCTACATCTGAACTTCTCTACTCTTATTGTTTTGTCGTTTGTTGTAGAATTGCAAAAAGTTGTGATGGCAGGG
>TRINITY_DN34227_c0_g1_i1_1
GTATTTTTGGAGGATCTGACTCGGGTACGGCAACACTTTCGAAGAGTCCGAGAAACTTAACATATAGATGTGAAATGGATAGTACACTTCGTTGCCTTCAGTTCACCTTGAAGCCCTTGAACCATCTTCCATAAACAGGAAAAACACAATGTTTTACTATTACAGTATATCCTACTAGGTCAGACACTCTATCTCAATTTATCTGAAGGTTCCTTAGAAACAGAATACCTGCTATTTATAGACTTCTCGGAAACCCTAATCTACAGTAAGATGAGTCCCTATGTAGTTAAATTTGTCTAAGAGTGA
>TRINITY_DN34291_c0_g1_i1_1
CCCCAATTACCCTTAAGAGAATTGCTGTCTCAACTATTTACTCTTACAAGAATTTTATAATTTTTGGATAATTCTACAAGAGGAAGAATGTTGCCTATCTATAGAGGTAAAACCTCCCCTTGATGTCATTGGTGACAAGAAAGAGAACCCAAAGTTAAATTTGGTATCTTTGTTTTACCAAACAAATCAGCAGCCATAGAAAACGTTTGCAGAGCATTTGCTAAATGTTTTCTTTCTCATGCTTGCGGCCGTTTGTATATCTTTGACGTTTCCTTTGCTTTCTCATTCTTTCTTTTCACACCAACTCTTTCAATTGGCATGAAAAAGTTGATTAAACCCAAAC
>TRINITY_DN34268_c0_g1_i1_1
CTTCGAATCTGATGAACCAGCTCACCTACTCTCCAATTCCCAACGAGTCCTTCATGAGGTCTTACCTCAGATATCAGCTGGCTCCTCTACTTTGTAACATCAACGTGGCAGCCTGTCGTACTGCAGCTACTACTCAGTTCCAAGCTCTTCGTGTTAACGGACAAGAAGTACCAGTGGACAATCGCAACTGGGTTTATTGCAACGCTCTTCGTGACGGCACTGAAGCGGACTTCAACTTTTTGTACCAGAGATTCCAAAGCCACGATGTATACACTGAAAAGATTCAAATCCTCTGGGTCCTTGGCTGCACTCCTCATGCTAACTCATTGAACACTCTTCTCAACGCC
>TRINITY_DN34209_c0_g1_i1_1
AGTAAATCAAAAACAGAATATGGCATTTTATGTTCCGAAAAGTAAAGATGAAATGTATTGTTAATTGATCACACCTCCATCAAGATTTATGCTACTCAGTCTCACCTCCATTCTGGTTTTGAATGTTAGCGTGCTGCCCTTAGAATGATGTTCTCCAGAAGCGGAGAGGCTTTCCCACCCCCCAGTAAAAGAATAAAAGCATCCCATGCTTCTCTCATCCTCTCATCATCAGAGTCACTTTCTTGTCCCCTCTTCCCTTCTGTCCGCTGCTTGCTTATCTTTCTTATTCCAAAGGGAAAGAGAGAAGAAAATCTCTTTAATCCTTCCTGGCCAAAACATGTTATCTCGACCTCAAATCCTTCATGGTAGGTAATTTGAGTTGGTAACCAGAACAAGATA…
>TRINITY_DN34277_c0_g1_i1_1
CAAATTCCATGTAAGTGGAACCATCTGTCTTCTATTGTTTAATATTATTATTATCTAAGAACTTGTTTATTACCGGGGCAATCTAATTATGCGAGTAGGGGTTTGATGTCCATATTATTACCCAAATGAGTGAAAATTTTGATGTTTCCTAGAATTCATTAAACTTATGGTTGTTTAGTTGGACTTGTCTTAAAAAAATAGAACCCCTCCAAATGCAGGACCTCACCTCGCTACCCCCAAAAAAAGATCGTGCTGGTTTGGAATAGATGTTTGAGCAAAATAACCTTTTCCTTTCTCTGTTAAATTGAACAAGTAGAGATATTATTTTCTACATCTCTGTTTATTAAATTGGGACATTGCCTTAGA
>TRINITY_DN35531_c0_g1_i1_1
CAACATATTATCAATATATCAGAATCTTTCTTGGTTTATTCTTCAAAAAAAGAGCTGTACTTAAGTCTCTGCAATACTCCAATTCTACTTGATGGAAGTAAACTGAGCTTTTCACTTGATAAGAAGACTGGAAAGAAATTTTTTATGGTGGCACCAAAGGAACTTGTTTTTTCGTGGGATCATACATCAAGATATTGGGGACTCTCATATTACCCAGAATCCAGATTCTCAGAAGTGGCTTATTTCCCGGGTTTCCGTTGGCTTGATATCCGTGGAACAATTCCAAGTCAAATGTTGTCGAAGAGAACAGCATACGCTGTGTATCTGGTGTTCAAATTAACACCAGATGGATTTGACGGTCTTGAAATTGGTAATTCAGTTGTTAGATTTGTCAATCAT…
>TRINITY_DN35548_c0_g1_i1_1
TTTTTTTTTTTTTTTTTGATAGACTAAATTCATTACAGTTTTACACTCACAATAGGATCTTGCATCCTTTTAACTCTTGATCACTAAAAGGAGGATGAAAGAAAAAGTATAACCCATTCTCTAATACTTGACCCGAAAAAAGGATCTCTATCCTCGAAATGAGTTCTCCATAATATTGGTATCTAATATTCTACATCTAACATATCATACAGGTAATTGTTGCTTTGTCTTTAGTCCATGATGTGCCAAAGTGGATTATAGGCAGCTAACTTTTTTTATATGTAATATTGTAGGGTCACTATTTGAAGCTCAAAAAATTCTTTTAATAGCTGACTTTAACATATTTTTAGTAAGTTTGTTGTGTTCTAGGAATGTCCTGTCATTTGTGCTTTGTTTCTG…
>TRINITY_DN35515_c0_g1_i1_1
AATATATATGGTAAGTCCGACACAATTCCTACGAGAAAATTGTTAGAGCTGAAAGCAACATGTGCATAAGTTATTAGAATTGCACCAACAACTTTTTCATGGCAATCGGTTCGAACTTGCCATATATATTATTAGATTTTTTTGCCACGAAAAAGTTGCTAGAATCAAAGGCAATAAGTGCATAAGTTAGTGAATGTGGAGTATAATTGAACCAACAACTTTTTGTGGCAATCGATTCGAACTTGCAAATTTCGTTGCCACGAAAAAGTTGTTGGAACTACAAGCAACATTTGCATAAGTCAGTGAATGTGGAGCATACCTGTACTGACAATTTCTTGTGGCAATCAGTTCGAACTTTCCACATATATAAATGGAAAAAACTACATTGTATAGTCGCCC…
>TRINITY_DN35581_c0_g1_i1_1
CACCATGAGCTCATGATATCAGTACTTGCTGTAGCATAAAGTATCCAAGGAAGCAGATTTATATGCTAAAGCAAAACAAAGAAATCAGCAATAGAGATACTTCAAATCGATCTCTATGCTGTAATTTGCATCATTTATTTACCCAATCAGTAATACATTCATCAAGGATTTAAGTTCTGTAAGATAACACCATGATGTCCTCGGATCAAGGCTTGGAAACTTAGTATGCTAGTTAGAATTTGAAATAGGGGAACTGAACGAGTTGGATGCTACAAACTCAGTATGCTAGTTAAAAGTCAAAACTGGGGAGTTAAAAGAATTGGAGGACAATAACATATTGTGGTTGAAGATGACGGAGTGGAACACTTGGAAGCCGATAGTTTGATTGTTTCTTTGGGA…
>TRINITY_DN35500_c0_g1_i1_1
AGCTTTGCCTAGGCAACAATTTGCAGTTGTTCAAAGCAAGATTTACCCTGTCTACTTCAAGGCCATGTCTTATTGCGTTGGTGCAGCATTCCTTGGCCATTTGTTAAGCCAAAAACATCGATTTTATGCGAACTCAGCTGAAGCAGTGCAAGGTTTTAATCTTCTAGCTTCAATCTCCATGCTTTTGGCCAATTTGCTCTATTTAGAGCCTCGAGCGACAAAGGTTATGTTTGAGAGATTGAAGTTAGAGAAGGAAGAAGGCAGAGGTAATCACATATTTAACGTTGAACCAAGCAGTACTAGAGAAGTGGATTCAGTGTTGGATCCTACAGGCACAAAGACAACCAGTACTCACACAACAACTAGTAAAGTACCTGTAGAAACATCGACAGAGAAGGT…
>TRINITY_DN35571_c0_g1_i1_1
GATATGGTTTGCCCCAATTGAGCTTCAGAGGAATAAAATAGATTTAGTAAACTTTATTATATACTTATCCTATAAAAAATGAGAGATATAATCCATACTTTCTTATATATATTGAAACCTATAAGAACCAAACTCATATCATTAGGACCAAAATAGTAGTGACTTTACTTTCTTATAAGTGAGTTGAACACTTATATGGATTTTTGAAACCAGAAACCCCCTTTTCTAAGGGGACATTTTGCCGAAATTTTGAATTTATGATAGAAGAATGACGTTTTGCGAAAAAGTAAACACTCTTAAGCAAATAAATAAGTTAATTACACATTGAAGCTCGTAGGTCAACCGTATTTTACGGATCCTTAATATTAGAGTGCTTAAAACCTTTCCCAGGATCACTAG…
>TRINITY_DN35524_c0_g1_i1_1
GGGGCCATGGACTGCCATGGGAGACTTCAACTGCATTACTCAAAGAGATGAAGGATTGGCAGCCTTGTCACAATGTCAGAAATTAGAGAGTTTAAACATTGCATCAATGACTGTGCACTTCAAGATCTTAAATCATCAGGTTCTTTCTATACATGGAATAATAAATTAAAAAAAGAGGGGCATAGAGTCTACAGCAAAATAAACAGAGTATTAATTAATGGTGAGTGGATATTAGAGCTGCCTGACTCTGAGGTCCATTTTGGAACTCAGTGATTATATGATCACTGCCCAGCAATCATCAACTGGGCAGGCACTCCAAAAGTGACACCAGGATTTAAATATTTCAACATGTGGAGTTCGTCTCCTGACTTTGAAGTAAGAATTCAAAGTAAGTGGGAA…
>TRINITY_DN35595_c0_g1_i1_1
CTTTTTTTTCTCAAATCATTGTTCCTTATAATAATCTTGTAACAGGAATCAGAGATCGCAGGCAAAACATCAAAACTTGTAATAATGAATAATTGGATGATAGACAAGTGTGATTGGTATTTTAAGAATCCATGCAGGTGACTAGGTAAGCATATGCCCAAGCAGGAAAGAAGAGATCGGTTTTGTAGAAGACAGGATACTTCACAGTACTGAGGGCTAGCTCTGGTTATCCATTGAACATAATCCTCATTACAGCAAAAAACAGTGCACCCAAGTAAACATCACCATCCCTTGTATTCTTATGCGTCTTGCCCTTATGAACTTCGGTGGACCTGAAGGACAAGTGTGAGAAATTTGCTGAAAGCTAGTTTTGTGCAGC
>TRINITY_DN35551_c0_g1_i1_1
AATTGATCACCCACAACTTTAAATTCATGTTGGAACCTTTAGATTCCTAATTCCACGCTTCAGATTCATTAAACTCATTTCGTAGGTTGGGGATTTTGGTCTTGAATATAAGTAAGGTTTGATCAAAATTCGTCTTGATTCTAATGCCTTGATTCGAATGTGCTTCGACATTTTTTTATCTCGAGGCTCAAAGGAAAGGAAAGGCTAAGGTGTGATTGTGGAGACCTTGCTGTTCGGCCTTCCAGGTAGGTTATAGTTTACCCTATTGTGAGACTTCGTTTAGCGAAGCATATATTTAGATGATATAATTGGAGAATGCATGTAAACTTTCAGGTATAAAGTTTGGTTGGATATTATCTTATGTTGTGCCCCATTGTGTGATTTGGGGGTTAGACACCC…
>TRINITY_DN35579_c0_g1_i1_1
GTAAATCTGGACATATATGGTAATTTTTCAAACATAGATGATGCGTACTATCATGGTGCTTATTTAGTGTTTAGATATGCTATCTTGGATTAGTCCTTTATGTGTAAATGATAGTGTAATCCTCTGTTTAAGCATGATTAGTCTCATTGCTGTTGATGTACACCCGCTCATAGCATGATAACTTGGTTTAATCTAGATATGATCTGCTAGTTCTGCGTTAGACCTTGATAGTTAATGTATGCTTTGGTCAGTTAGAATATTTAAGTTACTTATTGGGCTTTAGTGTTGCCTAAAGGATTTGACATCCTGAAGTACTTAATATTGTGGTTTATAAAATGCTTAGTGCTCCTATTTGTTTAATTCCTTTCGTTAGCATGTTCTAAAATATAATTAATCCCT…
>TRINITY_DN35542_c0_g1_i1_1
GTTTTTCCCAAGCCTCTCTATTCCCTTGTTGGCAGGATGCTATGGCAAAAGAGTTTGATGCTTCGGAAGCCAATCAAACCTGGGAAATTGTTACTTTACCTCAAGGTAAAAAGGCATTACCTTCTAAGTGGGTTTATAAAATAAAGTATAAGGCAGATGGTTCAATTGAAAGGTACCAGGCAAGATTGGTTATTAGAGGTGACACTCAAAGGGAAGGCATAGATTATAATGAGACATTTTCACCAGTTGTTAAGATGACAACTGTGAGATGTCTTTTGGCAGTTTCTATTAAAAGAGATTGACCCATTTTTCAATTAGATGTTAACAACGCTTTTCTTCATGGTGATTTACAAGAG
>TRINITY_DN35533_c0_g1_i1_1
CTAAAAGAGATACAACGCTCTCTTCCCTTCGCCAATCAACCACCAGACCCACTTACCGGCAAGCAAGGCCCCCAATACCTCTCAAATGTTCCCGTCCCGCTTCTTCCTCTGGTAGCCGAGAATTCCACGCCCACCGGTCCACCGCTTGCCTCTCGCTTCTCCCCTTCAAACTCGCCCCTAAAGCCATGGCAACAACGGAGCCTACATGCCCCTCAGCCCGTTAGATGGTGCCCTCCCACTCCCAGCTTCCAGTCGCAGAATCACACCCAACAACTGCCCGCGCGCAAACCCAAGTTCACCTTCCTCCCAC
>TRINITY_DN35575_c0_g1_i1_1
GTTGTACATGAAAAGGAACATGAAGATTGTTACGAGAATTAGGGTTGCTTGAAGTAGAAGATCACGCCACATGTTGTTGTCCGAGAAATCCATGGTTGATCCTGTTTTTGGGTTTTCGGTTGGATTTTTGGGGTTGTTGTGCTACTAGATTTAAGCTTTTATGAGTCCATGGAAGTAAAAGTTTAGTTAATTAATGAATTGCAGGCCGGAGTTGTTAGGTGTAGTACTTTCTGCAATTAGTATTTGTACCTTTAGGCGTTTGGCCATAAAAGCCAAATATTTTTCATTTTATTTGAAATTGTAATTGAAGTTGGAGCA
>TRINITY_DN35559_c0_g1_i1_1
TGGATGAGTATGATTGAGGGACGAAGGAATCATCAAGCTCATTCTCGATCAAGGATGTGCCCAGAAAAGTTAATTTTCCATCTTTTTTGGCTTTTTTTTTGTTAATCATTTGTTAGTCGTTAATTGCTTAGTTATTTAGCATGTTTTCACTTAGTTTGAAGTTGTAGTTAGTTAGTGTAAGATTGATTGGATGTTCATTACTATGATATGTTAGTTTGTTTAGACTATTCTGTTTGGTTTACTGGTATAGTTAGTATGAAGTTATGTGTTAGATGGGTGTTTACTATACAAGTGTAATTAGAAGTGGG
>TRINITY_DN35589_c0_g1_i1_1
CGGGTTTCTTCATACTTTTTTATTTTACAATTTTGGATTCATTTTCTTGATGGAGGAAACTAAATTAGGTCAGGATTTGTAAACACAACATAATGGAAATGTACAGCTGGAGAGTGATGGTATACGATTTTTTATTTATATTATTGGGATGATTTTGGAGTTGTACACAACTTAATACTTTTGATTTTTTTTTTAGGATGATTCGATTACTGGTTCGTTTATTTCTAGGTGGAATTAAAAACGTTCCATGAATCAAGAGTCTGTATTTTTTTGATTGAAATGAAATTATTACCATTTTTTTTTTGCAGAG
>TRINITY_DN35543_c0_g1_i1_1
CTCGTGGACACAGTCTGAGCCTTAAGCATTTCAGCCACAATTTCTTCGATCGCATTCTTTTGTTCAAATGAATAATGATAAGGTCGCAAGTTAATTGGCTTTGACCCGGGTAATAATTCAATGTAGTGATTACAGGCTCTAGACGGTGGCAATTCTGTTGGTTCTCTGAATATCTCATCATAACGGCCCAATAGACCCATTACCACTCTTGGAATTTCAGCCTCTGGGCTAGTGGTCACTTCCCTTGCTTCAATTGTGTCTAATTCAGAAGAAAATCAGTAAGGCCTTGTAATGTTATAAAGCCTTGAATCTCTAAAAAATGAAATGCGTAGGGG
>TRINITY_DN35568_c0_g1_i1_1
TATGAAACCCTAGTCGCCGCAGGACTACCCTTTCTCTTCTCTCTCCTCGGTGATGTCAGCTTGCCGATAATGGCAAAGTGATAGAGGTAATAGTGGTTTCCAGGCTTTGCATAGCTGATAAAAGTAATGCATTAATTGTAACCACCAATTCTTTACCAAATGCAACCTTAGCATGGTAATTTCTTGCTTTTTCTTTGATTTTTCTCTACTTTTCTACTGCATTGTGGGTCAATGAGTACAAAGCCCTTAATGGGATTTATCTCAAAGTGATTTCAAACCCTCGAATCTTATTGGTTCGTCCAATACCATAAGGATCCATTGGGGTTTGTTCAAATCTGGCCCTCTATTACATGTACTTGCTTGAATCCTAACCATTGATGCTTGAATTGAGGGATTTGG…
>TRINITY_DN35583_c0_g1_i1_1
CTCCTAAAAAAACATCTTATAAGCTAGTTTGACCACTTATAAGCCGATCCAAACGGGCTAAACAAGTGCTTAAAGCTACTTTTTGACTTAAAAGCACACAAAGGTACACCAATTTCTCAGAAACAGATTAAAGTCTCAAACCATCATTGTCTATTGCTCAAAACAGATTTAGCACACAAACGTACACCAATTTCTCAAAAAGCAGATTTGAAGTCTCAAACAATCATTGTCTTTCGCTCAAAACAGAGCCAAATTTTACCCCACACAGTGAATTCATCTAACAGTATCAAAACCAAGTAGTCTGAAATTTATTGAAAAACAGGTGTCTAGGTCATTTGTTTTTTTCCTCTGACGTCCCCTTTTTGTTCTTCTGACCCTGTCATCAAAAATCAAAATATT…
>TRINITY_DN35503_c0_g1_i1_1
CTCCCTCCGTCCCATTTGAACTGTGACGTTAGCTTTTTTCACGTCCATTAAGAAAAATAAATACACGGCATATAATTTGCTAAGATCCTTATTTATTAGATGATTTTTGAGAATTGAGCAATAGTAAAAGGAACTACTTCTTTAATGTTAAGGTTATAGTTGAAAACAATTACTAATTTTAATTTTGAATTCCTAAAGTATAATTATTTTTGGAATATTTATTTAAGCTAAAGCGACAATTAAAATGGAACGGTTGAAGTAAAATGTAGGGGAATAATTTCTTTTAGAAAAGTTGGGTAATTGAAACTAGTGGAAAGAAGAAAAAGTTTAATGGGA
>TRINITY_DN35588_c0_g1_i1_1
GGTTTACCACAATAAGTTACTTTGCCCTGATGGCTTGAAGGTGCCAGTGCTACTCTCCAATACCTGAGGGTGGAAAGGTGCCCGAAATTTGCAGCATTGCCGAAGTGGCTGGAAAATCTCACCGCACTTGAAAAACTTGAAATTTCCCAGTGCCATAAATTATTTTCATTGCCCGAGGGGATGAGTTGCCTCACGAACCTGAAGGTACTTCGGAACGACAACTGACTGATCTTGAGTTCAGAATGCTGACGCAGGATATCTCATACTTCTGAGGTTCAAATCAATGGAAACTGACTCAACGACCCAACAAATCAATGTAATAAT
>TRINITY_DN35514_c0_g1_i1_1
GCAATTTTTAGATTTTTTCAACTTCTGTTTAAAGTTCAAATAAGGATTTCCTTCAAATTCAGCTCTCAAATTCTGAGCAACAAACTCCTTAAATGAATCATGTTGAATCCAGAAGTTTAAAAATCTAAAGGTCTTATGAAATTAATAGTCTCTTCTCCACAAGATAGAAGCATAGGAGTATGGTCTGATCCTGTTTTTGATAGGTGTTCCACTTCAATGCTTGGAAATACTGTTTGAAATTGAGTGTCCACCACTATTCTATCCAGCCTCTTGAATATGCAATCCTCAGCTGCTCTCCCATTCCACCAAGTAAATGGACTGCCTTTAAATCCCATGTCAAATAATTCACACGAATTAATGCAAAAAACAAAATCTTCACATTCACTCATAGTAACTAGC…
>TRINITY_DN35505_c0_g1_i1_1
GGAAATGGTGCCATATAAATTGGGACAGAGAAAGTACTAACTGATGTTTGATGTAAATTCAGAGATAATAATGTTTGATGTAAAGAGTATAATAAGTCACTATAGTTAACAATTCAAAATATTTAAAAAAGTATTTGAAAAAATTATGTTCAAAGAAAATATTCTTTGATTGTCCAAATAATAACTAAAACAAACAAATTTAAACGAAGGGAAGTATGTTATTTGGCATCATAATAGGTTTGATCTGAATTAAAAGTGATCATGTTAGGATTTATATTGTAAGAGAGCTTTGGACAATCAATATGAACTATATAGGTCACAAGTTCGAGCTGTGAAATCAACCATTAATGTTTGCGTTAGGATAGGCTACTACATTACACTCC
>TRINITY_DN35508_c0_g1_i1_1
GCTCTTAGTGAATACTGAAATAACGTTTTTAAATTATAGGAAGTAACTTGTTCAGCTTTTAACAGATGTGCTAGTTGGATGTCTAAGAATCTTTCTAGACATGCTAAGGGGCAGAGTTAACAGGAGGCCAGTTGGGTTATTAAGGATCGGGAACGAAGTAGTAAATGTGATAAAAAGAATTTAGTAACTACTTATTTATGATTGACCGGTTTGAATCCTGAGAAAATATAATTTAATTGTTTCTGCTAAAAGTACGCCAAGGAAACCAGAAAAAAAAAATTATGATCGATTAGTGTTGTTCAAAGCGAGGAGAAATGAAAAAGCGGCTTCTCATACGAAAACAAAAAGCGTGTGTAGCGAGGAAAGCTGGAAGCATACACTTTTGTTTTAAAGTCCAAA…
>TRINITY_DN35566_c0_g1_i1_1
AAACATTTATCTGCACATTTATAAACTTCATGTTTTTTATTTGATGTAAAATTAGTTTTCTTCTGATTCAGATCAACACTTAAATAAGGCCTACATTTGATATAAGTTTGGGACAAATGGAGTTTATCTAATGAGGGTTAAATTATGATTTCTGGTGAAAGATTCTATGTATTTTCTGGGTAAGGTGCATTTCTAGCCCTTATAATTTAATTTTTGCACTTTTTCACGCGTGTGAATTCCTGGCACATATTAACCTTGTATTATCTGTCTGCTTGCTGCTATCATAGATTCACTTAGTTCTATCCTATTTTAGCAGAAAACTTTTGTTAAGTTTATTTTTCTCAACATAAGAACAAATCACCTGAGACATATCAAAATAATGAAACCAATATATTAGTA…
>TRINITY_DN23529_c0_g1_i11_1
TTATATGGATTGGAGTCATTCGCGAATGCTATTTACTCAGTAATTTAGAGCGTATTGCTCCACTCCTTAACATGGAGAAAATGAGGAAATTGGTGAACCAAATAGCGTATACACCCCCACAAGAAAGGCTCCGTACACTTTCACCCCTCCAACTTTCTCTCATACCTCTTCTATCACTAGCTTCCACTCTCTATGCCTTCGCACTTCCCATACGTCATCGCTTTTACCAACTTGGTTTGCTTCACAAAAACAGGTTGCCGGTGCCAGCGATTAGTGTTGGGAATTTAACTTGGGGAGGTAATGGGAAGACTCCAATGGTTGAGTTTCTTGCTGTTTGGTTGGCTAATGCTGGAATTTCACCTCTTATTCTAACAAGGGGTTATGGTGGCGCAGATGAAG…
>TRINITY_DN23589_c0_g1_i1_1
CTTAGTTCAGTTCTTTTGGGTTGGCTGAATAAATTTTCCTTCTAACATTGGACATTGTTTTTTTTTTAAAAAAATTAATAGTTACAAAATTATAAGCTATTTGTAGAACACTAGTAATGACCAATATTTCAAGGCTCAAGCAGAATGAAGAAGAATACTATTAGGAGGTGGAATTTGGAGACGAATGTTGTTGGCTAGAGAGAGCAGCTAGGCCAATTAAAATAAGATTGAGGGAGTTTTGATATTATTATTGTTTTTTATGGTAAGTTCTTTAGTACTAGCATGTTTTGTTTGAGTATAGTGTCACTTGATCTTTTGACCAATTAAATTGGTTTTTTGGTACTCCACACCTAAAGAAGATAAGGTCAATAGAGCCACCTTTTTGGTTGTTTGGTATTA…
>TRINITY_DN23545_c0_g1_i2_1
ACTTTAACAAGAAAGAAGAAACAAGAATCAAAAAGAGAGAGAAAGAAAGAGTAAATACTCTTTTGATATATTAGCTGTCTTCTTCACCTGATCATCTTTTGATATCTATATTTCTGTGTAAAGATTTCTATAACAGTGTTAAGCCACTGTTAAACAAATACTATCTCTTTGCTGCTCCAAAAATATACTATTTTTCATCATTTCACTTATCCATTTTTGAGTTGTGGGTCAACTTTGAAAAAATCCATTTCATTCATTTAGCTTTTTCAGACATGAATTTCCTGTGGGTTCTGAGATCTGGTAAAGAGAAATGGTGTAATAGTTGAGGTCAAAGTTGAAAAGGCAATAGGAAAGAAAGCCATTGTTGTGATCTGATGATGAGTAGGGAGATGAATAAAG…
>TRINITY_DN23510_c1_g1_i5_1
CTTAATTTTGCTTAGAAAAACCTCCAGCAAAATAAATAAATCCACCGGTTGTCCGTTATTTTTTAGTACTCCCAACAGTCGCATCCTTCACAAATTACCATTAACTGATACTGAAACGTTCCCTCCCCCTACTACTTCTTCTCCTCTTTTCCCCCTTTTTCCTTTTCCATTCGAGTTCCATCTGTCCTTTCCAGTTCCATGTTCCAATTATTTTTGTACCCTTGAATTCTTGCTTCTTCTGTAAACTTTTCCTTTTGGGGATTTCTTTATTTCCAAGTTCATTTTTTTTAACTGTTTACTGTGGTGTAGGTGTTGTTGGTAATCATATTATAGGTATTTTAGCCTTCTGATTGCATTTTTTATGTTCAGATTTGTCTAATCAATTTGCTCAATCGAACC…
>TRINITY_DN23503_c0_g1_i13_1
TTTTTTTTTTTGCCAATTTTTCCTCTTAAAAACTCAAACAATGTCTTTTTCTCTGCAATTCAACTACCCCATCTTAAGCTTTCAATATGATGGGACTAGAACTCATCCCTTTAGATTATTGTGTACTTCTCCACAATTTGATTCTTCTATCAGCAGAGATGAAGAAGAATCTACTAAAGACTCATACGGTTGGTTGAGCATGCATCTATGCAGCTTTGAGGTCTCAGGTTCAAAATTCTCTGGCAGCAGGAGATTTGCTTTCTGGGTCGATTTCGTCGCACGGGACTTGCGCAGTGCGAGTTATCTCTCCTGTGGGTTTGAGAGCTATTGTACAAGAGCTGGGTATCCTGTGCACACCCGTACAAGAGCTGGGTAGCCTGTGCACACCCGAAGGGTAGC…
>TRINITY_DN23512_c0_g1_i1_1
CTGAACCGTTTATATCGATAGAGTTGCTTTTGTTGTGGTTAGTAATCAGATATCGATTCAAGATCACGAGGAGGTATTCATTAATTGAATTTACAAGCTAGGGATTCATCATCTCTATGGGATTAAATCCCGAGTTATTACAGCAACAACATACTCAGTATAATCCCACAAGTGGGTCTGGGGAGGGTAGTATGTACGCAGACCTTACCTTAGGAAGGTAGAGAGGCTATTTCCCGGAGACCCTCGGCTCATAGAAGGACAAAAAATAGGCATTAGCAACAAGCAGAAACAATAGCAAGATAATAAGATAACCATGGCTAAAGAAATAACAGATAGTAATACTAAAAATAGAAAAATACAAGAATAATGCTAAAACTTCAGAAACGGAAATGAAAAGCG…
>TRINITY_DN23512_c5_g2_i1_1
ATCAATAATAGCCCATGGATTTTAGTTTTCTCTTTAAAAAATTGCATCTTTATTTGTATGTTTGTGTAATGTCAGTGTGAGATTTAGCACACCTTTTAGTAGTTTTTAAAGAACTCTCAAATGAATTCAGAAAATATAAATTATTCTATTCGATTAATGAGTGAGAATATTAGATAGCAACCAGATTGAGTATTTTTATTTGAGAGCTGGTTATTGTTTTAATCTTTTTATGCAGAGTCGAAAGGATGTGGAAGGATCCCTGTTTGTTGTAAAGAGGAGTGCTCAACCTCGGTTTCAGTTCATTGTTATGAACCGTAGAAATACAGAAAATTTTAAGGATGGAACAAGAAAATAAGAGAGCGGAGGAAATGGCCTAACGTAAAGAGTTTGTCAGCTTAC…
>TRINITY_DN23570_c0_g1_i4_1
GTTCCAAGGACCAATGAGCTTATTAATTTCACCAAGAGATGGAGAAGGAGATTTCGTCAAGAGTATCCGGACATGGACACAGTAGAACTCAATGTTTTTGGGCTGTGGGCATATGATGGAATCAAAGCATTAGCAAAAGCAGTAGAAAAGGTGGGTGTCACTTCCATCCCAAAATTCAAGAAAGCAGACACTAGAAAGAACTTAACGGACTTGGATGCACTTGGAACCTCAGAGTTGGGATCCCTGCTCATTCACTCTATGCAAAACATAATGCTAAAAAAAGGTCTAAGTGGTGATTTCCGCCTCGTTGATGGCGAATTGCAACCTTCCCCGTATCAGATTGTGAATATAATTGGGAAAGCAGAGAGAACAATTGGATTCTGGACAGAGAAAGATGGA…
>TRINITY_DN23531_c0_g1_i1_1
TTTAAAAACCCCATCAAACACTTCCTTCTCCATTACACACTCCACCATTGATCTTCTCCGGCCACCGTGCTCCGCCGTAATAATAAAAAAAAACACCACTTTTTTTTACCCACATACAAAATATAAGAATAAATACATTATTCTATCTCTCTTTCTTTCTTTGAGAGTATATTTCAATGGCGTCAATTCTTGAAATGACTATTTTACCACTACCTTAATACCCTTGTTTTCATCAATATTATATACTTCCCTACCTTTCCCCACCACAACTCTATTTATTTTATACTACTACCATAAAGACTCAATTTTTTCTTTTTAACTACAAATCTTCTTTCTTTTCACTAACTTCAAGAATATTCCTTTAAGTTCCAACCCATTTTTTCAGGTCTTTCTCTACAA…
>TRINITY_DN23537_c0_g2_i1_1
ACAGGTAATGTTCACACAGATTATGACACTCGAACACACATATGCGTGATATTAATTGATCATCTCATGAGGCCTTTGGTCTTTGACACCTTTAACCACTAATATGAAAAAGAAAAAAGTTAAATCTCATTTCTAGATTTTTATTGATAGATCATTTTTTTAACTTTAGAATTTTGATTGGATTTCTCTCATCTCTAACTTACTAGATATTAATCCTGATTCTGACATCCCTATATTCCAAATCGTATAAGAGGACATAAAGAGTTACCGACATGTGCTTCCATACTGATAATGAAACCAAATCTGAACTTTGTAGAGTTCTAACTCATTAATTTATCCGTCATTGTGTGCAGTCTTTGTGTGCTTATTTTATATATAATTGGCACTGTACATGAGTAG…
>TRINITY_DN23537_c0_g1_i4_1
ATCGTGTCCTTGGAATTGATGGGGTTGAGCTGATTGGCATCAATAATAGAGACCTTGGAACTTTCAAGGTGGACATTAGCAATACGAAGAAACTTCTCGAAGGAGAGCGTGGGGAAAGGATTCGGGATAAAGGCATAATTGTGGTTGGGGAGTCTGCACTATTTACTCCAGCTGATATTGCTTACGTACAAGAAGCTGGTTGCAAAGCGGTAAGCTGCTTTTCTAATTTTGAATTTCATAATGATGACAGCGTATGATTATTCCAAATCGGATTCTAGAGGATGATAGTGGTTATTTTCCAAATATGATTTTGCATAGATCCTTCTGTCTTCATTTCACAATTATGTTATTGCCGTCTACTATCATACATCATCTGATCAATACTATAATTTGATTTAT…
>TRINITY_DN23556_c0_g1_i1_1
AAAACATTTAGAATCTTCTAAATGAAGATCGATGAATACTGGTTGAAAAGATGTTCACAAGTTTCCTGTAGAATTTAGAATCTCATTAAGAATGAAAACAAAGAGGGATATGTGGAAATCTTTCTCGCTGGTTGGTAGTTTATTATGAAGCAGTATATTCAATAAATAGCTTATTTTAAAGAAAGAGAAGATAACAAATATAAGCAAATTGACTCCGGATACTTCCTCAAGTGGGCAGCCGTTGCTTAGTGATATGTCAAAATGCAGGGTTTATTAGATGGACTTAAGTTAAACAAACTAATACAATATAAAATTTTACGAGTGTAGTGTAATAACCCTTACCTTTCAAGGTGGGGTTAGGTCTGCGTACACTCTACCCTCCC
>TRINITY_DN23556_c3_g1_i1_1
CCCTACCTTTCAAGGTGGGGGTTAGGTCTGCGTACACTCTACCCTCCCCAGACCCCACGCAGTGGGATTATACTGGGTTTGTTGTTGTTGTTGTTGTTGTTTGATGTTACAGGAAACCAAGGACAATTGGTCCTGATGCAATGGCAGTAGAAGCAATGCAGAAAATGGAGTCTCCACCATCTCCAGTTCAATTCTTGCCAGTCATTGATCATGACAATGTCTTGATTGGTATCGTTACATTACATGGACTGGTCTCAGCAGGTTTGTGAAGTTATGCCAATGTCACATTCTTTCTCCCTCATTAGTTGAGTCATTTATTCGTCGCACATTTTTGGTTTCTTTTTCACGCTTGTTAAGCAGAGTATTTGCTTAATGTAGCACTGGTCATGTTATTACATG…
>TRINITY_DN23556_c3_g2_i1_1
CCCTACCTTTCAAGGTGGGGGTTAGGTCTGCGTACACTCTACCCTCCCCAGACCCCACGCAGTGGGATTATACTGGGCTTGTTGTTGTAAGCCTGTGACCTTGATGCATAGTTCTGACCGCTTTTGGCAAGGAATGTTACTTGTTTCATAGTTCTAGGTTATCAATATTTACAAGAGGCATTTGGTAACTGGAAAATCCTCAAGCTGGGAATGAATGTATCCTAGGAGATCAGTAAACCTTATGCCTTTTGGGTTCTTTCAGCTATGAATACGATAGGGTAATGGCGTTTATGAGAAAAATAAAAAATCACAAGCAGAACGATAAATCTAAAGCGGCCCCCATCTGCTGAGGCCAGGATTCGATAACTACTGTAGCTGCATGCTTCAAAGAGCTGAAAA…
>TRINITY_DN23556_c5_g2_i2_1
TTTACTTCTCAAAGTCTTTTCTTTCCTTTCTGTTTATGTGTGAGTTTTAGCTTTGTTTCGTCGACAAGAAAGTTCCACAAGTAGTTTTGGTCGACAAGGTATGTATTCTTATCTTGAACACTGGATATTTCAGACTATTTGAATTTAATTTGGTCAGCAAGTACATGTGTATAATTTGTCTTTATTTGAAAATTAATGGATATATATTTTAAATAAAATAGTAATTGAATACTATATTCACAAAATATTTGTGAAAAATACTATTCATGATTGTAATTTGTATGGTTAATAAAATACATTAAAAGATTCGTGGTGATAGCAACTGACAGTACTAGTTAGCGATGATGTTTATGAGTGGTTATAATCTATGGTTGTGCATAGATGGGCCAAAGGTGATGC…
>TRINITY_DN23556_c6_g2_i2_1
GTGTCAATCAATTTCAAATCAAGGATAATTTAGTTATTTTAGTTTAGTGGAGCATTACTAATTAGCTAAGTGTCTTTTACTCCTACAGCCACATAGCTCTTCCCTGCAATTGAACAGCAAACTCATCCCTTTCACTCCCAACCCTAACAAAAATTAGCCCAGTATATTTTTGGGTCTATTACTGGGTAGAAGCAAAGCAAGAAACTTAAAAAGTCACCAATCAAAGTTCGATTTTCAATGAAAATGACGATCTGAAAGCAGAAAATTTCAACACCGAGAACGGAACTTTTCAGAGGGAATGATTGTTTCTTTTGAGAAAGGTAAATCAGTGGGAACTGAGCTTGAAAGAGAAGCAGTTCTTGTATGACATTGTTGCTAATAGGCTACATAGATGTCGAC…
>TRINITY_DN23556_c8_g1_i1_1
ATAAAAGTAACTTTTCTATCACTAATACAATATGTATGTCAGATAAACATATCTAACTCCATTTCCAATCAAACAACATTAAATGAAATGCGATGAGGCGTACATTTTACTCTAAAAGAATACTACTGTTTCTGAAGATGCAAATAGATGCCTAACCCCAAAGGAAAAAGTTAAAATCTTTGTTTTATCATTTTGACAAACCATAGTCCACGAGGTACGGGTAAGGTCTGCGTACACTCTACCCTCCTCAGACCCCACCTGTGGGATTACACTGTTGTTGTTGTTATTCTTGAATGTTAGTGAAAGTTGTATCGAATAATATTATTAGTAAATTGGTACCAAACGTTTTGGGGATCGGAAAAGGAAAGATTATCAGATAAGTCGGAATAAGCGAGTAGT…
>TRINITY_DN23517_c0_g3_i1_1
CTGAACATTAGTTAGTTTGACCTTCGTAATCCGAATGAAAATAATTTTTTTGGGATGGAGAGATTGGGTGGGAATACATGAATAACTAAATCTTGCATAACTAATTCATTCATAAAATAATACATAAATTTCCTAATAACTAATAATTTCTCCATTACTAATACATAGCAACCAAATGACTTCTTACTTTTCGACAAGTGAGGAAATAATTATTTTTCACTTCAGTTAATTACTTGCATAAAATGATTATAATGTCTAGACATTTATAGAACTGTTTGGCATATGACTAACTGCTAGTCTAATACATGTATATTTTTAATCCCACATTTGTTACTTCCCTAGTTCATATACAAAATTATACCTACATATTCATTTATTTCCTAATACATGAACTAAGTA…
>TRINITY_DN23580_c0_g3_i1_1
GTCTTTAGATATGATTCGTTTAGTCTGCTACTAATGAAACTATCTTGAGTATCAAAAAGTGTTTAAATGTTAATTTAGTTTCCGTTCTATGCTGCAAAAAAAAAAAAAAATAGTTTCCATTCCATAACATGATTTATGTTTTCTATTTTTCAAGCTCACTGTTCAATTCAACCTAAAAGATACATATACACCAGGAACACCGTTAACCTGTCATAATCCTCTTCTTCGTTTTATTATTTTTTGGTTGCCTTATCTTCTAGAAGCTTATGTCCCCTCCGCCACCCCTGCTTCCTAATTGTGACAGTCCATTGTCTTATTTTTTAAAGTAACGTGATAACATTGTCAGTGATCTCTGATCTGATAATTTGTTTAATATGAAGGGTGAGTTCCGAC
>TRINITY_DN23580_c0_g1_i2_1
TGAAAAATACAATTTTCCTTCACTTCCTTAACCTACATACCCATCCCTTATTCAAGTTCTTTCACTCTCAGGCTGTAGCAGTAATATTTCACATTCGAACAAAACAATATTCTGAACAAGAAAACTCATTAATCATAACCTGAAGAATCCATCAATGAATCCAGAAAGTTCCAATAGCCAAACAAACCCCAAGAAAAGGCCATTAGCAGAAATAGACAAAGACAAGGCACCAACAACACTAAATTGCATGGTTGTAGCCATTGATCACAACAACCTTTTTTACAGAGTCTGCTCAACATGTGAAAAAACTTTACCTGACCCTTCTCCAATTACCCATTTACCCTTTTGCAAATACTGTAACCTTAACAACCCTGCTTCATCTGGTTCCAAACGCCTCTT…
>TRINITY_DN23580_c0_g7_i1_1
CTTCATTCAAATCTTAGGGAGGAAAATGGCTACTTCATTCTCTCTTCTCGTTCTTGTTTTGTTACTTCTTTCTTTTTCTCATGTCCTTTCATTGTCATCAAAGTTTTTCTTGCATTCTGGCCTTATAAGGCCCTCCGAATTCCCTGTAACAATGGCTGAAAAATTCATCAAACAACTTAACTTGTTCCCTAAACATGATATAAATATTGTTTCTTCAAAAGAAATAGCACCTGTTACTGAACAGAGACTATTTGAAAAGAAGTTTAATTTATCTTATCTTGGTGATTCTGGTGACACTGTCCAAGACTTAGGTCATCATGCTGGTTATTATCGTCTTGTACATACTAAAGCTGCAAGGTTCTGTTTTTTTCTATGATTATTATATTTCAATTCATATTA…
>TRINITY_DN23511_c3_g1_i1_1
CTGCGTTGTGCAGAGAGTGAGTTCTGCTTCTTTCCTGATTCTGATGTTCTTCGTGCATGAAAGTTTGACATACTTGCAAATTAAAGTGGATTATGCAAAATATCATTCTTCCTTCCTAAATTGGATAAAAGAGAAAGCAAAACTACAGGGGTGTGTTCGGTATGGACCAAAAAAATTTTCCAGAAGATGTTTTCCAATTTTCCATTTTCGGTTGGTCAAAATTGTTGGAAAATATTTTCTCTAGGAAAATAAGTTTCTTAAAAATGAGGAAAATGACTTCTCTAGTGGAAGTAGGGGAAACAAGTTCCACAAGTGGCATTCCACATTGATTGTGTCCTCCCCACCCTCCAACACACCTCATCTTCA
>TRINITY_DN23532_c2_g1_i5_1
CCCCCTCACACACACAATCCCAACCCCTAATTTTCTCTTTTCTTTTTTCCAATAATGAATTTTGCTTGGTTTCCATTACTCAAAAGTAATTACTCCGTCTGTCTCAATTTATACAAGGGGTTCGGAGCAGTTAATATAGATTTTCTTGAGTATTAATTTAAAAATTATATAAAAAGTATAAATTTGCATAATTAGTATTAATTTACAATATATAAAGAGTCGGAAAAAATCGTAATCAAACAAAGAAAGAGTGGTTGAAATAAAGAAATAAAATTGTATTATAAGTTATAATTTGAAGAGAATACCTTTCAACTTCTTAAATATTTTATTGGTTGATTTACTGTATTAGATGTTTATTGATCTCAGGTGAGGGGTCATATCACTAAGAGCCGGTTTGAA…
>TRINITY_DN23532_c3_g2_i4_1
GATTTTTTAATTACGTTGTCAGCTTCCTTCATCCTTGAGCCTTTCACTCTCCAGAGCCGACCTAAACTGTAGTTATTAGTTATTTCGAAATTCTGATCTATCCAACTGTAACTATTTCATCTGTTTCCGAGTTTTAGAATATACTAGTAGGAATAAGAATTAGAGAATGGAAATGGAGAAGGGCGGAGTTTCGTCGTGGGAAACATTGAACGGTGGAGAAGATGTATATAGCTCTAAAGAATCAGATGCTTCCACAGCCGATCATCTTGTTATGATGGTCCACGGTATTCTCGGAAGTGCTTCGGATTGGAAGTTTGGTGCGGAGCAGTTTGTGCGGAATCTTCCAGACAAAGTTTTTGTTCATTGCAGTGAACGTAATATGGCTAGACTAACGCTGGA…
>TRINITY_DN23532_c3_g1_i10_1
TTAACTCTCACCTAATTTAACCTCCACATTCTGAAATTTTTTTGTACTAATTGTGAAAATTTAGTTTTCAGAAACTGAATAATTACTTAACCTATTAGAGTTAAAAATTAAAAAAAAAAAAGGAAATGAAAAAAGGAGAAGTATGCTCATCGGAAACAGTTAACGGTGGTGAAGATGTGTTTAGTTGCGACAAATCCGATGCTTTATCTACTGATCATCTTGTTATAATGGTTCACGGTATTCTTGGAAGCGCCACAGACTGGAAATTTGGTGCTGAGCTGTTTGTTCGGAGCCTTCCTGACAAGGTTTTTGTTCATTGTAGTGAATGTAATATTGCAAAAACATTGGATGGTGTGGATGTAATGGGTGAGAGATTGGCTGAGGAGGTTAATTTCCTCT…
>TRINITY_DN23514_c0_g1_i2_1
GAGAGATTTCGCACAGCTTCACTTGATTCTAAGTGTTTAGAATATTGAGAGTTAGGATTTAAAGAACCCACATATATCAAACACATAAATACCTTTTCAGAAAAAAACAACCAATGCAGCAGCAAAAGTTCAGCTCAAACAAAGCATTCATCAAGCAAGAAGCACTCAGGTTTGAATCTATTCATACTGTTTATTATACTATGCATACAGTTCATGCAACATGTCTGATATAGCTGAATCATCTAATGTAAACATATTTGAAGAATATGAAAAGCAAGAGGAAAATAACTATTCATTAAATGCATTAGTAAATATATCTAAAATACGTAAGACTGATTTTACATTAAGTAGTCAGCATAATTTTGAAGTAAATTTATTCAAGAAATTTAAAAATGCATT…
>TRINITY_DN23584_c0_g1_i3_1
GAATCAGGTGCACCTATTTAGCCAGGTTCCTCTCCCATTAGAACATCCATAAAGACAAATTTGTTTGGGTTCTAAGGTTTTGCAGGTAAACAATAACTAGGATTCGAATATGAGGCCCTTATTCGTAGGAAATATTGAGTTTGATACACGGCAATCTGAACTGGAACGATTGTTCACCAAATATGGAAGAATCGAGCGTGTTGACATGAAATCTGGAACATCTCCTAAGGAAAAAGAGCTTCTATCATGGCTCATCACTTGCAAAAACTTCTATTGCAAGGCAACCTGTCTGTCTTCCTGTACTCCTTCTCAATGATGGAATCGTTCTGCATTTCTTAGACTGATCTTCTGTCATTCACTTACTTCACTGCCCATGTTGCCTTTTTTCAAGAATGGTTG…
>TRINITY_DN23507_c0_g1_i10_1
CAACGAGAAGCCACCTGGCAACATGAAGTTTGCATCATTGGTTCACCTTCTCCACCATGGATTTTTCAATCTTCCTTACCCCCACCACTGTACTTATCACACCACAATTTTCCACTGTCTTTTTTCCCTCCTCTATTGCCTAACTAACGCACTTTGGCCTAATTAACAATTCCCATAAATTATCTCCCACTTCTTTTCAAGAATCATACATTGATAGAGAAAAAAAAACCAATCTTTCTTGAACTTGGTTTCAAGAAAGTTCAAGTAAAAGATGTATTCAACTGTCTTTTACACTTCAGTTCATCCCTCCATTTCAAGAAAGCAGTTGCCTTTACTAATTTCCAAAGACTTTCCTGCAGAGTTGTGTAATTATTTACCTTGCAAGAACTTAGAAAATGG…
>TRINITY_DN23513_c0_g1_i1_1
CTTCAACTTCCTCATTCATACCCAAACAAATTACAGAAAAAAAAAAAATCAAGAACTGAGACACTTCAACAACAAAAAAAAAAGATTTTTTCTTGCTTAATTGTTTCATTTTTTACAAGGACTTAAATTATTATTGCGGATATGGTGTTGGCGCAGCAGGAAGACGAATTAAGGTTAGGTGGAAGGAAAGGAATGCGACTAGGGAAATATGAAATTGGGAGGACACTTGGTGAGGGTAATTTTGGTAAAGTGAAATATGCAAAACATGTTGACTCTGGTCAATCTTTTGCAATTAAGATTTTGGAGAAGAGTCGAATTCTTGATCTCAAGTCTACTGATCAGATTAAGAGGGAGATTGGAACTTTAAAAATCCTCAAACATCCTAACGTGGTCCGATTA…
>TRINITY_DN23582_c0_g1_i1_1
GTGGATTTTCCAAAAAAAAATATATTATTGCATGGCTATTATAGCATCATATAATTTCATTGCTCGAGTCCTAATAATCACATACTTTTTGTATTAAGCACCCTCAGTATATCGTTAATCAAAATGGGTCTTTTATTTAAATTTAGAAGCCAAACTATTCTTTGCACTCGGTCCATATTTTGACTTACCGGACCCCAAATCAAAGTCCGATTAACCCCTAATATTTTTTGGACTAGTCCATATCTCTTATCTCAATTTCTAGAATAATTCGTGTTTTAATTTATTAGCCTATTCTCTTAATACCCGGTCTAAAAAATTGACCCAGTCCATTTATGGACTGGGTCCGACCCATTTCGTCCAAAAAAGGGGGAAAGGTTTCCTCTCATTTTCACCCGCCTC…
>TRINITY_DN23582_c0_g3_i3_1
CGTTTATCTTTGCATAATTAAATAATAGTATTTATTTCACTATGGATTTTCAAAAAATATTGTTGCACTGCTATTATAGCGTCATATGACCTTATTAACCGAGTCCTAATAATCACACATTTTTGTGTTAAGCAATATTTTATCACCCTCGGTATATCATTAATTAAAATGAGTCTTTTATTCAAATTTAGAAGCCAAACTATTTCTTGCACTCAGTCCGTATCTTGACTTACCGGACCCCAAATCAAAGTCCGACTGACTCCTAATATTTTTGGACTAGTCCATATCTCTTATCTCAATTTTTAGAATAACTCGTGTTTTAATTTATTAGCCTATTCTTTTAATACCCAGTCTAAAATTAACCCGGTCCACGAGTGGACCGGGTCCGATCCATTTTGT…
>TRINITY_DN23527_c0_g2_i1_1
TTTCAAATAACTTCAAAGTAGCCAGTTCCTGGCTAACTCCAAATAGGAAGTAGGCGTTAATACGCAACAGATGGAATATTTGCTTTTGTCTGGATAAATTTACCTTTTGACCTTCGCAAATTCCTTAGTTGCTGATAATTTTAAAAGTACAGTTTGTGCCAGGGAGTACATCAGAAGTGCTTGTAACATCTGCCGACTCAAGAATTCGGGTGGTTGATGCTGCTGATCTTGTTCACAAGTTCAAAGGTACATTGAAACTGCTATAATTACCTTATAAAGCTGGTCGGTTGCTGAATGGAGTTCATAGTGAGTCCCACTTGACCAATCGTATATGACAGTCTAAAGCTGGAAAATCAGGCCTTTTTTATAATTCAATTCCACCTTATGGAC
>TRINITY_DN23542_c0_g1_i2_1
TTCTTCTCCTACTACACCTTTGTGCACCACCACTACTCCCTGTTCTTCTTCATCCTTCTTTGCAAAACCCTCTCAGCTTTTCCTCCAAGGAAGGAATAAGCAAAGTTTCAAGGTTTCATGCAATGCCAACAACACTGGCGAGCATGACAAAAACCTTGATGGTGTTGATAGGAGAAATGTGCTTCTTGGTTTAGGAGGGCTCTATGGTGCTGCTAATCTTGCACCATTAACCGCCACTGCTTCTCCTATACCAGCCCCTGATCTCAAATCTTGTAGTAGAGCCTCGATAAATTTTCCTAAAAATCCACCTATACCAGTACCCTATCTTTGTTGCCCCCCTAAGCCAGATGACATGGACAGCGTTCCGTATTACAAGTTCCCTTCTATGACCAAACTCCG…
>TRINITY_DN23593_c0_g2_i1_1
GAGCTTTTTGCGCTTTTCGCTTTTGATAACACTGCATAATACTAATAACCACTGTATTTTAAGGACATGACTGACATATGAGTTTCCTATGATTGTGCATTAGAAGAATAGTATATATGAGGTCAATCATACTCAAAAAATATATGTGGTCAATCATGTTTGCTGTATGATCTTGATGCTGATGTGGGACATGTACGATATGGTGCCTAGCATGGACATGGGAACCCTTATTGTAGTCTCTGCTTCACAGGTTCAACTTTGTGACATTGTGTAATTGCGGTTCTTGTGCCCGTAGAAACCTCTTTTTACCCCATTTTCCTGAGATCAATCAGAAGTCTCATCTTTTGAACTTTTCATAAGTCCTTCGAACATCATCCTCTTCCTATCTATACAGTGGGG…
>TRINITY_DN23555_c0_g2_i2_1
CCTCTCTCTCTCTAACCTCTAATCATTCTCTCCCCTCCTTTTGTGTCTCTCTCCTTTTGGTCCAAATTTTGATTTCTTGGTTTCTCTCTCTCTAATAACTCTTTCTCTGTCAAGAACTTCACTAAGTGTACAAGAAAACAATTCCTAATTTTAATTTACAAAAACTGTTTTTTTTTCTTCTTTGCTGCTACAATCACCTCAATTTAGACTTTTTTTAATATATTAGTTTTCTTGATCTTTGTTCAATTGCTACCCTTCCATGAGTCGTATTTGCAAGAACTGACTAGATGGAGAAGCCTTTAAAGAAACCTATGCCAGACGGCTCTGAAGCTGCTTCAGCAAAGACGAAGAATGCTTGGGCCATTCCCCTTGGATCTGCAGCATATCATGCATCAACTG…
>TRINITY_DN23596_c1_g2_i1_1
GTTAATCAGATTCTTTTAATTAACTAACTAACCTAGTTTAATATCTAAGCAAGCATTCAACATCGATTTGTTTAAAATACCCAATACTTCCAGTAATTAATAATTTCTGTTAACTTAGACCCCTAGTACCTGAAAAGATCTTCTTCTTTTTTGGGAATTGGAGTGAAATGGGGCAGAGTCAGAGGCAAATTCTAGGATTTCAAGACAATGGGTGTACGACTAAAAAAGAAAAGAAGAAATAAATGTATTAAGTGGGAACTCTAGTTAAATAACTCAACATTCAATTAAGTGCACCATTTAGCCTTCTTGTAGCATGGGTGCCAGCAGATAACGTTATACCAATTTTAGAAAATGATACATAAATTACCTAGTTTTGCATAAAGACCAAGGGCGGAGCCA…
>TRINITY_DN23524_c0_g1_i1_1
TGAGAGTAAACCTTGAATCTGTGTATAACGTATTGTATGGAAAGTACTTTCCAGATTATGATAAGATTTCAGTATGTAGTAGACTGTGTCACTCACTGATTGTGTATGACACTTTTAAGTACACTCTTGTATCAACTGAAATTGCTACTCGATCTGGAAAGACATCATTAGCTCCAAACTACAGTCTTGGTGCCTTGGACAAAGAACTCCAATCTTCAAATGGGTTTATACTGGCTTTGTTACTTAGTATTGTACAAAGCACACGAACAAAGAACTCGCTCGCTATCCTCATGAGATTGAGAGGCATTTAGCTGTTTGCGGAGTCTATGCACTGGCATTTCTGCAGATAAAATTTCAGATCCATCTGTTGGAGGTAATATGCAAGACATCTTGGAATGC…
>TRINITY_DN23521_c0_g1_i1_1
TAATCAACAATCCAAAGGATCCTATTTGTGCGATCCATCCAATCTGTAGGGTTCTGGATTCAAGGTCCATTCCAGACCCAGACTTGCACTAGGAAAAAAAAAAAAAAAACTCTGTTCAAACCGGTCCGAACCGAGCCAGTCTACATTCAGGCCAACCCTTAAACCCTCAACCTTTCCCTCTCTGCCATTTGCCAGTCAAGTGCAGCAACTGATCGATCTAATAACCCTTTTACTTTACTTAATGCATCTCCAATAAATAATACAACTTCCTTCATCAACCCCATTTTCTCACACAATGACAATCCATTCAGTAGTAATCCAAAAACTCCTGAGCACAAACGCCCAATTAGGTCGTCATGTAGCAGCACACCATTTCAAAATCTACTCATGTGGTTCTCG…
>TRINITY_DN23557_c0_g2_i1_1
ACAACATTCAGATTGTGAAAACTGATGGCATCTTTGTCAGCTTCCAGTTAATAGCTCTACTTGTGCGGCACCATAGAAAGAAACTTCCTGAATGTGATCTTGTGGTGACCGAGGAATTAAGAGAAGAGGTATTATATTGTGTTTTGACAAAGAGCTACAATTACTTTTTGTGGTATAGAAACTGACACGAACTCCATTATGGGTGTATATCTGGTATGCATACGTTCAGTTTTTAGCAAGTTTCGTGTACTTTGGAGGATCTGCACTAAGTACCAGACCCCTGAATGGATACTTTCAATTTTTTAGCAATTTCTTAACTGTTTTTTGTAGATTTGTGCAAAGTACTGAAATACGTGTGATTAAATTAACACGGATTACACAAATAAAAATACCAT
>TRINITY_DN23557_c0_g1_i9_1
CTTAAATTTGGTGCCTGGTCAAAAGGCAGATGGAGTAGTACTTTTCTTCAATTCACCAAAGTCGTTAGGTTTTGGTTTTCTTTGTGAAAGTCGTTAAGAAAAGTAAAACGCAAATCGTAATTTTCTTTTCCCTAGGAAAGCAAAGAAAGGGGAAAAGAAACATTAGCTAGACAGAGTGACAATCGGCGTACTTCAGGAATAAATGTCGGCCAATCTCCCAATTCCCCCCAACACCACCGTGCACGTCACCAAAAACAACCTCTTCGCTGCCGTAGACATCGGCACAAACTCCTTCAAGCTCCTCATAGTCCACACCGACCCTTCCACCGGTCGTTTCCTCACAATCGATCGTTTCAAAGAACGAGTCCTCCTCGGCCTTAACACCACCACAACCATCTC…
>TRINITY_DN23559_c0_g1_i12_1
GAAAGAGAGAGATGGAGAGAATATTGTCGGTTACTATTACTTTAATTCTATTTCTCTATGCAGTTGAAGAGGTTTCTTTTGCCTTTGGGCATTCACTTTGCTCTTCTCATGATTCCCTTGCACTTCTAAACTTTACGCATTCACTTGACGTGACTGACGCAATGATGTCTTGAAATAGAAGTATGGATTGTTGTAGGTGGCCTGGGGTTACCGGTGATAGTTTCACTGGTCACGTCACTGGTTTGAACCTTAGTGGTGGAAATCTTGAAGGAACTATCCATCCCAATAGTAGCCTTTTCCAGCTGCGTCATCTTCAAATGCTCGATCTTTTCTATAACGACTTTTGGGGTTCTCAAATTCCACCGAGCATTGGTCAGTTGGTCCATTTGACACATCTCA…
>TRINITY_DN23564_c1_g1_i1_1
CGAGAATAAAAGAAACTAAAGGTTCTTTCTGGGCAGCTTCTAAAAGATTTCTAGTAACTCGTGGAGTTGTCTGCTAATTGATTTGTTTATTGCACATTTGAGCAATTTTCTGGGCTCTAGACACAGATGTCCTGCTGGTTTGAGTTTGGGAATTTGAAAAAATGCGCTTTCGCCGAAAAAGACGCACAAAACTAGGAGAAGGAAGCAGCATCCAGCTCGATGAATCTGAAGCAGCAGATCTGCAAGTGGAGGCACGTTTTGATTTTCTGAAAATGACGTGTCTCTGAACATTCTAATGCGTTTGGATGATCTAACTGATGTGCTCTATGCTGGCGCTGTTTCACGCCTTTGACACCAATTTGTTGTTACTAATGGAATTTCCAAGCAACTCTGTCTGAG…
>TRINITY_DN23564_c3_g1_i8_1
AAAAAAAAAACACTCTCTTTTATAGTCTTAACTTTTGCTCTCAATTTACTTCATTTTCTTTTCTATTATGAAGACGAAGACCAGCTGTTCCGGTCAACTTTAACAGCTCAGCTCACATTTATATATTCTTGAAACTTTTGTTTGAAAAATTTGTTTAGAAATTGTGGATCTTTGAATTATTGAAAGGAATGGAAGAAGAAAGAGGAGTGTTAGCAGAAAAGCTGATTGAGATAGTGAATGAAATATCATCGATTTCGGACTTTAGGATTTCAGTGAAGAAAGAGTATTGCAATCTAGCAAGGAGACTCAAGTTGTTATTTCCAATGTTCGAAGAGATTCGAGATACCAAAGACTCAGTTCCTCATGACTCGATTAAAGCCTTAGTTTCCTTGAAACAAG…
>TRINITY_DN23564_c3_g2_i1_1
CCAAACGAGCCCAATTATTTTTTGGGGCTTATTTTATGCACAAAATGGCTTTAAGCTGGCCAGCCAAATACTCAAAAAAGCTGAAAACAACTTATAAGCCAATCCAAACGGGCTCTATGTTGTTGTTGTAATGGATAAATTATGTTGCACCAGAGGCGAATCCAAGATTTCAAGAGGATGAGTTCACCTTAAAATTTTTGTTAAAAAAACAAGGATGCAAAAGTGCATTTAGTAGGGTTCGGTCCCACAACCTTAACGTATTAAACCCAACACTTAACTAGTGCTCCATCCGGTATAGTTTGATCAAGTGTTCCTTCAGGTAATATTAGATATATTATTAGGATTATATACATAATATACCGAGTTTAGTCGGGTGACCATGGGTTCACGTGATCCATT…
>TRINITY_DN15332_c0_g1_i6_1
AGAGAGTGTGAGCTTATAAAAACATTGTTGCTGCAATACTAATACAGAATAAACATGTTTTATGTTTTCAAAGTAATTTATAATGGTTCTGGTCTGGGGTTGGATACTCAATTTTTTTGGGCAATTGTTGAATGCTCAGATTTTTTCACATGGTATCATAGTCAACGACATATTATCTATATCTGTTTATTGCCTTTTGCTCTCTCTCTCTCAACATAGTATATTGGTTGCTCTTAATTTCTCTTTCTCAGCTTGGCCCATCGAGACACCAACTCTACAGCAAGCATATTCCTTAGGCTCTTGAGCTACTTTTCTCCTTGCATCAGGTCCACTATTCAGCCTGCTGAGCCTGCACAATCTGCTGAATGCTATTCTTCAGCCTGTTGGATTATTTTGTTC…
>TRINITY_DN15396_c0_g1_i1_1
AAAAAATTAAAACTAAATTAAAGCTCTCTATATGCTAGCTCCCCCTTTTAATTTTTGCCTTCATCTTCTTTCTTCTCTTTTCCTTTCTTTTTATTGGGGCTCTGGTATTCCCTTCCTCTCTTTAGTGTGATTCTCACCACCACATATTTCCAAAAAATTCATCAAACTTTTATAAAAGAGATAAAGATCAAAGAGATCAAAGAAAGAAACTATGGTTTTCTCATCTTTTCCTGTTTATCTAGATCATCCCAATTTACATCAGTTACAACAGTCAGACCATCAGCAAGCTGGAAACCCTGGGCTAGAAAATCCCCAGCTTCAGACTCTGCAGCCCCCACCTATGCAGGTGGTGGCCAGTCCGGGCTCGATCAGACCTGGCTCCATGGTAGATCGAGCCCG…
>TRINITY_DN15376_c0_g1_i1_1
ATCCCACCACACCTCATTTCTATCTCGTTCCCTTTCCTCGCAAACCCTAAAGCCGCTACTTACACTCTATCTTTGTCTCTCCTCTAAACATGGTAAAATCACAGAGAGGAGAGAAGATACGCTGCGTTTGCTAAGTCATTTACATGAAACAATTAATTTCAAGCTTTTTTTTCACTCGAATCTCTCCCAAACGCGGTAATCGCCCTTTTCTTTTGCTTTTCTTTCGAAATTACTAAGTCAAAAAGTTGATCTTTGCTGTCTTATTTGTTGTACTATGTTCGTATTTACTCAAACTTCATTGGTTGAAGATGAATGGGTCGGATCGAGTTCAACAAGGCTCAGATCTAACCATTCGTTGCTGTTGAATCAATTTAAGCCGTAGATGTTATTTGCAAAGGT…
>TRINITY_DN15395_c0_g2_i3_1
AGTCTGTCTAGTTTACAAATTTGTGTGTTAGGTTAATGATTTTTAATTTGATCATTTATATCTCATTTGCATGTTCTTTACGTGTGTATTAGAGTTGTCTAATAAACAGATAACTGGACGGCCAAATCTGCTTTAAACAATAACGTGACCATACTCTCTAAAATCATGCCAAACTATGTGTTAATTATTCCTGTTTTTGGAGTGCCAGGGTTGTTGTAAATAGACGAGATGTTTCTGATTTTGTTTGGTTAACACACATACGTGTATACCTTGTTTGGTTACTCTAGAATATGTAGTCTGAGGGTGATAGAATGAGATTGCTGTTGTGTAAGCCAGATGCGGATGTGAAAGCCTAAATACTGATTCAGCAGAACCCATTAGCTTTTGCTCTACGCTTAT…
>TRINITY_DN15307_c0_g2_i5_1
TTTTGACTTCTCCTTCTCAAAGGCCAGGTACAGCTACTGGTATGTGGAGCATCAAACTTTCCTATGGACCTCGATGGATCACATATCTTCTTGGACTAGGCGGTTTGAGTTTTCTCATTTGGCTGGTATTCTGGTACTTCAATAATGTGCGATCCTCTCATCAGGAAGGTATTAGCAATTCTGTGCGGCCGATGGAATCTCAGCAGACCCCTCTTCTTTCACGCAAAGATGATGGCCTCGCAAGCAGGGATTCTTCTTATGACGGTCTTTCACAAGACGACGAGTATAATGAAGATGGACTGGACCTCACTGCACCTCAAGGGAGACAAGTAAAGGATGGTGAATACAACAGCAATATTCGCCGACTTTGCACAATTTGTTTTGATGCGCCAAGGGACT…
>TRINITY_DN15335_c0_g1_i1_1
TGATAAGACCTTAAGAGAACCTTTAAATACGCAAAATTCTAGAGACGAAGAAGTTAATAGTTCTACATTGATCACTCGAAGAGTTCTGATAGTTTCTCTTGGAGGACCTTAGAAATAGAAGCAGCTTCATTTAACCATTAGGTTCTGTTTGAAACATGTCCATGTTGGTGTAACAGATATGATAATGCAAGTTACTACAGGTTTACTTCTGGCTGGATGATGGTTCCTTTTGTTTTTGGTAAGCCCGAGTGCTGCTTAAGTATAGAATTGGAACTATTTAGTGAACTTCAGGATGTAGCAGAAATGTTGTTTAGCATGCAGGATAATGTTTCAGATATATTATTTGACAGCAAAAAGTATCTGTGAGGTGGTTGCCTTTTTGTGACCTGTCCGTGAAGT…
>TRINITY_DN15391_c0_g1_i2_1
CTCGGGCTCTTACCTAGATAGTTATTACATTTGTATCTTATTATATTGATTTGTGAGACTAGTTAGAATTTTCTCTTTGACGAAGGATCCTTTTGAGTTTTTTGCACATTCTCCTACTTGCTGCTTTTGAGTTGAAATTCACATTAGAGAATGATGTCAATCTACAAATAAATTGTATCGGAATTGTTGACTCTAGTTTCAGTTATTTTCTTCTGACTTGCAATCTTTTCATCGCCTTCACAACTTTTTCATTCAAGCAGATCGAAAAAATGGAGAACATGCTTAATGAATCAAGAGAACAAGTCTGTGATCCGGAAATCTGCAAGAAATTGGCAAAGATGTTCACGCGCTCTAAAGGACGTGCCGGAAAACCAGTTGTTAAGTGGACTGAGGTCCAAG…
>TRINITY_DN15369_c0_g1_i1_1
CGTTTAGGTTGTCCGAGAATTAACTCATCATTTTTACTGGCCTAAGTGTTGCATACTGTATAGACATCGTCCGGCTAGATATTGTCTTTTTCATTTGTTCAGAAGTCTAAAACTCATGTATCCGAGTTTCACCTTCTGTTTAAACTTGAAGTGCCAAAGTGTGTCGGTCATAGCTCCGGAAACATCCTGCACGTAATGTATTTTGAGTACCTGTTCCACGCAATTGTCTTGCTGGGATCCTTTTTCAAAAAATGATTTTAAGGTTCAATTATTGAGTTACAAATAGTTTGCCATGGTTTTTTTTTTAACTGGATGAATTCATAAATCATCAAACAGTTGAGTACGCAAAAAGGAGGAGATAAGTCTCCTCAACCTACTAAATGGAACAGGCTCCATTTG…
>TRINITY_DN15369_c0_g2_i1_1
TACATATAATGTTTTCTTGTCAGGGGTACTTCATCTGTGTTCTCATTTAGAAGGAGCAATTCTCTAGTTCCACTTGGTATAATACTCAAGATTTATAAGCTTATGCCTCGTTGAGTCTCTTGGCTTTGTTTGAACCATTGCTAAGGGCTGATTGTATGACATGAATCTACCTTTCTTTAGACTTAGATGGCATAACCTTAGAACCATAATGGCGTGTCAAAGTGTTCAAACCATTGTAACAGTAGGCTGCCCTATTTGGTCATGTTTTCACGTTTAGGTTGTCTGAGAATTAACTCATCATTTTTACTGGC
>TRINITY_DN15374_c0_g1_i3_1
GCAAAATAACCCAATTTATATAGTGTCGGGCAGAAGAGAGACTTTCCTTTAAACCCTAGCATCTTTCCCTAAACCCTAAACTCTTCCTTGTACCCACACTAGCGGCTGCCATGGTTCTCTTTCCCTCTTTCTCATAATTTTATTGCAAGTCTTCACTTTTTTGCTTGACTTTTCTTATTTGTGTTTTGTTGGTTAATTACTGCAGGCAACAGAAAGTGTGAACCCAAAAGCATACCCACTTGCTGATTCACAGCTTACAACTACCATTATGGATTTGGTTCAACAAGCTGCTAACTATAAGCAACTTAAAAAGGGTGCTAATGAAGCGACGAAGACACTAAACAGAGGAATTTCAGAATTTGTTGTCATGGCCGCAGATACTGAGCCCCTTGAAATCCT…
>TRINITY_DN15300_c0_g1_i1_1
GAATATACTCCTCCAAGTTTGTGGGAACCACCCCACTTATATTTTGCCAGCTCACTAAACTACCCTTCAAAAAGCACCCAAAATTTCTTCTTTTAAGTATCCATACAGCAAGAAAAAAGAAAAGAATATCAATCTTTTCTTAAGCAACAATGGATTCTTCATGGGAAGCTAGTGTTACAGATTCCATAAATGCCATTTATCTTTTATTCTCAGCTTACTTAGTATTTATAATGCAATTAGGTTTTGCCATGCTATGTGCAGGCTCAGTCAGGGCGAAAAACGCCCTGAATATTATGCTTACCAACGTCGTTGACGCGGTTGTTGGTAGCCTTTCTTATTACCTTTTCGGTTTTGCTTTTGCTTTTGGCGAGTCATCGAATCCATTTATAGGCACTAGTT…
>TRINITY_DN15358_c0_g1_i1_1
AGTGGATTTTGTTGCTGAGATCAGCTTGCTTAATGGATTGAGCGGAGGTTCTCTTTATCCTATTGATTCCCTGGTACTTTTCTTGATTATCTGACTGCTTCTGTTAAAAGTTCAAAGTGAATACGGGAGTGAGAATGTCTATAAATCGGCATTGTCCCCGAACTGACACTTATCAGCTGAAGCTTCGGATTGAAAAGAAGATTGGTCAACAAAGGGCAGATAAATATTTTACAGTATTAGGCAAATACTTGAGTCTAAATCTTAGCAAGTCAGAGTTTGAGAAGTTCTGCATTGGTTTGTTGGGGAGAGATAATATCTGCCTTCATAATTCACTTATGCAAGCAGTTTTAAGAAATGCTTGTGCTGCTAAGACACCTCCGCCGAAAGTTCCAAATGGAT…
>TRINITY_DN15349_c0_g1_i1_1
CTCATCATGATTCAGTTCATTTCTATCCAGATAATATATGACCAGATTAATAATCCGTTCATCGATTACTTCAATCCATTGACCTGTTCAAATTCAACACAATCAACCTATTTGACACTTCTACAACTCTACTAGTCGAACATCACGCCTCACAAAACGAACAAATCAAAATTTCTCATCATCAATATTTACTGCCTATATATTTTCGACCATTTGGACAGTTTCCTTCACCCATCAACACTTTCTTACTCATTAACCTTCTCAATATTACAAAAATAGCTACCATGTCCAATCTAGCCTTTCTTTCTCTTTGCATCATTTTCACAATTTTCATCTCTTCTTCTAACGCCATTTCCCAATGCAACGGTCCTTGTAAAACCTGGGATGATTGTGACGGCC…
>TRINITY_DN15337_c0_g1_i4_1
CGGACATAAACTCTCAGCCATATATATGTATCTATCATCTCAATTCTTCTAGAGAAAGAGGGAAACTGTTAAGAGTTTGAGAAAATGGGAAACTTATTTGCCGTGATGAAGCCAATATTGCATTGTATAATGAAAGTTATGGGAATGACATCCCAAATGGTGGAGATAGAACCAGGAACCATAATGCATTTTTGGGTTCCAAACAACAAATTACCAGATAAATCAAAGCCTGCAGTTGTATTTGTTCATGGATTTGTTTCCAATGGAATTATTACTTGGCTTTTTCAAGTGCTCTCCTTAAGAGCTTCAGAATGTTTAGCAAAAGGAATGAAGAAGCTGGGTGTGACCAAGTTTTCTCTTGTTGGGCTAAGTTATGGAGGAATGGTTGGTTTCAAGTTG…
>TRINITY_DN15334_c0_g1_i2_1
AGCGTCATAATTTGAATTTGTTCTCTGAACAGCTTTGAACACTGACAGCTCTTCTGTGTCCCCAGTCTACACTGTACTATTAGGACGCTCTCCTTCCCACTCACATTCTCAAATCATCTCATTTTCTCTTCTTCAATATTGGAGGTTTTGTGATTAAGAGAAGATCAAACAATGGCGGGATATGTAGGTGTATTTGTATCTGATCCATGGCTTCAAAGTCAGTTCACTCAAGTCGAACTTCGCCGTTTGAAATCTCACTTTGATGCGATGAAGAGAGAAAATGGAGCTCTGAAACTAACAGACTTACCTTCCAAAATGGCAAGAATTAAACACGTCGGGGAGAATCTTACTGAGCAAGAAAGAGAGTCGTTTCTGAGAGATTCGTACAAAAACTTGGAG…
>TRINITY_DN9101_c0_g1_i1_1
TATCAAGTTTCCACTTTCTTCATGAAAAAAAAAAAAATCTTTAATTTCCCTAGCTTGGTGTAAACAGATTTAGGGTTTCTTCTTGATCTCTTTTCTAAAATGACTCTATTTTGAAATGTTGTGGTACCCAAAAAATTGAAGTTTGTGGGAAGAGATTTCAAGATTTAGAAAGCCCATCTCCCTACCCCCTCCAAAACTAAGAAAAGGTAGAAAAATTAAAAAGAAATTAACCTATCCAAGCAATTGCGAGTTAAGTTTTAGAGTCGGTAAATTCTGCTTTCTGTATATGTGTGTGTCAAATTTGGCACACGCTCACACGCGCGCATACACGTATAACTAGATCTCTTTGAAACATAATTGAGTAAATGTAGTGTATTTTTTTTAACAGCTTAAAACGTT…
>TRINITY_DN9101_c0_g2_i1_1
AAAAAAAAAAAGTCATACCCTGAAAACCTGAACCTTCCAATCAGCAGAGAGAAAGAGAATTCTTTACTCTATTGATTTTATGATTTTGAAGATAATTTGATGAAGACAAGTCCTTACCAGTACTCATAAGAGATTTAATTCCCTCTTTTTCTCTCTCTCTTTCTTTCTAGCTATGTCCTATATACCTTTCTCTTTTATTTTACTGAAAAGATTGCACTAAGCGCAGGCACCATATAGCTCCTCACTATGTTCTGATTTTAGTAGTGTGCTGTCAAAAAAGACGAGCTTTTAGTTTCCCTCATGTTGTTTTTCAATAATTATCAAGTTTCCACTT
>TRINITY_DN9194_c0_g1_i1_1
TGGTAGGTCAGTCAATACTCAATATACTTTTGATAAGACTAGGATGTTAGGGTTCCCGTGTCACTGTGGTTTACCTCAGCGCAGTATACTTGAGAATGCCAAATGAGCGTCTCCGCATACTGGCAGATTAGCTTTGGTCCTTTCTGATAAGACGAGGAAACAATTAGTGGGTTTACGTTAAAATTGTTGGTAAAAAGGTAAAGGCAGCTCCAACCCACTAACTTTGGAAACTTGGGAGACAGCAAAGGGTATACAATTAATATTCATATGCATTGTAATGTGTACAGCCTGTGGTCACAAAGGCCAGCGAGGAGCAAAAGAGTCTGATATTAATAATAAATGGTAGAAAAGG
>TRINITY_DN9190_c0_g1_i1_1
CTTAAATATATAATGTAAAAAATTGAAATTAAAAAGTTATCAAAAAAGAAAAAAGACATTCTTTTTTAAATAAACTAAATAGAAAAGTAACACAGACAAATTCAAACATAGGGACTTCAAAAGACTTTTCCCAAATTGATTCCCGAAAACATCTTCATAAATCTAGTTTACAAATATTAAACCACACCAAACCAAATGCCACTAGAAATTCATTATGAACATCATGACTTGAATAGTTCTTGTAAGATTGGTATCTCTGTTATTACGGTGAGATCTCGACTTCAAACTGACCTTCATATAATTTTATAATATACTTCTTTTTTTAAAAAAAAAAATAGTGAAACAAAAGTAACAAACTTAAATCAATATTGAAAATGTTCTGTGAAACTCCTTATTCTG…
>TRINITY_DN9193_c0_g1_i1_1
TTCACCTCTAAAGACTCAATAAAATTTCTCCTCCTATTTGTTACCTCAACCCTATGAATTTTTTTTTTTGTATCAGAATCCCCCTCTTTCAACCATAACGCCCTTGATTTTTGCCTCCAACTAATCTCCTTAGCAACCGCTAAAGCAGCAATCTCACCCTTCACCTCTAAAGACTCAATAAAATTTCTCCTCCTATTTGTTACCTCAACCCTATGAATTTTTTTTTTTGTATCAGAATCCCCCTCTTTCAACCATAACGCCCTTGATTTTTGCCTCCAACTAATCTCCTTAGCAACCGCTAAAGCAGCAATCTCACCCTTCACCTC
>TRINITY_DN9127_c0_g1_i1_1
TATTGAAAATTCTTTTTGGTTTAATGCTTTATATGGATGATTGCTAGATTACGGTAATTCTATGCTTCTAGTATGCGTTCATTTGTTTCTCCACGTGTTCATGAATGATATGTTGTGTCCATGACACGAATGCACCCCAAGGGGGTGTAATGTACGCAACCTCCCTATATCATATTAATAGCTTTTCCCACATTTCTATGTAGGCATTCATTATCTTATGGATTACATTTTACGCAATATCCTTAACAAAAACAAATCTACAGTCCATTTCCATTTAAGTTTCCCATATTTTCTTATTTCCTCATTAGTACAACAACAACATCCCCAGTGTAATCCCACAAGTCTTGTAAGCACCTCCCCCAAGTTCTTCTTCGGCCTACCTTCACCTTTCAGCCTCGA…
>TRINITY_DN9140_c0_g1_i1_1
TACAGTGGGAGAATATGGCTTACTTCGAGGACAGACTACTTTCAAGTTGATACTTTATGCAAGACATCACAAGTTATCAATTGTAAGGTGAATCATGTGGCATGTCAAAGTATTTCCTCCTTACTATTGTTTGTGCATTTAATAGGAGGGATGAGAGGAAGGAATTATTGAGTTATATCAACTCTCTATGGCAGAATTATAATCTTCATTGGATGCTTTTGGGAGATTTCAACTCAATATTTAATATGGATTATAGAATGGGGGAATATCCTATTACTATGGGAGAAGTGGTGGACTTTTCATGAAAGCGTGGAAGAATGTGAATTGATTGAAATTATTCAGCATGGAAGC
>TRINITY_DN9153_c0_g1_i1_1
GTCGTACAGCCAAACGATGTCTCTGGCTGTCTTCGGAGACTTGATGACAATCCCTGTAAAGTTCAGGGTAAAGTCGTTAAAGTTGGTAAAATGAATGATAAAGTAGAGAGTAAAGTCGTAGTGTAGCCGTCTGGCTTATGCATGTGAGGCTGTATAGCCATGCGATGTCTCCGGTTGTCTTCAGAGATTTGATGATGATTCCCGTAAAGTCCAGGATAAAGTTGTAAAGTGGATGATGTCTCCGGTTGTCTTCGGAGGCTCAATGGTAATTCCTGTAAAGTTCAGGGTAAAGTTGTTAAAGTTGATAAAGTAAATGATAAAGTAGGGAGTAAAGTCAAAGTGTGGCCGTCCGGCTTATGAGTATGAGGCCGTGTGGCCATGCGACGTCTCCGGTTGTCT…
>TRINITY_DN9143_c0_g1_i1_1
CCTTCATTTTTACTTGTCCTTGTTTGACTTGGCACACCTCGTAAGGAGCAATAAATAAAATGATACTTTTACTATATGACCCCTTGTTGTTGTAAATCATCTGAATAATTGAAATCAATCAGACATACTTTAAAAATTGTGCAGCCACCGACAATTCACTGAAGTTTCCAACCTAATAATTAATAATAAGGGTAAAATAGGTATGAAATGGAAAATTATCTTCTGGTTTTCCAAACTGGACAAGTAAAAGTAGACATCTATTTTTAGTATACTGGACAAGTAAAAGTAAAAATGGACAGGGGGAGTATTCACTAAACTGTTGTATCTTTTATGACGTCGAATTATGTGGTTACAACAATAACAACATAGCCAGTGAAATCCCACAAAGTGGGTCTGGGG…
>TRINITY_DN10206_c0_g1_i1_1
GAAAAAGTTGATAAATATGCAATCACAAATTACTTGTTTACTCTAGTGGTATTAGTTCTTTTGTTCATGTTTCTCGTTCTTGAGAGCTGGTTCATTGATCTAGAATAAATGAGCAGAAACGCTACACCATAGTTTGTAGGATCTATCTTTTAGGTACCTTTTAGTGTTTGAACAACTTCAGCTAGTCCCTTCTTTTTCCGTAAATACCATTGGAATAAATAAAGTTTTGCTCTTAACAACTTGTTCTTTAATACTTCTCTTTTGGCGTTGTTAGTCAATAGATGTTGATGTTTAAGTTAATGAGCATGTACACTGGTGTGTTTTTCTTTACCAGAATACTATATTACAAG
>TRINITY_DN10272_c0_g1_i1_1
CTAAAATTTCCTGCATTATGTTCATTTTCCTGTTTTCTTCCACCAAGTTCACTTCTTTCTTTATGGAGTTTCACAGTCCAAGTCTCAACCCCGAGAAAATTCCAAACTCCCCAATGAATTTCTTGGTCTGGAAGATCTCTAATTTGTTCAATCACGAAATAAATAACTTCCAAAAATGGGGAAAAATTTATCATCTTCACCCAAAAACAATCCAATTAACCAACTCTATTATCGAACATGCAAACCAACCCCTATTATCAACAACAAATAGGTCAGATGGATAGTGGAATTTAATTAAGTCATCATAATTGGACAAACTGGCCAGCTGCCTATGTTTTCTGGACAAGCTGTTGCAGGAACTATCCAGTTTAATTTGCAATCTCAAGTTTTGGCCTCGG
>TRINITY_DN10230_c0_g1_i1_1
CTCAAGTTGGTGCATAGATATTACATGCACCAAGCTCGCTACGCATATAACTTGTTCTCGGATCGGCTAAGGACTTGGTGAGTATGTCGGCAAGCCGATCATTTGACTGCATCTTGTGACAATGTCTCCTGAGAGTATCTTGTCTCTTGACAGAAAGATGATCAATCTCTATGTGTCTGGTCCTCTCGTGAAACTCTAGATTCGGTGCAATGTGAAGTGCGGCCTCATTATCACACACAAGTTCTGTTTCTTCAATCTCTCTGAATTTTAACTCCTTCATTAGTTACTTGATTTATATGAGTTCACATGTTGCCACTTCCATTGCCCTATTTTCTGCGGCCTCATTATCGCACACAAGTTCTGTTTCTTCAATCTCTCTGAATTTTAACTCCTTCATTA…
>TRINITY_DN10226_c0_g1_i1_1
ATCAGTTTGTCGTGCATTATTTTTGTTCATACAAATTATGCTTTTATTCCTTCTAAAGATATAGGGAAGAATGTTAGTAATTAATCATGACTTGCAGAATTTAGGCTAGTAGTAGTTTTGACTGTTTAGTCTTACAATGCCCTTATTAGATGCTAGTTATTTCAATCTGAAATCCCAATGACTTGTGTAGCATCCCGACTAATAGTCTTTTATGTGAAGCTGTATTGATAGCTTGGCACTTCAACTTGACCTATATATGGAAAAGCGAAATTGTAGATTTGGTTTGCCCACCCAAGGGCTAGTTGTTATCTTTTGTCTTGCCTTGC
>TRINITY_DN10227_c0_g1_i1_1
TGTTAATTCATGGAATTGTTTTTATAGATACATCATATCTGTATATGCATTTAGGTTGTGTGGGGTTTTATAATCTTTATTTTTTACTGAATCATTGAAGGTGAATTACCTCATCTAAAAGCTTAGAATGAGGTTTAGTGTAAAAAAAATCAATCTTTTTTGTTCTATGTTTCAATTTTCAATCATGGAATTGTTTTTATAGATACATTATATCTGTATATGTGCATTTGGATTTTGTGGGTATCCAAAATCTTGGTTTTAAAAGGAATCATTGAGGGTGATAAAAGCTTAGAATTCAATCAAGTTAAGCCCCCTTTC
>TRINITY_DN10219_c0_g1_i1_1
ATGAATACTGAATCTTTTAGTGGGAGTCGATATTTTTTACTCATCACAGATGATTTCAGCTGCATAAGCTGGGTGTATTTTCTGAAATACAAATCAGAAGTTTTTGAGAATTTCAGAAAATACAAAGCTTTGGTGGAGAATCAGAGTGGGTTGTGCATAAAAACTCTTCGAACGGACAGAGGTGAGTTCTTATCTAATGAATTTATCTATTTTTGTGAAGAAAATGGAATTCGCAGGGAACTTACAGCACCTTACTCGCCGGAGCAAAATGGGGTAGCTGAACACAAGAATTTTACCGTTGTGAAGATGGCAAGAAGGTTACTGAAAGGAAAGGGACTTCCAAAATACTGGGCAGAAGCAGTTGCAACCTCAGTGTATCTGCTAAACCTATCTCCTATA…
>TRINITY_DN10209_c0_g1_i1_1
CAAAACTTGACATGCATAGATATTAAAATTTCAGCAAAAGAATTTTGGAAATATAAAAATCTTACTAAAATCAAGGGGCCGTGGCACCTAAATCTATAAGTAGTTCCATCTTTGTGACTTTCCTTTTATTTTTTGATAAGGTCAAGTGATCTTTATGATTTTCATTATCCAACAAGTCTTCATAAAGGAGTTTCAGCATATTTAAATAAGTAGGCAAGAGCAAAGAAATCTGTACAAAGAGAGTAGCACCATGCCTCTTAACACTAGAAATTGGTCAAGCACCCATCAAACAGACTTTAGGCGTATTATCTGCCTAGGCCAAACATATCTCAAGTTCTGTTTTGCGGTGGAGGGTTCTAGATATTCATGGCGGGATCCGAATGGAACTGCCTATTTGAG…
>TRINITY_DN10259_c0_g1_i1_1
TTTTTTTTGATATTGACTAGAAATGAAAGAATGTAATTTAAATTAGGACAAAGAGAGTATATTTTATACCTAAGGTAGCCTTCCATAACATGTAAAATTCCATTGATAGTGAGAATTCATTTATATATATATGTTCAGTAAATATGAATTAAATCCTATTTGAAATAGGTCCAGAAACATTTCAATCTTGCTACAGAAAGACAACGCTGAAAGTTGATGTGACATACATATAAAAAAAAGATTTATACTTGTCCGTTGCTGTTTGCTTTTCTTTTTGGACCCCGAATGCTACTGTATAATAATGTGGGTAGGGAATCATTTGCTAGTTGCAACTACACCATCTTTTGATACTAAATTCAGACAGCAAAATGTTTGACAACTAATTCTACTTGACCGAT
>TRINITY_DN10244_c0_g1_i2_1
GCTACCTTCAATTCCAATTTATTTCACAAGTTTCCAGGATTTTGCTCAAGCATACTTCAATTTCAGTTAGTCATTTTTATCATCAGCCAAAACAGACTTTCAATATCAAACAATGGCATCAAACTCACTCACTGCTTGGACCCCAAGAGAAAACAAGAAATTTGAGCAGGCACTTGCTATCTATGATAAGGACACCCCTGATCGCTGGCAAAACATTGCTAGTTACGTCGGTGGAAAATCAGTTGAAGAAGTTAAACAACACTATGCTATCCTTATTGAGGATCTCAAGCACATCGAGTCTGGTGGCGTCCCATTTCCAAAATACAAGTCTGGTGGAAAGTCTCGTTGAGCTAATCAACAAGCCAAATGCAGGTAACGATCATGTTAATTCCTAGATTG…
>TRINITY_DN10267_c0_g1_i1_1
CAAACGCCCCAAAATAAAAAAAAGTGAAAAAAAATTCGAAAAAAAGTGAATAATGGTTATGACCAAACGGCTACTTAGTGATGTTAGTGTATTTTGAAGATTCACAAGAAGCAACCATATGCATGTCATACTCATTTAACACAGTTGGACAAAACAAATCAATGTCTTGAAGTGTACTTTGAATGTCCATTTGATTTATTCTCCTAGTATTATATAAGTGGCTATACTGATTGTTTTACTTTAAATAGGCTGACAACAAAGATTTGTTCCCTTATTGTCTCCTAATATAATACTCTAATCTTGAACATATTTGGGACCACAATAGCAAACAACAATCCATAACTTCCTCTTTAAACTATATATATTT
>TRINITY_DN10273_c0_g1_i1_1
GTATATAAATAAACTTTCCTCAATCGTATCATTGGCATTGGGCAGGTAAACTTGGCTACACAACAACTCTGACTCTTGCAGAGGATCTAGTTCCGCACATCCGTGCTTTTCAAAAGCAGTATCCTGACTCGAGCTCGGTCTGGTTCAAGGCAAGGTATAGCTTAACGGAATGTCTTTATGTCGCGTTACCGAGGACCTCGTTTCAAAAAAATACGCCGCCTGGGGGCTTTACCAGGGCCGAGCTGACTGATGAGTGCCTTTTTAGCCTTTATTTAAAAGGCTCTCATGTGGAGCTAACATGGCTGCTTCAGTGCAATCTTCCATATTCTGGCTTGGATTCAGCCCGCTTACCCCTAATCCCTACTTTCAGCGGAGTTTCTTCTATCTTTTTTTCCGGGC…
>TRINITY_DN10291_c0_g1_i1_1
CTACTCTCTTCCTCTCTGTTTCAAGCTGTTCTTTCTCTGTCCTTTCGAGGTACAAAAGACAAGAAAAATAATAGTAATGGGAGACATACTTAACAATGATCAAATTGTTGAGTTGCAAGAAGCCTTCAGTCTATTTGACAGAGATGGAGATGGTTGCATAACGGTAGAAGAATTGGCTACAGTCATAAGGTCATTGGATCAAAATCCAACAGAGGAAGAGCTTCAGAATATGATCACTGAAGTTGATTCTGATGGAAATGGAACCATTGAATTCACCGAATTCTTGAACCTTATGGCGAAGAAAATGAAGGTAACAAATTTATCTTTGTTATTTATACTGGTGGAGTCAGAAATTCAAGTAAAGAGATTCAACAAAAAAATTCTATGTCAAGAGGTTTC…
>TRINITY_DN10263_c0_g1_i3_1
ACAGGCCAAAATTTATTAGTTAGAGAGAGAGAGAGAGAGAGAAAGAGAGCAAAAGAACCTAGATAAACTATAGCTTAGAGTGGATAATTATGAACTGATCTGTTGCTTCCAAAATAATATCCTTCCTATAGGAGTAAACCAAAGAAGAAAAACTGGACAAGTTCTGGCAGAAACCCAAAATTCAATTAATAGACTTAGATAGAATCAGTGTTAGATTGAACTGAATTAAAAGAGGGGAAATGGCTAATTTGTATGTAAAAGCAGTGCCACCAGCGGATCTGAACAGGAATACAGACTGGTTCATGTATCCTGGTGTATGGACAACATATATACTCATCCTCTTCTTCTCATGGCTTCTTGTTCTTTCCGTTTTTGGTTGCTCTCCTGGCATGGCTTGGA…
>TRINITY_DN10298_c0_g1_i2_1
CTTTCCTTATTGAGTGTGGCATATATTAGAGTTCCTCTTTTCGAATTCTAAGTAATTGGATAAATTTGGTGTCTCACTAGCAACATCAGAATTTAACGCCAATTTTAACTGATGATCATTTTGAACTTTTTCCATGTAGCATGTTGGTTCATGTCGTTACTGAACAGATAGATGAAGTACTTGATTTTCAAGAGTTACTCTTATCCATGTTGCTGGCTTGTTTATCTTTGTAACCTGAAGTGGGAGGCTCCAGAGAGAACTTTTTTTGTGTGTGTGGTAATTAGACAAAGTTTCGGGAAGCCAGTGGTGGCTGGAGATATTTTGGCAATGAGAATGACACTGGTCAAGCTGCAAAAACAATTTGGACTAGCAAACATGGAAGGAATGGCATGTGTAGTA…
>TRINITY_DN10228_c0_g2_i1_1
AGTTGTCATTCTTGGAGCAGGTATGTGATGTTTCAACACGATCTCTTGTACTGTATATACCCGGTGACATTAAAACAGATGGATACTTCTTGCAACTCAATGGCAACTGACTTGTTTATCTTTTAGTAATTAGTAGCCAGTGGCAGAGACACGCTTCAGTAAGGAGTGTCATTTGACACTACTTCACAACATCAAATTGGGGCAGGAAGTAAAGGCTTAAAATAATCGCAGCCCTAAACCCAAATAATCTTACAAATCCAATTGTAACAATGTACTGATACAGCTTATGCAAAATCATGTGAGTGCCACTGTTAGTAGCCGATCATTGAACTGATCAAATGTCAGTTGTTTGGGATTGAGGCGTAGTTGTTATTTTTGTTGGTTTTGGCAAAAGTTTTC…
>TRINITY_DN33905_c0_g1_i1_1
CTTTTTCCCTTTCCCTTCATCCATCTGATCATATGTATACTGTAAAGGTGAATTCTTGCTGTTATGATTGGTTTATGGTGTTGTAGTTGGTGTTATACCTGTAGTTTAGGGAAGCCCTAATTTATCTTAAAAGGAAGTTATTTACCGGGTTTTGAAATGAAATATGAATAGACTGGAATTGATTGATAAGATTCATTTATCTGACTCAAATTAGTTTGGAATTGGGGTGTGTAGTTAATTGATATTCCCATCATCTCTGATCATATATGATTTTTTGCTGTTGTGATTGGCTTATGGTGTTGTAATTGTTGTTATACTTGTAATTTGCCAAAACCCTAATTTTATCATAAAAGCAAATT
>TRINITY_DN33963_c0_g1_i1_1
TGCTGCTATCTCTCCTCTCTAATCCCTGGGAAAAAAGAAAAACATTCTTCCCCCATTCATGTGTTCCATTCTTTGGGAGTTGCAATGATCTTTTTCTTTTGATCACTGAAAGCCCATCAAATCCGCTGTCGAAACTCCAGAACATGTGACAATGGGAAAACAGCATACCTGGCCAGCCTGAAGAGAATTTGTGCACCTTGAAGAAGAATTTCGAAGTCAGGAGGGACTTTTTAACGCCGTGAATGAGAAATCAAAGAATTTTCTGCAGAATTTGATATAAAGTGTTACGGCAGATTTCAAAATCGATTATCCTGAAAATACAAAAGGGCGTATGCAAAAGCAGAACAAAGTGGTTGAGATTGGAGAAGCAGCTTATACACCTACTACAAATCTACAATC…
>TRINITY_DN33974_c0_g1_i1_1
GCAGAAAATGACCTTTTTGTCTGAAACTGTTCACAATCAGGGGAGTTGACATTTCTACCGCTATGGCTAGGATGCATAATGTTTGTTTCTTTTTTTGGCTGTGGGAAAGCTTTGGGATCATAGAGTGCCTTTGAGTATCAGATGTAAATTGAAGTCCTTTGGAATGTGATTATTGTCAAATTGCAAGGAAGCATGGCAGACAAGAAGCTGATATCCCGCATGGAGGGTTTTGATAGCCTTATGCTATTTGTATGCTGTGTAATGATTTTGTTTTTTGAATAAACCAGAGCAAATATATTTTTATCAAAACTATCAGATACCTAATAGTGAAATTGATATAAGCATAAAAATTAGATGCTTCAAATGAACCAAACCATTCCTTGTTTACGTATTATAATA…
>TRINITY_DN33952_c0_g1_i1_1
GAAAAGTAAGAGATATGCTTCCTTTAAGATATGTTTGCTGGACCAAAAGAAATATTGTTGATTTCAAACAAAAAATAAATGCGATCAATTTCTCCGAGAAGTGCATTAATGTAATCTAGTGGATAATATTTTACACCATCAAAGGATTGTGATGGGATGAACAAAACCATTTTAATGTTAATAGAAAATTTGGGTTCGAGCTCTCTCAAAATGATAAAATTTCTAATCGAAAATATGTCCCCCAATTAATTTTTTACAGTACCAGTGAATTTAGAATACGAGATAGTTATAAAAAATTAATAAATGAAGGTGGGAAGTTTGTATTTCTACCTTCATCATTGGAGCTAGTTAGGT
>TRINITY_DN33916_c0_g1_i1_1
TTGCTGTTTTTTATTTTTATTTTTATTTTATGGTTTGAATATAGTTAAAAGGAGAAATATCATCTTATTTTACTGGGAAAATTAGAAAAGAACTTTCTTTATCTTGGAATTCTTGTCATTTACCCCACTTGTGGGATTACACTATGTATGTTGTTGTTGAAATTCTTGTCATTTGATTGGATTAGATACCGCTGACTTGACCTTAGATAGGAGGTTGTGGAGGACGCGGATTAGGGTAGAAGGTTAGTCGGTCGTAGAGTGTTGTCTCGTGTATCCTCCCATAATCCATAGTAGTAGGCGTAGTTTTATGTTTGTAATTTCCTGCCCTTTGATTTTCTCTTACTATATGGTGTCTCTTATACTTTGTTTATCGTATTAGTTTGCTGCAGTT
>TRINITY_DN33996_c0_g1_i1_1
GTTATAGTAAATGTGTGGTTGAGTATGTTGGAAGAGATCCCTTCTTGCATTTGCAGTTATTCCTTGACCCTTGCCTTCGCATATAACTGTTCTTTCGGAGGTCAAGGGGAGCAATTCCAGTTTAAGATTTGAAAACACAGCTGTTTCATATGTTCTCCCAATCAACAGGATTAAGGAAGGAGAATTCAGCTTTCCTTTGGATGACTTGGACCATTCACATGTCTATGTCCAAGGATCATAATCTAGAAATTGAGCTATTCCTCACAGTGATGTTCATACATCGATTAGACGTATTACATATCATCGCGAAGAAAAAGAAAATTCCCTCTTTACTTTCCATTTGTTAGTAATTTTCTATGATGATCTGCTTAATTTGATCCACTCTTTATCAGGGTGTCC…
>TRINITY_DN33909_c0_g1_i1_1
CCAAATTGAAATGTCAAAAGACCAAATACAGTCCATTATCACATCTTTTGAAGAATCTGGGTTTGCCCTGTCTGAAAATTTGTTGTGAAATCTCGAATGGGTGTTGTCTCATTTTGTTGGAAATACCTCAAGGAAGACGATTTTGAAGTTTGGGTTCGATTGAGCTTAGTTTAGCGATTATTGAGGGTGAAAATTCAAAAATCCAAAGCCCGCCATTGTTGGGGTCTCTAAGCTTTGAATTATCTCGAATTTGGAAATCTACTTTGGGAAATACATTGGGAACTTGTTCGAACCGATTCGAGTAGCTGAAAATTTGAAAAGAAGAC
>TRINITY_DN33958_c0_g1_i1_1
GTCTGAAGCACCGTGTATATCATAATAGTATTAGTCTTTTCCATGTAGTTTCTTGCTTTTGACATCTGGTAAATATATGTTGTTTACTGTGTTTGGTTATCGGCTATTGCACTATTTTGCTGTTGTTACTATTCCTTTTCTGTATGTTGTATGCTCTGTACTGCTTTCCTTATTCGTTGTCATGTTTTCTTTATTGCCGGATTTCCTCTTTCATTACTACTTTGCTTTGTTGCACTCGAGCCGAGGGTCTTACAGAAACAGCCTTTCTACCTCCACGTGGTATTGGTAAGGTCTACGCAGTGTTTTAAAAGGCATTTTAAGGGCGAGCCCCAGGGCTAGCTAGCCCCGGGAGGGGCGCACCGAGGCATACAAGCGGGGCATAAGTATTGTGAGGCGTAA…
>TRINITY_DN33919_c0_g1_i1_1
ATTAGTTTTAGTTTCCTATGTTTCTTGACTGTTCTTCAGAAGTAAATTGTGTTTGTGTATTTGCTGAAATTTTCAAACGTTGTGCTGAAATTTGATTTGCTTTAGCCCTATGTTGCATTACTGCCTACACTTGTGTCTTTGAAACTGTCTTTCAGAGAACATATCGGAAACAACTATTCTATATATCAAGCTATGTCAATAAATCAATCAGCTACGCCTTAATTCCAAACTAGTTGGGGTTGGACATATCAATCTTTATGTAGTTTTACCATTTTACTTTAAGACTCCTCTTTTATCCGGGTGTCGATTAGCTACACATATCAGGCCCCTATAAGACTGCCAAATTGTTATTGGATGA
>TRINITY_DN33956_c0_g1_i1_1
GTGAAAACTGCTGCAAATTTCTAGTCTTTTAGTATCTTTAGACAGCAAACTGGTAATTCCAGCAATAACAACTGCAACCCAGGTCGGGTATTTTACTTCAGTATCAAAAATAGTGATCATTCATTGACATACGGCTTGGCCCTTTTCTCGATCTTGTTGTAATTGTTGCCTATTGTTGTCCTTTAGTTGAATATCAGTAGCTTTAGACCATTTTCACTAGTAATGGCTCAACTCTTTTCTTGATATTGTTGAAATTGTACCCAAATTGATGTTCTTTAGTTGCATATCAGTAGCTTTAGAGCATTTTCATTAGTAACTGGCTCGACC
>TRINITY_DN33903_c0_g1_i1_1
ATAAAAGGAGACTTTTTCATTAAGGTGGTGTCCGGGTTGGTTTGTGTGTACACTAGTATTCTATCGTATGCTTGCTGCCTTCCACCAACGCGGTGCCGGGTAACTCTGTCCACCAACACTTAGAATATGGAGAGAAATCACCTAGTGTTTTCTATCGTTGCTGGGATTTGAGCTTTGATCCCCGTGGTTTCGCCTACTTCATTGACCCATTGGGTCCTAAAAAATGGACTTTAGAACCTCATTTCTCTTTTAAAACAAAAGAAAGAAAGCCGGAACTTCTCAGTACCTGTTTCAAAAAAGAAAAAAAAAAGCAGGAGCTTGAAAGTGACGTCAGGTGCCTAGTAGAGGGTTGTAGGCATTTGAATCCATGTAATGTGAGGCAACTT
>TRINITY_DN33921_c0_g1_i1_1
GTTGAATCTTTGGTTATGTTGGATTGGTGGTTATTACACTCTTATGATTACAACAGTTGAGTTTGACATTCATGTATGCATTTCATTCTGCATTCTTCATGGTTACTTGATGTGGTTCTACTGGAAACGATGTAAAAAGTGATATGGTTCTGATGATGAAAGATATATGGAAACAATGAAAAAGAAATGTGGCAATTTGATGAAAATATTATGAGAATCAGTGATCCGAGGTTGTTACCGGAACGGAAAGTATGTGTGCTCGTGATCCAAGGGTTCATTCCGGAGAGAGTGATACATAGACGCTATGTGTCCCCCGCGGGTCATGACTATCGAGACATCGATATTCCGTCCGGAGCATATGTGTACAGGTT
>TRINITY_DN33907_c0_g1_i1_1
AACCTTCTTGGTAAATTTGAGCTCTCTGGCATTCCACCAGCACCTCGTGGCGTTCCTCAAATTGAAGTCACATTTGACATTGACGCCAACGGTATCTTGAACGTCTCTGCTTCGGACAAGACCACCGGCAAGTCCAACCGTATCACAATTACCAACGACAAGGGACGTCTATCCAAGGAGGAGATTGAACGCATGGTCCAAGAAGCAGAGAAGTATAAAGCCGAGGACGACGCTGCTGCTGCTCGCATTGCGTCCAAGAATGGTCTTGAATCTTATGCCTATAACCTCCGCAACACACTCAACGAC
>TRINITY_DN33950_c0_g1_i1_1
TCCCAAAATATTTAATCATTGTATTAAATGATTCAACAGTGATATGTGAACATCTTTAACAAGATCCACATATTTTTACCTGTAATTGTGCTTGAATCATGAAACCTTAATTCTGAAATTGAATGCTAAAAATTAGCAATCAGCTCCGTTGATTTTCTTAATAGGTTGTATGTGTATCAATGCTGGTACTATGTATTACATAGGCTTTTCACCTTGTTTGTGTTTTACCTTGCCATCTGACAGTGGGCATGAATTTTTGTTGTAGGCATTGTGGTATCCTATGATCCACAGGTTTTGCTTAACAACCAATGATTTTGGTTTGTAATTATAGATTAAACTGACACGGGGTTTAACTTTATGAATTAGTTTATCCTATTTGTTGTGGGTGCTGGGTGACAG…
>TRINITY_DN33988_c0_g1_i1_1
GTCAAGCACGAATGCCTTCCAACTAATTTTAGCATTTTTCGCTCCAAAAGTGCACTTGACAGACCAAGATCCCTTGCCTGTAACACTAAGCACTAAATTGCGACGGTTCAGGAAATGCCTCTTAGCAAATTTCTTCGGTATGGACTGGAAAAGGGGGATACAATCAGTAACTTGAGTTTAAAGTTGTGCATATGCATATGGATTGAATTAAAACCAACAAAGATTTTAGAGTATCGGTTTAAAAAATTTGGTAGCTTACTAGGCTGAATGAGTGGGAGACATAAAGTGAACGCATAAAAGATACGATGAATGGATTGTTAGATTTAAAAGCTTTTGCTCTTTGATAGTTTACAGCTATCTCTTCACCCCC
>TRINITY_DN13029_c0_g1_i2_1
TGAGAGCGCTGTGTTGGAACGTTTGTGTATTCACAGCAAGAAACACCAGTTGTCCTCTTATCCATTCATACTGTAACTCTTCCTTTCCCGGCGGCGATTATGGGCGTTTCCGGCTACGCGTCACCACTAGAAACAGCAAGTCCGAGCTTTTTCTAGGCGAGGAAGAAGTTGAAAAGGCCTCTGGGACTATGAGAATGAGGAGGTCTAAAGGTGTTGTGGAAGAAGAAAATGAGGAAGATGACGATTCGTCCACGTTGTTATCTCTAAGTATGAAACCAGACAGAACCATGGCTTTACTAGATGATTATGAAATGGAGGAGCTTGATTTTGTTCCCCAAAATCCTAATCATCGCAGTGGATATGTGGCTGTGCTTGGGAAGCCGAATGTTGGGAAAAGTA…
>TRINITY_DN13051_c0_g1_i3_1
AGGTAAGAGTGCATAGTTTAAAGTATTAGGGATAAATTTGACTCTTTTCCCTTTATAAAGTAGCTTTCAGCAAACCATTTTGTCGGGTTAGTTGATATGGGCTTGACATACAGTGTAATCCTTGGCAATCTCCATTTCCTACTCTCCAACTAGCAGTGAAGAATCAGCCCAAATCAAGTTGGTGCAATGAGCGCCTGCAAAACCCTAATTCGCTCTTCAATTTCATTTCTTGAGTTCCAAACTCGAAGCAGCTATAAGACAAGTTTATCTTTTCATTTTTCATCCAGTATTTCTCCTTTTCGACCGCTACCTCTGGCATTTAGGATCGAACCGTGTAGAGCTCCTTCAAGACGGTATGGCAGCACTCAAGGAGCAATTTCACTGGAAACTGTAGAGGAA…
>TRINITY_DN13015_c0_g1_i1_1
CCTTAATTCTAAATTAGAAAGCAGATAGCTTCATCTACTTCATTGCTGGATGATGGTTTCATCTGTTAAATACTTTGCTGATTTGATAGGTGGAATATAGAGGACATATATGCTTATTTAGTATTCTGGTTTCTGAAAGGCTATCCCAACCTGCAGTTTTTGGATTGCACCTTTTTCCTGCTTTCACTTGAGAGTGAAAGTTTGGTAGTAAGATCCTATTGTTTTCTGTGCTTGCAGTGTCATTCAGTTCTGTGCCACAGCCTTTGCATACTATGCTCAAGCCACTGCAGCTCAAGAAATTTTTGGTCACAATCTACAATCTCTT
>TRINITY_DN13044_c0_g2_i1_1
AATACAAGTTTATATATTTGTTAGTATTATAACACTAAGATATATGAATTGTATACGTCATTATATACTTCGGTGTGGTATTCAGTATTTTCTTTATGAATACTGAATACCGTACGGAATACTAAATTTTTAAAAATTCATACCAAATACCATAATACCGAAATCGCGGTATAAAAAATTTTGTTTTCTGTATAGTAATCGATATCTACCATACAATGCTCACCCCTACTTCCAAATGGATAATTAAGAACCAGTTTGGCCATGAGAACTTTTTATTTTTTTTCGGAAAATTATTTCACTTTATTTAAAAATTAACGTTTGGACATGAAAATTTCAAATACAAATTTGGAAAACATCAAAACCTTTGTTTTTACTTTCAACACTTTCAACACATTCAAA…
>TRINITY_DN13085_c0_g1_i2_1
AAGGATTTTAGTATGTGAAGGGGGAGTAGTATATCTATATCTTGTACAAGATATGTATATAATTTGCAGATCAACTCTGTTTTTCTGCCTTTGACGTATGTGTGTGTATTTTCCTTAATTTGAATTGTTTGAAATGAAAAAAAAATGAAGATTTTACTGCATTCCTATTGCTCTAAAGGAAATAAAGAGATATCCAATAAATTATACATGTACAACATGGAGTCCAACAAAATTTCGGCTCTTGCTCTTGTTGAATGACTCATCTGTCTTATTTTCAACATTTCTTAGAGAGGCAGTAAATTAGGTAAATTCCGAAAGCTATTTTGTTAACGGTTAGATAAGTATGAAATGTGTGATTGTGATAAAACCAGCTTCCGTTCTTGAGCATTGAAGGTTTTT…
>TRINITY_DN13045_c0_g1_i1_1
GAAACCACAAGGTAAGTGAGTGATAAGACTAAACATTTTTGATGGAAAATAGGTTTTGAACTCCCGAAAAGAAAGTGAAACCAGGAAAAAAGGGAAAACCGGGTCGGGTCGGGTCCTACTTAAAGTGAAGAAGAGATTGCTCAATTTTGCCCAGCCATGGACAAGGTTCAAGAGATAGTAGAAAAGCAAGTGTTGACGGTTGCTAAAGCCGTTGAAGACAAGCTTGATGATGAGATTTCGGCCTTAGATCGGTTAGATCTTGACGATATAGAGGTATTAAGAGAACGTAGATTGCAACAAATGAAGAAAATGGCTGAGAAACGGAGTCGTTGGATGTCTCTTGGACACGGCGAATACTCCGAGATCCCAAACGAGAAGGACTTTTTCTCTGTTGTTAAG…
>TRINITY_DN13009_c0_g1_i1_1
CTACAAAAAGACCAAGAAAACAAAACCTCTAGAGTCAAAAAAATCAAAAGAAAAAAAGACATTGTTTTATCAAAATGGCAAGAACCAATGGGAAGAAAAAGATGAACAAGATAGTGAATTTGAAAATTGTGGTGGAGAAGTTACAAAGGAGTCTTTCAATGGTGAGGAGATTTGCACCCGAATTCGATAACAATAAGCATCAGCATAACCAACAAGATCAAAACGACTCCTCGCATAGCGTGCCAGAGGACGTTAAGGAAGGGAATTTTGCTGTGATTGCTGTGGATGAGGATGAATTGAAGATATTTGTGGTGCCATTGAAATGCTTAACACACCCTTCATTCTTGAAGCTCTTGGAACAAGCTGCTGAGGAGTACGGTTTTGATCATGATGGTGCAC…
>TRINITY_DN13033_c0_g1_i1_1
ATTAGATTGCTTTCGCTGTGTGCTTCTATAGTTCACACTTGTTTCAACCATTTGGGATTAAGGTCTTAGTTATTGCTTCTACAATCGCATTAGGTTTGATCTCTGCCAAGAGGCTTTTTATTTTGATTAGAGACTTGTATTTATGTTTGTATAGAGATAAGTATGAGACTTAAAGAACTTCTACCTCTAGAAGTCCCTAATTTGCCTTAAAAGACAAATTACTTGGTATTAGAGTGAAATAGACCTGAATAAGGTAGAATCGATACATTAGACGTATATAGTTGAACCCAACTAGTTAAAAATCAAGGTATTAATTGATTGTTATCATGTTCTCCTTATAGTCAAGTACATTGTGAAGTTCATGAGAAATGTCCTATTTTTTTTTATATAAATGACGGT…
>TRINITY_DN13049_c0_g1_i3_1
AATTAGTAGCAAAACAACGGTACTAATTCGCTTTTATTTTATTTTTTATTTTGCACCCTTTTCTTCTTGCTTTCTCATTGCAATTGCTTTTCCCAAGTAAAGTGAAAAACCTCATCCCACTAATCCCAAAATAAACCCAACATTACCATTTGCTTAGAGGAAGCAAAAGTTAAAAGTAGAACAAAAATGGCTTTTCCTTAAAGGATTAGCAACTAATCCCATAGATCTGTAGCTCAAAACCCTTAAACTTTTTCTATTAAAGTAACTAGCTTTATCCTTCTACAATTCTTTAAAAATGGGTTGTAAAAGATTAGGTTTTTTTATTATTAACCATCTCTGACTTGTAGTTTTTTTTAGTGATTTTGTTACCATAAAGGGGCTTCTTTCCAATTCTTGACT…
>TRINITY_DN13025_c0_g2_i1_1
AGATAACCACCAATCCAGCTTCAACTATTTCTGAGAATAGAAGTCACAGCACTTGGGTCCCAAAGCTGAGAAGGAATGTACGTGACTGGGAGTTGGAAGATATTGACATGCTGGGAAGATTGGGAACTACAACACTGATGATCAAGCTGAAGATAGACTAATCTAGAGTGAATCAAGGAGGTTATACACTGTAACAACTGGCTACTCCTACCTCTATGCACTAGATCAAATTACAGAGTTTTGACCAACCTGCCACCAAAGATCATATGTTTTGTCTGGATAGTCCTAAATGAAGCTTGCCTTACCCAGAACAATCTTACCAGGAGAAGCATACAGTTAGGAAACAGCTTGCTACATGTTCTCCAAAAACTCAAAGAGC
>TRINITY_DN13090_c0_g1_i1_1
GTATCAACTACTAGTGAGAAATTAAAAGAGTTGTACTGTAGCTATCAAAAAGCAAATCAAAAAATGGTGCAACAAGAAGAAATAATCCGAAGAGGACCATGGACAGAACAAGAAGATCTCCAACTTGTATTTTATGTAAAATTATTTGGTGATCGACGATGGGATTTTCTGGCTAAAGTTTCAGGTTTGAGGCTAAGGTTGGAGGGAGACAAAATATTAGAATAGGTATAATATTAGGCTTAGTACAAATAATTCTCTCTTTTATCCACTAAAACAGTTAAGTTTCTAACCCTCTTCTTATTTTATTTTTCCAGTTCTTCATATTATTTCTTTGTAATCTTTTTTGTATATATTTAGGTTTGAAAAGAACAGGAAAGAGTTGCAGATTACGTTGGGTTA…
>TRINITY_DN13089_c0_g1_i1_1
AACGAAACTAATGAGATAACGTAATGTTATTGCATCCATAACAGGTGAGTATGTCTCTTCATAATCAACACTAGGCCTTTGTGAAAATCCTTGTGCAACAAGGCATGCCTTATATCTTTGTATCTCATTTTTCTCATTTCTTTTTCGCACAAAAACCCATTTATAATCAACGCGTTTAATGCCATTAGGTGTTTGGACCACAAGTCCAAAAACTTCCCGTTTGGTAAGTGAGTTTAACTCTGATTGAATTGCCTTTTGCCACTTTGGCCAATCACGTCTTTCTTGGCATTCTTTAACAGATTGGGGTTCAAGATCCTCACTATCTTGCATAATTCTTGTTGCAACATTATAGGCAAAGACATAATCCACATTTATTTCCAATCTATTCAAATTAGTCCC…
>TRINITY_DN13083_c0_g1_i1_1
ATATATATATATATATATATATGGTGTAATTTCTTAGAAGGTCCTGTATGAAAAGGTAAGCTATCTATTTTACTACTTCAAATTGGTACCTATCCTGTTTCACATTGGAATGCCCTTCTCCATATGTAACTAAACTGGTGCATCTTCTCCTGTCTATGTCTTGGTATTCAGGTGACTTATTACCTAATTACACGTACATTTCCTGACAAAAATTAGTCGTAATTAATAATCTGGTAAAATTAGTAATTAATGTGCATTCACTGAATGGTATAAAAAGATCTTCATACTATCAGTATATACAACTTAAATTATTTCTTAAAATTTCCTATACGAAGAGGTAAGTTATCTATTTTACTCCTTCGATTGTTATACTATCGGTATATACAACTTAAATTATTT…
>TRINITY_DN13040_c0_g1_i1_1
TCTACCCTCCCCTGACCCCACTTTGTGGGATTTCATTGGGTATGTTGTTGTTGTATGGTGTTATTGTGTATTCTTGTCATTTGATTTGGAAGTGTCAATTTTGTTTTTCTGGTAGAAGAAAGTGATTTTAGGTGAGGAAATGGTTGTGATGGTTTTTTAATAGTTCAGAGAGAGCTGATACAATTTATTGGATGTTATTGAATTGATCTGTCTGGAGTGCATGAGTAGTCAATGAGTTGTTATAAGATTGAAATTCAACTGTATTACGAAGAGAGTTGGTTGGTTTTTGGTTTAGGATATTGTCGGTTCATATTAGTATGACCTTTTTTAGATTCTTTTAGCAATATGCATTGCCCTCACCACACAGACGAAAAAAGAGGAGACTCTTTTATTGACAGT…
>TRINITY_DN13071_c0_g1_i3_1
CTTTTAATTTTAAACATAATAAATAAATATAAATACTGTAAACTAGTTCCTACATTTTCCCTACCTGAATGCTTTCTCGTCTTAGCCGCGCTCCTCCACCACCACTCGCAATGGCGGCGCGTGTTCTCCCGCGCGCATTCCATCCCACCGCCGCCGCCACATCCGCCATGACGAACTCGCATTTCATTATTCCTCCGTCGCCTACAGTGGCGACTCATATGAAACCTTCGTTGATTATTGGTCGGGAGTTTCATTGTTATTATGGATTGAATTGCAATTCCGATAGGAGATGGAGTGTTGCTGGAATGAATGGTAAAGTGTTTGCTACTCAGAGAGAGTATAGGAAGTCTAGGAAACGGTTGCCATTGAAGAAGAAGAAAGAAAAAGAGTTGGAACTTA…
>TRINITY_DN13039_c0_g1_i1_1
CTCAAAGTAGTCACTGAAATCCAGATAAGGTACCAAAAATATCCACAAAATTCCTATAGATGCATTTCCATTGAAGTCCCAAACCAAATTCACCATCTTTCTCCAAATATGGCTGCAAAATTCTCTACTGCTCTAGATATCCATTGCAGCATACCTTACACCTCAGATACAAAACTCCCATATGGTTATTCTTCTTCCAAATCATCAAGATTACACATCAAAAGATTCACTATTTTTTGCAATTCTAGTTCAAAATCTCCAAAACCAAATGTAAATCTTGATGTAGATTCTTCAAGAAAAAAACCATCTCTTTCTGAACAACTAGAGCCACTTTCCAACACCATTCTTGATGACCCCCCAAACCAAGCAAGAATTCTTTCTAAACCAAAGTCCACTTGG…
>TRINITY_DN7354_c0_g1_i1_1
GTGATTATGTATAAGGTTTGAATTAATAAAAAGAATGCTAGTTTGCTAATTAGTCAAGTTTGGTTGATTTAGTTTATGTGTGATTATATAATTGAAGAATTTAGTATCGCTTGATATGAGAATGAGTGATTAAATTTGAATTGAGATTAAAACTGGACTTAAAGGGATACTGTGTGAAGCTGTTGGCACATCTGGATTTGGCTTATGAACCTGCTTAACTAAATATAATTTTGAGGGAACTATTTTAGATGAGTTGAATTATAGATGAGTTTTACTTATGAATTTGGCTTGTTTGTGGAGGATCATTTTTTACTTTTATAATTAATAGATAATTATCTACCCCATTAGGAGAAACTAAGCACCTTGGATATATTTGAGTAACCTTGCAAACTTAAAGTG…
>TRINITY_DN7334_c0_g1_i1_1
CTTCATCTTTGCCCTTGCCCTAGCCTGCGTGTCGGCTGTGCCACATCGCGATGTCGATTTCGAGCCTAATTCTCAGCGCATCCTTGACATCGTGATCTCAAACTTGTTCAATGAAATCGGTGAATTGTTGAGAGCGGCTGATCCTCTCCGCCGTGACGGCTACGCTGGCTCCTGGAGCCCTCCGCGTGCATCAGACATCATTAACTTCTCTGGCCGCGTGACTGACGTCAAGGCTGATGACTTCAGCTCCCTGCATTTGCGTCGTGTCAGCTACGTCGGCACCCGACTCAACTTAGTCCTGGCTGTTCCCAGAGTTTCAGCATCAGTCGGTTCCGCTGAAGGAGAAATCCGCATTTTCAGCCGCGTCCTGAGGTCTTTCGCTTCCGGAGGACTTGCCCT…
>TRINITY_DN7359_c0_g1_i1_1
GAAAAATATATTATAAAGAAAATTGCCTAACTTGATAAGATTCCAGGAAGCAGCCGCTAAGAAAATCACCACATGTGATGTGATATGAAGGCATCATCATCATCTCTTTAACTGCTTAAGTTTTCATGTACACTACTCTCTTCTTCCTTAGCTCAGAAAAAAAAAACACCAATTTACCTCCCACACACCCCACAAACCCTTCTTTATTTGTAGTATATTGTAATTAGGGCTGATGGGAAGCTAGCTAGCTACACAAATCCATCCTCTCCTCCTCTCACAAACAGTGCTAAAGAGAGAGAGAGAGAGAGAGCTTTTTCAAGTCTTAACCCTAGAACCATTTAACAGAAAAGTTGTACCGCTACTACTACTTCATCTTTTCTAGATCTATTGGTGTGTGCT…
>TRINITY_DN7314_c0_g1_i1_1
TTTTGTGTTTGCCTCATTAAGATAATCACTTTTCCTTCCATTTGCTCTTGATACTTCAAGAACCAGCACCTTGTAGACATGCTCTCCTTAAATTAATGCTACCAAAAAATGGATTTACTAAAGTTCAGGGACTGCGTGCCACCCAGCTGGCGATGACTGCTACAAGATAGCTGTTCAACAAAGTTTCTTTCGTAACTTTTTTACCACGGCTGAACAAAATTGTTTGGTGATATGTTAGAAAGATCAAAGTGAAGAAATTCCTTTATGAGTGGAAGGGCATGTACATGTTTATGAAATTGTTTCCTTCACAAGTTTATGTATTAGTTAAAGAACACATTTGGAGAAGCTGACGTTTAATACTCACTCAAATATACCTGCCAAAGATTAATCCTAGCTCTA…
>TRINITY_DN7302_c0_g1_i1_1
ATTTAACTTCTCAAAAATCGTGTTCTTCTTCCAAAAAAAAAAGAGAGAAAGTGGAATCGCTGCAGCATTTAATAAAAATAAGAGTGGTAGTCGAAAGGACGCAGCAGTGGGAAGGTTACCAGCGTGATTATTAATAATAATACTCCACCCTTCAATCTTTTTCTTCATAAAGCATAGTACAAAGAGCATACATATATATCCAGCAAACAACAATTTACGGGTTCCCTAACCCTTAAATATATTTGAATGGCAGGTTTAAGTAGAGGAAACACAATTATCCAGCAAAATCTGAAGATAACTCAGTTAGGAAAAAGGGGACAAATTGATGAAGCCATCAAAGTCTTCAACAGAATTACACGCCCTAATACCGTCACTTACAATTCTATGATTTCTGCTTAT…
>TRINITY_DN7300_c0_g1_i1_1
GGCTGTGTAAATAGAATATATAAACTGTTGAATGAAGGGGAGCCTTAGAGCAACGGTAAAATTGTCGTCATGTGACCTATCGGTCACGGGTTAAACCCGTAGAATCAGTCAGTGATGCTTGCGTCAGGTTAGGTTTCATACATGACACTCCCTTTGGGTGCGACCCTTCCTCGGTCCATGCGTGAATGCGGGATGCTTTGTACGCCGGGTAGCCCTATTTTATATTCCCTCTGTCCCAATTTATGTGAAGGTGCTTGACTGAGCACGAAATTTAAGAAATAAAGAAAACATTTGAAACTTGTGTTTTAGAAAAAGCAGTAGATATTTGTGTGGTTATAAATCATCTCATTAAGGGTAAAATGAAAAGTTTAAAGGTAATGTTAATAAATATAGAAATGT…
>TRINITY_DN7319_c0_g1_i1_1
AACATTAAAGCTCAAAAGGTTGCTCCTGTGCCTGCCGGGTGAGATGACAAACATCTCTTCTTTGTATGAGCACTTATCTGATGAAAAAATCTTTATATGAGGTTGGTAGTTGCATATATAAAGATATTCTTCTTCCTTTTTGTTTCAAACACGACGTAGTCCAATATTCCAAAGCAGCAGTATTTTCTCATTGCCTTGGGGATTGGATAGTCCGGATTCTTCCCACAGTATTTCTGAGTAAATTAATTTTCTTCCTGTCAAACACGATGTAGTCCAATATCTCTAAGTTGCAGTATTTTCAATTATGCCATCCACCTTTATTGAAGCTATACCTCATTGCCTTTAAATTTAAATGTTCAGGCACTACAAGAG
>TRINITY_DN7342_c0_g1_i1_1
CTGCAATTTTTCTTCTTCTTCCATTTCTAAAAATCTTTCTTCATTTTCCGCTACTTTTCTCCCCAGTGGGTCCACTTGTTTCTGTATTCAATACTGTTCTTTGAGCTTCTTCTCCACTTTTCAATCTTTGTCACAGTGGAGCCACAGTGCTGATTGAAAATCTCTAATCACTCTTACACCTCATACCAGAACTTGTGCCACCCTTGTTCTCAACAATTCCATCCAAAACTCGCTGCCACGGGTACGGATCTACATGACGACGCTTCTGATCACTAGGATTTGCTCGTACCAGCTTATTGGTGAGCCCCATCTCATTCGGGGTTTAAACATTGTATTTCTCTATCTAGTTTTGCATCTAAAGGC
>TRINITY_DN7333_c0_g1_i1_1
GTAATGAGTTCATAGTAATGGAATGTGCTTGCTGCATTTTGACACTAACTACATTTGATCTGCATAACGGACAGCTCGAATGAATCTGAAACCAAGTGTCAATGCAGGCAACATGGAAAATATGAGAGCAATAAGGCAAGTGTTTCAGCCATTCACCATCTTGAAATTCACCCAAACAAACCGCACAATCTGCATTAGTTGGTCTGGTGGTTTGTTCGCCGTTCTTCTTGAACTGAGTGATTGGCAGTGAATGCATAATATAAGAGTCTAGTCCACGGCTTCGGACCTGTGAATCAGGATTTTCGAGAATTTGCTCGTTTAGTTGGTGCCTCGGGTTTCTGTAGAAATGCACAGATAGAAATCCACAACAGTGTGTCTGTATTATCTTGAAGTAACTGA…
>TRINITY_DN7378_c0_g1_i1_1
GACAAACGTAAGAGACCAAAACTACATCCCTTAATGACTATCTTGAACCTATTTTCTCTCATCCCTTCTTTCTGAACTGAGTAGTGGAACCCCAAAAACTCCCACAACTTCTCTGCCATATCTTTCAATAACAATGAATTTACCATTTTCTTTTTCCGGGTCGGGTCAACTTCCATCATTTCAACAACCCAAATTGACCCACAATCCATGCCTAAATTTACAATCGACCCGACCCGGGAGGAAGTCGGGTCAGATGACCCGTAACAGGTCATCCTCCGAGGCACAGGAACTGGTGAGTTTGGTTATGAGGAATTTCAGTGATAAGAAGCCATTAGTGAGCACACTGGATAAGTATGTTAAGTTAGTGAGGACTGAACATTGTTTCTTGCTCTTTGAACA…
>TRINITY_DN7387_c0_g1_i1_1
TATGACTTTTTTACTGCACTTTCATACGAAAGCGCAGAGGAATTGGGATGAACAATTTTCGAGGGTAGTGGAGTTGATGCAAAAGTGACAACAAGTGTGCCTCACCTGGCAAGTTATCCTATAAATACCCCGTACTCAAATTTTTGGATTTCAAATAAGGTCAAGGAGCTAGGGCACGACTCCAATAGATATGGCCCCAAATCTCTTTCAATCATCATAATTCTCAAATCTCTCAAAAATCACTCAGAAGCTAAAAAGTGATATTATGCTGCCAAGAGGTAATTTCTCTACTTGAGCTTCATATGTACGATGTAATGCGGTAGACGTTTTAGAGTTTACTTGATGTTGTAATTGGATATTGCATGAACCATAAAAAGGGTCTTGAAAGTGATATTTTTA…
>TRINITY_DN14335_c0_g1_i2_1
GATAAACCAATTCCCATTTTTCCAGTTCGCTCTTTAGTAGTATATTAATTCTATTATACTTCAAGTATAAAGTGTAGTGATTAAAAGAATGTAAAGTGTAGATAAAATGAAAAATCTTGTCGGCTAGAGGAATAGAAGAAGTAACAGGATATAGATAATTCAAACTCCATTGAATTGGTGTCATAAGTTTATAAATCTCCCAAAATACTCACTGAGCCTTTATAATTAGTAAGCAGAGGATACTAATACCAATATTAAAATATTATTTAATCAAGACAAACCAGATTTAAATTTTTTATTAATAACTGACTATAACAAACTTACTAAATCTAGACTAATTAAATATAGTACTCATGTAAACAACTACTGTCACATGGTCTGTCACATGGTCTTTTATTC…
>TRINITY_DN14301_c0_g1_i1_1
AGAGCACAATCTGGTTGCATGGGTAAGATATTTGATTATTATATGCCTTTATCTCGTTGTTTCTGCGGTTGTCTGTTAATTTCTATAAATGACATAAATCAGCGCAGTTATAAAACCATGTGTTTGTTAAAGTATCTTAAACTAATTGAGTCAAACGCAGTTCATACTTCATAGCTGATGTAATATGATTTTTGGTTAACTATTGAAAAACTTAGAGTCTTCTGGAAGATAAAAATTTCCTTCCTTTTTTGCTTAAAACAAAATGCTATTATTATTTTCGCATAGAACTTCAATGCCTGACTGTCTAGATACTGGATGGATATTTTAGAGGCTTCCAGGGTAATCTATCCTTGCAACTTAAGTTTTATTCTCATAAACTACTTGGTGATTCTCACTGTT…
>TRINITY_DN14338_c0_g1_i1_1
ATGATATGCTCCCATGGAACAAAGAACAAGACTCAAACTTCCTTTCTTCCTCTTCTCTGATTATTTTGTCCTAGCTTTAGCTCTGAAAATCACGTAATATAATTCCAAGAATATACCGCTTGTGTGTGCGGTAGTTAATGTTTTCTCCACCTGTTCACGCTTCCTCTCTCTAAAAAAAGATTACATCATATTTTTGTTCTCCATTCTTTCTAAAAATGATTCTTAAAGTGGTATATGATCAGCTTTCTCTTTGTTGATTCATACCCACTATTTGTTAATGTTTTTGTGTCACTTACGTTATCTTCTTGAAAAAAAATTATGATCCACATTTGATACTAGTAGTATATATGTGGAATAAAACAAAGATTTATGTTGTAAATTAACAAGAGATGGGGGGAT…
>TRINITY_DN14393_c0_g1_i3_1
CTTTTTCTTTTCTGTTCTTGTTATTACTTTGCTTTCTCTGTTTGTACTGTTTTCTTTCTTCTTTTCTGATTGTTCTGTTTTGTGGGTTTTATTTCAGATTCATTTGGTTTTGAAGATGAAGGGCTTGTTCCTACATCAGATGTATATGCCTCTGTTTGTTCCTCTGTATCTAATGGTAAGTATCACTAAGTACTTAGTTGCTTCCTCTTTATCTTTGTCTTTGTCTTAGGTATGTCTCTTTGTGTTGTTCTGATACCTCTTCTTCTTCTTTATCTTCCCTTTTCTATATTTTTTTTGTACATTTGTTACAGCAATACTGTGCTTTTTCTCAAGATTTCCCTTTTCTCTTTATTTATATCTTGAGTATATTTTAATACTAGGGGTTTTTTGTTTTGATTT…
>TRINITY_DN14385_c0_g2_i1_1
GTTTTTGCTTAAGGTCATGTCACATACAATTTTATTTGGTCTAGTTAGTTGAGTTACACTATCTTTGAGTTCAAAATGTACTAACCATGTGAATTTGTGCTCTCACTTATATGATACTGTTTCATTTTCCTCTCTTTTTTTTTACTGTGAAATTTGCTTCTAGTGTTATATGTTCTCTATGTTAAGAAGTTTGTAGGTATAGAAGCCTCCTAGTCCACCTTGACCCGTCCTTATAAGTCTACCCTTTGTTAAGGACGTCACACATACCACCCATAGGGACTCTGCTTCTGTACGGATGTTTTCCGCACAATGTACTGCAGAAGTTTTGCTCTGATACCATATCTATTATGGAGCCTATGACGACATATATTATTCATTTTGGCCCAATTGGTTTCACGG…
>TRINITY_DN14385_c0_g1_i2_1
TTATCACTTGTCATTCTTTATTCTTTCTTTCTTTCAAATATAACTACATATTCGATTATGTTATATTTGCGTTTTATCAAAAATTCAAACTGAAAAAAAAGAAGGAGAAAAATCGAATCAGACCAAATTTATCTTAGTTCGGAGAACGACTTCTTTTCAAAATACAAAATCGCAAAACCAAAATCAAATGATACACAACCAAACAGGAAAAACGAATGTGTGTACATTACATCTGTGTTTTCCGAAATTCCAACAATAAGAAAAAATAGTATCTTGAATTTGACTGTCCATGATTGACGATATAGTCCTTAATGGGGTAGCTGGTTTTCAGATGGGTGAATATAGACAGACTTGTGGCACGTGGGATAATATCAAAATTCTCATATAACAAAATGTTGG…
>TRINITY_DN14391_c0_g1_i1_1
TGAAGTTGGCGCCACGATTACACAAAATACTGGCTGGAACAAAGCAGGCAGGAAGATGCGCTTTCCTAACCCTGTATATCTCCTGCCTTGAAATGTCAAACATTTTGCTTAAATACTAGACACAAGTAGGACGTAAGATGTGAGCCTACAGCTTTTTCGGTGCTTGCAGCCATTCTTGCTCACTAACTTCTCTGCTACCCAACAAATGAACATTGATGCTCTGGCATCTCCACTACGGATGGCAATAGGGAAGGGTGAGACCGGTTCAGCCTTCCCCTGCTAAAGTTTTGCCCTGCCCTGCCCTGTTTAAGTCACTGCCCTGTTAAGTTCCCGCCCTGCCTTGCCCCGTTTAGCCCTGCAATACCCTGCC
>TRINITY_DN14371_c1_g1_i1_1
CAACAAACCCAGTGAGGACCAGCTGTCTTCCTCCATTTTTGGCGAAAATGCAGAAGAGTTTTTCTTTTTTAGTCTTTGCCTGTGCATTTCGGGCAAACAAATTCAATTGCCTTTGTTTTACTCTGAATTCAAATGGTAACATGCTCAGTTTTTACCTTTTTATTTTCAATTTCGTTTCTCTTTTCGAATTCAACGGATCTCAAGCAAAAACAAAAACGAATTTCAAGTCAAAATTGGGTTCCAAGGCAATCCCAAATGTCCCACATCATTTTGAAGCCTAAAATTTGAACATTTTGGGATTCTATAAATAGAACCCCATTTTCTTCATTCAAGGGGATGGTTTTTCACACCCCCAAGTTCTGAAATTTGTAACTGCTCGGCTTTAAACAAGAAATTTTC…
>TRINITY_DN14318_c0_g1_i1_1
CAAAAAAAAAGAAAAGAAAGGCTTCTCTCTCCTGCACTTTTTTATCAACTTTAATATTATTTTATTGTGTAGATATTATCACAACTCCCAAACAGTTCATCAGCATATCCATACCAAAACAAAAACTTCCCATAAAAACAGCCAGCACACACACTTGGAGAAAGATATTTTGGAAAGGTCGTCTTTCTTGTTTAGGGGTTTGAAAAAAAAGCTGCTGTAAAAGGGGTTGTCTGTACTTGTTTCCCTTTTCTTGTGTTAATTTTTTGGTCAGCTTCACTGTTATATCAGGAAAGAACAAAATTAGTTGAGCAAATCATCTTCTGTCGCGTAAAGTTGTGAACTTTGTGCTTGAAGGCTGAAGATCTTTAGACTGATTCTGGTCTAATATAACTAGGGAAA…
>TRINITY_DN14367_c0_g1_i1_1
AAAAAAAAAAAAGAAAAATCTAGTAAAGTAACTACTAGAACCAAATAGGCTTTCTACATATGCATCGTCTAAAACAACGATTTTTATCAGCTGTAGCAAAGAAAGAAACTTGATAGAAGTCAAAATAGGAAAAAATAAAAATGCCTAGCAACTTTTTTCTATGGATATAAGGCTTTAATTGATAGAGATAGAGGAAGCACCGTAAAGATCAATTTGCGAGGTTTTGGGCCGATACAATAATAACTGCGTACTTATCTCATGATGTGAGATAAAAATTAGGAATTAACTTATGTAATAGAGTTGATCCACTAAAGTCTTGAGCAGCGGTGTAGGATCAGATCCCAAAGATAGTAAGTATTTTCTTTCTTATGAAAGAAAGTCTTTTTCAAAGATTCTATA…
>TRINITY_DN14395_c0_g1_i2_1
GAGAAGGCGAAGCTGTTCATGCTCCATCCTTCTCTCTACGAAATCAGGCCAAACAACCCCTAAAGGTACAATCCATGTATTTCCCTTTATATTTTTCATTTTTTACAATTGTTAGACATCGTTTTAGCCGTTGATTGAAATTTTTGGCAAATCTGAACCCTTCACTATGACTCTGAGGCTTAAATGCTTGAAATATGGGGATTCCCACATCGCAAATATAGTGTTTTGTTGATGTTTTGGGATTCTATAAATAGAACCCCATCCCTACAAGTTAGAAAGGGGAGAAAAATTGATAGAAGTAAAAAATATTGGCTTATACTTGATTTTTTGAGTTAAAGCTTTATTTAGTAAAAAATTTATTAGTCTTGAGATCCTAAATCTTTTGTTTTCCTAGTATAA…
>TRINITY_DN14386_c0_g1_i4_1
ACTTGTCCAAACAGTTACTCTAATTTTCTTTGTCCTTTTCATGACTTGTCATTTTTAATATACTATGATTTTAAACAGCTGTTACTCTCCTCCCGCGTAGTTGACAATTTCCATGTACGTTCTTCTTCTCTTCTTCTTTGTTATTTCTAGAGTCAATTCTTGATTCCCCTTTTTCTTTCCTACTATCTCCATAATCATTTTTCTCATTGTATTAATTAAAAGAAAGATATATAGTGGTTGATGGAGAATCCACCGGAGTGGGGAGGTGGAGTAGGGAAGAGGGTGGTGGTGATAGGTGGAGGAGTGGCTGGTTCTCTTATTGCTAAGTCCCTTCAATTTGATGCTGATTTAACTCTTATTGATCCGAAGGACTATTTCGAGATACCATGGGCAAGCTTA…
>TRINITY_DN14333_c0_g1_i1_1
CCGGAATATTGCTAGGATTGTATGGTACTTGGACATGTAACTCAAAAGTGCCTTGTTAACAAAGCAGCATCTGATGCGTAAGGCGACAAACCAACAGAAGTAGCTGCGCCACAAGTTGCAGGTGCTTCACAAGTTGCAGTGCTCCAAGAGCTAGAAGAAGGAAACAGGACCTCAACCAGTTGCAGCTGATATGGAGGATCAGGGGTTAGCACAGGATAAAGAAATACAAAAGACAGCTGGTATGGATAGGGGCAAGAATAAACAGCATAAGGGCATAATGGTATCAGCCAGTGAGCAACCTGCAAACACTTCAGCATCTACAATGCAAGCCGTG
>TRINITY_DN14383_c0_g1_i1_1
GGTTTTTTATATTATCAATGAGATGAATGTTCCAGGGTTGCGGTTGGTTCACCAATCCTGTTGAGTTTTCGAACTATTTCCCTTTAATTCGAATTGTCGGTGATTGCTAATTTCCCGGATTACTAACTCTCGTAGTATTCTCCCGAACTACTACTCGCCTATTCAAAACAGTTCGCCGCCTATATTCCTATGGAATTGACTTGTTAAGAACGCAATTCGTTTATGGTATTTAATTGAATGCGGTGCCTAGGTATATTCTTATCCTAGCCACAAATCCTAGCCCAACTATAGGGATAATCAGATCACGCCCTTTTTAATCTTTCTCTAATCTAACATCTTTCCCAAGCATGTATATGAGATAGTCGATAGAACCTAACTATTGGCCAAACAATCAAGCAA…
>TRINITY_DN14381_c0_g1_i1_1
CATTGATGCAATTGCTAAGAGGCCTGAGGGTCCTCCTTCACTAAGAATATCGGTGCCTTCATGGAGACCACCAGTTCCTCCATTGCTCAATGTGTCAAGTGAAGAAGTAGGCCAGCGTTTGACAAATTTCGCGAAATTTAGAGATGTCCCTTTTGAGTTCCAAGTGATTGAAGAGTTGAACATTGACATGTTGTTGGGCCAATTGAGTCCTTCAACTCTTCAACTTAGGGATGATGAAGCTTTGGTTGTTAATTGCCAGAATTGGTTAAGGTATATGCCTGATGATGAACAAATTAAGGGTGTAATTTCTTCTCGTGAAATATTTCTTGATAGGGTTAAGGATTTAAACCCTTGTATTATGACTATTGTTGATGAGGATTGTGATTTGGGAAACACAAG…
>TRINITY_DN14332_c0_g1_i1_1
CAGCAGTTAACATGGATGATGCCTCTCTTTCTGTCATTGTCTTGTGTCAGGCATTTTGTGGAGTGCTGTCCAAGTGAAGCAACTAACTTTTAAGGGCTGTCTGGTCTTCCAAACATGTTTCCAAGGCCAAGCTTCAAGAAGGCATCCTTGTGTGTAGCATTCTTTCTCAGTGTACATTCCCTTCTTAGAAATCCCCCATAGGATCCTATCCTGGGAGGTATTATCCAGATTGGATTCTTCCAATGCCCCTAAGAAGATGAGTAAATCATTGACTTCCCAATCCTGTAGGTATCTTCTGAAAATTGGACTCGCATGTGTTGCCGTCTCTGTATTGAGCAATGGTTGCGTCCTTGTTGCTATCTGAAAAAGCCTTGGGAAGGAAGCCTTCAATGTAGTGTT…
>TRINITY_DN14358_c0_g2_i1_1
TATCTGGTTTTGTCTGTCTGGCATCATAGCTGTATACTTAGGATTTTAAATTTGTGAAACCCTTCAATCTCTTCTTTCAAGAACTTGGTTGTTGTAAACTCTTCTTTCGGTTTTGCTGGTTTAAGGTTCTTTCCTTAGGATTCTAGGAAATGATGTTTTAGACATGAATATGTTTCAAAATGTAAGATATCATGAATCTCATATTTTAGGATTTTTGTATGGTACTAGCAAGTAAAAGTTTCACTGTGAAGGTAATATGAATTGGGAATTAATAAGCTTTTTCTAGCTGGTTTATGTATACAGTAAGACCGCTTTCCATTTAGAAGTAATGTCTACAGAGACCACCTTCACCTAAATTAGTATCATGAATGTGCTGCTAGTAAGGAAAATGTTGGATCA…
>TRINITY_DN10695_c0_g1_i1_1
CTTTAATTATTGGTTTATCAGTATCTTGTTAAGTTCCGTAAGGAGTAGTCCTTTTAGTTTTAATTAATTGATTTATGAGTAATTTGTGAGATGGGTATTTGCGCTTCTCTACCTTCCAAGATAGGGTAAATTCTGCTTACACATTACCCTCTCCAGACTCAACTTGTGGGTTACACTGGGTATGTTGTTATTTATTTGCGCATAAGGGTGGAGCTAGATCATTAGTTACATTTCGAAAGAATTCGGTAGTTTTTGCTTAGACCCTTTATATGTATTTAGAAATTCATAAAATATGTATAAATATTCCACTGCGAACGAAGTAACTAAGACGATTTTAAGTGTTGGTGGCAAGTTAATAACTCATAAACTTCAAATCTTAGCCTCCTTATTTTTCAAAGA…
>TRINITY_DN10604_c0_g1_i2_1
CGGTTTTTGGGCGGGCTTTTTTGATAGCGTAAGTGAAAAAGCTTTAGCTCAGCTACAATGGCGGTTTCTATGTTCATAGCTGCTAACAGCACTGTAAAGTTAAACTTTCCAACTTTAACAAAGGTGGATAACCTGCACATTGAATCCTTCCGTGGTTTCTCAAAGCCTGTGCGTTGTAATGCGGTAGAACAACAGGTTGAGTCAGGAATCTTGTGTGAACCTTGCAGTGGCACTGGATGGTTGCTTTGTGATTTTTGTAAAGGGCAGAAAACCAATGTGAAATCTGAGACTAACAAAATTTACCGTCGTTGTCCATCATGTAGAGCTGTGGGTTACATATTGTGCTCAAAATGCAAAGTTTTCAAATGCGTAACCTTCCCAAATGATGAGGATGGTGAG…
>TRINITY_DN10608_c0_g1_i1_1
AAAAAAAAAAAAAGAGAGAAGCAAAAGCCAAGATAGATCTATTTTTTTGATCTGCAGTATTGATTGTGAATAATGGCGAAGGTGGAGTTAAACAAAGAGACAAAGAAGGCTGTGAATAGAAATCACGGTTCCACCAAATTCTTTGTATTTGTTGATTATCTTTTCCTCTTTCTATTCTTCTGTTTCCTCTCTTACATTCTCTTCAAAATGCTCGGACTTTGAGGTTAATGATAATCTATATCCAGATCAAGAGATTGCAAGCTCTTATGACACAGCTGCTGGCCTACGGCAGTTTAAGGATTGTTTTCATCTTGGACTGAGATATCTAGAAGGAATGAAGTCTTTGCACTGGTGATATATGTCAAATTCTTCTGTGCCACATGACTTACCTAATTGATG…
>TRINITY_DN10671_c0_g1_i2_1
CTCTAATAATTCACGTGTCAAACATATGTCCCATGTTCACTCTTCTATTTTGTCTCAACTTTGGCAAACTTAGAGCACTCCACAAGCCATCACAACCAGGTACACAATTCTTTCTCTTCTTTCCTTTTCCACCCTAATTTAATTCCATGTGTAAACTTTGCTTTTGTATTTCTTCATACATCTTCCCCTTCTTGTAAAAATAATAGAAAAACAGTATTGAAAGAAAGTTTTGAAGCATGAAAATCACTGTTCTTAAAGAGATATTAATGCTCATTTATTATTTTGAAGAAAAGTACAAACAACTCCATTCAAGCAGTGGCGCAACCACACACAACGAATGGTGGTCGGTCGGTTGAATACCGTTTGTATTTAAATCATAATTTATATATAAAGAATTAT…
>TRINITY_DN10621_c0_g1_i1_1
GTGTAATTCATGTGATTCTATTTGACTATACACGAAGTTTAGAGCATTTTTTAAACGGAAAAGGGTCAGATTTGCCCTTAATACTCCAAATAAAAACTATATTTGTCCTTCATAGTACCAGATTCTAATTCAGAATTTTTACTAAGTGATCGAAAAATATAAAGAATTTGGACTATTTACCAAGTTTATAGCGTTTTTTTAAACAGAAAAGGATCAGATTTGCCTTTGTACTCTAAAAAAAAAAGATATACTCCTACCAACTGATGTGGCATAATTTGAATTTTGAGAATCAAATAATTTAATTTTGATCGTGAAATCGGG
>TRINITY_DN10650_c0_g1_i2_1
AATCCCAATCCCAGAAAAAGCAGCTGTAGCTTCTTCCATCCCCTCGCTTGCAAATTCACCCAACGAAATCCAAACTTATCTCTTCAATCCTCAGCTATGGCCACAACAACAGCACAACAGAATCCCGAAAACCCTATCAAAACCCTAGATCAGCCACCGTCAGATCCCAATCCAACGCCCGAAACCGCATCTCCTCCTAATTCCGCACCGGAATCGCCGACATCTGCCGGTGCCAAAGAGGAAATCAAGGCGGCGACTGCAGATGATGACAGCTGTCAGGTTAACGACAGTAATATACAGAAGAAAATGAAGCGAGCTGAGCGGTTTGGAATGCCTGTCAAGTTATCTGAAGAAGAAAAGCGAAATTCCAGAGCTGAGAGGTTTGGCACTGGGTCCCCA…
>TRINITY_DN10685_c0_g1_i1_1
AGAGGAAAAAGAAAAGTCAAGTAGCTAACTATTCTATAGAGGAACACAAAGATTGAGTGAAAATGGACAGTGTTCAAATCACAGTAACAGCATGTTGTGCTGCCATAGTAATTATTCTATTGGTGTGTCTATGGAGAGTGTTGAATTGGGTTTGGTTCAGACCAAAGAAGTTTGAAAAGTTACTGAAAAGACAAGGCCTGAAGGGAAATTCTTACAGGATATTGCATGGAGACATTAAAGAGCTTTCTGGGATGATTAAGGAAACTAATTCCAAACCCATGAGTCTTTCTGATGATATTGCCCCAAGATTGGTGCCTTTCTTTCTTGACACCATCAAGAAATATGGGAAGAAATCCTTTGTATGGTTGGGTCCGAAACCACTGGTGTTCATCATGGACC…
>TRINITY_DN10628_c0_g1_i1_1
CGTCCACATTTCCCTTCCCTTGTCTTCCTCATCTTTTCAGTCACTCACAGTCAAACAACTCCTTTTTCCTCCATATCCTTTAACCCCCTTAAACCTTAAACTTACAAATTTCTAAACGAAAAAAAAAAAAAGTTCCATCTTTTTTTCATTCATGGGGTCAATCAATTTCAACCCCTTCAACAACAACAACTGGTTCAACAAACCTTCAACACCATTCCAACCCATCAATCTCTTATCCCATTTTAATTCCCTTAAACCCCAACAAAACCCTTTACCTTTTGCATCCATTTCAAACCCATTTTCAGGAAAACCCAAAAAAACAGGTCAAGAAAAACCGGGTCATTATCGCAAAATGCTGGACCAGTATTACTGGGAATGTGAGACCCGACCCGATTTTCG…
>TRINITY_DN10602_c0_g1_i1_1
AATGAAACAAAAGTCCTAGAATATAGGAACCTACAGCCACCATAACCAAAAGACAAAAATATGAGCCGCATGAGATCTTTCTTTTTCATTTTTAGTAGCTAAAAACGTGTACCCAAGAATGATAATCAAACTGAGAAACTCATTACACCAAAAAACCCTATAAGCAGCTAGACCGTTAGACTAATCAGCCGCCATCCACACAAAGAACGTAACATATCTATATTGAGAGCAACGCACAACTCGCCGTCCTCACTATTTTCAATCAAAACCATGCATTAAACATCAATCGCCTTCCGCAAAAACTATAACAATAGCCC
>TRINITY_DN10649_c0_g1_i1_1
TTCAATTCTCTATCACTAAATCCCATTCCACTTGCTCCTTAGAAAAAAATGGAAGAAGTTCAAATCATCTCTACTTGTTTAGTTGGAGCATCTTCAAACTCAAGCAATGACAACAAACTCATTTCCCAAAATATTGAAATGACACCATGGGACTTGCAATTCCTCCTTGTTGACACTATCCAAAAAGGTCTACTCTTCAAAAAACCAACTCCTCAACAAGAAGAAAAAAGCAACACTAATATGTTCAAATCATTGACCTCCACTGTTTCTTTAGTTGACCACTTGAAAACCTCGCTTTCGCGCACCTTAGACTTTTTCCCTCCTCTAGCCGGTCATTTTTCTGCTACCAAAAATCCCAACGATGACTCAATTACTTCTTTTTCCATCACTTGTGATAAC…
>TRINITY_DN10638_c0_g1_i2_1
TTTTCACTAACATCAAGTTAGTTTGTTGCGAAAACTAAAAATTCTCTCTCTAAAAAGAAACTCTCTCCGTACATAAAGTGTCCGTTAAGACATATAACGGTCAATTTTGACCCGACTAGGTCAAAATCAGCACGTCTTCTTCACGCACAACTCCATGGATCCTCCTACGGCCGGACCATCGACGTGTATCATCCAGCCAAAGGATCCACCTAGGGTTCCAAAGCAGGTGGAGGCTTTAACAAACCCCAAACCATCTTATATAGAAGCATTCTCTGGAGTGCCCTCAGTTGAAAAAGATAATTCTACAACTCCGGTGATAGCTAATCAAACTAATCATAACGGTAAGCTTGCTGTTCTTTTTAACTCTACTGACTACTATGGAAGAATGGTTGATACTTG…
>TRINITY_DN10603_c0_g1_i3_1
GTTAGAAATGGCTGGTTTATTGGCATGGGCAGCAGATGTAGTTGGTGGTGCTCAAAGCAATGACGAAGACGACAACCCCGATTCAATCGCTTTAATTTTCACTCCACAACAACAATCCTACCTTCTTGATTTAGATCGAAAGGCTAATTCTCTCACCCGTACGATCCAAGATCTACGGCTCAGAATCCCTCCTCCTGATATCTCTGAGCGTCTTCCTCATCTACATGCTCACTCTCTTGCCTCTAATAATGCTCTTGCTTTACAACTTAATGCTCACTCCGCTACTAAAGAACAGGCACAATTAAGAGAAATTACTCTGCAAGAAGAAAATGCCGAGTATGAAAAGGCTATCTCAAATTATGACAATAAGATTCAGGAGAAGTCACAGGAAGCTGACCT…
>TRINITY_DN10601_c0_g1_i1_1
GAACCATAAACACATTTGGAGACCATTGCTCGTCTGGAGCATTGAGTTGCTAAACTAAGTCGCATGATACTTTAAAATCGATCATTTTTTTAAACTCCACCACATATGACTCCATTTCCTGGGGTTCGTCAGACTTTGCCTATGTCCTCTCTATTCCCAAACTTGAATGAACTTAATCAAGTAAACTATTTTACCACTTCTCAATCAGTTCATGCTGAACCCCTCGCCCACCCAATTACTCAAAATGCTTCTCTTTTGTTTACGACCTCTTCTTCAAAGGCTCAGTACATACCGCTGGCACATGATGTTAATGCGCATTAGGTTCCATCGGTATATACTTAAGCCACAGCTCCACCTATGACATAAAACCAAGGAATATGTCGCCCAGATATTGATCAT…
>TRINITY_DN32530_c0_g1_i1_1
AAAAAAATAGGTATTTTGACTAAATTAACCTTGATCAACATGACTCTTGATTATTTATTGTCTTGAATAAATAACAGCAAATCTGACAAAATGGGTTAATTCTTGTGTAAGTAAACACTTATTTTGGATCGGAGGGAGTTTTTTTCTTCTTTATTATGGCCATATATAACATATCAAAGCTTTTTGAAAATATTTACAAGATTTCTTATGGATCAATTTGTGCTTAAATATCAGCCCAGATTTTGATGGGCTGAAATGGACTGAGGTAATAAATGGGTGGGTCAATAACTAGCCCAAACTTGGGCGGGTTGCACGGGTTATGATTTTATGAGCTAATTTTGCTACCTCTAATCACAGGCT
>TRINITY_DN32518_c0_g1_i1_1
GGAAATTTCTCCTGGACCAGCTGTTGCCCATGAAGAGAAAATAAAAGATTGTGGTCTGACTAATTGTGGTGTGAGCAGTTTAAACAGATCACACACTTCCCCTCCACATATCCACACCTCCACATATCCAAATTTGTCAATTATCCATTCCTATCTTCTCTATTGCCCTTTAACCAAACCCCTCAATTCAAATTTAACCCCTTCAATCTCACACAATCAACAAAAATAAAACATGATTATAAATCTCCCCTCTTCCTCTCCTTCTTGTTCTTTCTCACAATTAATTAATTCAAAACCAAACATTTCAAGATTCCAACTCAACACCAAAACTCACTTCTCAAGATCTTTATCTTTTCATTCCAAGAATCAATTTTTACATCAAAAGAATAAATACCAACT…
>TRINITY_DN32516_c0_g1_i1_1
GTTCAATAGCGTTACGCAAAGATGCATGTCGCAGATTAAACAATTCACGAGGATTTCGAGGTGGATTTCTTGAATACTCTTTCAAATGATACCGTTCTCCCCTATAAGGTGTGATAAGCCCACTTCTCAACATGATTCCTCCATCAACAAGGTAGTATTTACCTAAAGATAAAATCAAAATTTTCAATTATTTGCTCAACACATATTTTTCTTTAAAGTAAATACTTTTCAGTATTTACCTTCGAGAATTTTTAACGATTCTCGTCTAGTTAGTGCTTCTTTCATGATTCTTGAATCAGATGCTGTCCCTTTCCATCCAGCT
>TRINITY_DN32545_c0_g1_i1_1
GTCATAGCTTGATTGTTAAGGAATCTCCTAAAAGAGATTGCTTCTGATTTTGATACTCTCTAGTCTCTACACCATAGGGCGTAGCTTACTTGATCAATCTTCCCTCTTTAATCCATTCCAATTCCTTGACCTGTTTCATACGATGCTAAAGTTTCTCAGTACCAGAAGGTCAAAGTTAAAGAAACTGATAAACTTCAAATTGATTTTAGCTTTGACATCTTTTGATCTTACTTCGTCTTCACACATTTTACTAATTAATGAATTTATATTTTGTATAGCTGACCAGCTTCAGTATAATGATGCTTTTGATGTTTTTGTTTTCAATATCTGCATAGTCTAAGTTGGCCAACTAAAACTGGAGAG
>TRINITY_DN32578_c0_g1_i1_1
AAAAAAATACTCTCTGAGGTTGAAGATGGATTTTTCCTCCAGAGTAATGATCCCCATGAATATCACCTTCATCATATTCACCATTACACTAATATTTTCACCTTCAGTTGTACTCTCCTCTTCTTCCACTCCCAACAAATTCAAGAAAATCTATGCCTTTGGAGATTCCTACACAGACACAGGCAACACACACTCAGCCACTGGTCCTAGCTCTTTCAATTACGTATCCAATCCTCCTTATGGTAGCACATTTTTCCACCACCCTACCAACAGATACTCTGACGGTCGATTAGTCATTGATTTCGTCGCTGAGTCACTGTCGTTGCCCTTTTTACCGCCTCATCTTAACCAAAAAGCGGATAAAACTTATGGTGTTAACTTTGCTGTAGCTGGTTCTAC…
>TRINITY_DN32593_c0_g1_i1_1
TCTACCTGTGGAGATGTAATGGCTGCACAAAGATTGTTTGATACGAGTAGTCATCTAGACCAGATATCTTGGAACTCAATGATCTCTGGCTACTTGAAATGTGGCTCTGTGGATAAGGCTAGAAAATTATTCGATTCCATGCCCGAGAAGGATGTTGTGTCATGGACTACATTGATTTCTGGTTATGCACAACATGATCATTTCTCGGAGACTTTGGCACTATTTCAGGAGATGCTGCATGAGGAAAATAAACCTGACGAAACTACTTTGGTTAGTGTTCTTTCGGCTTGCACCCACTTGTCTGCTCTTGATCAAGGAAAATGGATTCACGCTTACATACGAAAGAATGGGC
>TRINITY_DN32565_c0_g1_i1_1
GGTTGTATCTGGAGAATTTTGCTTATACTTTGTTTTTTGTAATGAAACTCTAACATGGATATCAATGAGCGCCTAGGGTGTATACATTTCTTGGCGACAATAGAAATTGTGACCAGCATTGTGTTTAGGAAAGCTGAAACTGAAGCCCCCTATTGATAGAGAATTTAACTGTTAGATATATATGTTTTTTGTGAAGATTTGTGGTCAACAGTGGATTTTTAGAAACACTAAAAAAAAAGCTATTGGCAGGTTTCTCTAGAAAAAACTTTTAGTGTGTGCGGCAACATATGTTGAGAATCAAGAGCATCTTCTTTAATCTGTATATGGAATATGCTGACATTCATAAGTTTCAAATATTCTGCTGCTTGCAATGACTATTTCTGGTCTACAAGCAAACAT…
>TRINITY_DN32563_c0_g1_i1_1
GTGTTTAATCCATAAAGAATCTGGATACGTATCTGTACGTTAAGAAATACGCAAGTCATTTTAAGGGTGGTTAGGACTTAGGAGACTCCTTAGGCTACAAATCACCTTGTAAGGCCATTGAAACCATAGAAAATTTTAATGATCATAATTCAACCTAAACCTTATTTTCTTGCTCTCAGCGAACAATTGTATTTGGGCAGATAAGAACAATTACCTAACAAAATTTCCTTCTTTCTCTCCCAAAATTTTCCTTTCTAATCTCTTTAGCTTCTTCCAACTTCTTCACCAGATTCCGGTTGCAACTCTATGTGGATAGTGGATCCAGTACTTATTTACATAAGCCTAGGATAGCACTTCCCTAAGACTTGTAGAAGTTGCATATTTAATGTCCTGGGATAG…
>TRINITY_DN32543_c0_g1_i1_1
ATTATCTTACGTGAGATTTAATGTTGGGATAAATTTTTCCAATACCATCAACAAAGCGACCCCTTAGTATGTCTGAACTTGTGTCCGTCTTCATTTTAGATTAGCTTAATTTGATGTGATCTTAGTAAGGTAATCACTGATGTTAGAATGTTCCAGATTGGTTGAGGATTGACTATTATCTGCTCATGTGCTTGGGAAATCCTTACCTCATGAGCTTGCTTTTGAGGTTGAGTGGAGTCCAATGTCGATTTTCTTAACATTGTACCAGATCCACACCCATCCTTATCATTGGTTCAGCCAATGTTGAGTCCCTATGTCAT
>TRINITY_DN32559_c0_g1_i1_1
AGTAGATAATACTAGTATGGAATAAGTAATCAGTACATAAATTAATACTTAATACATAAATAATCATATTCGTCATAATTAATCCCGGATAGGTGCGTAAAGAAAACACGAAAGAAACAAGATCTGGTCCGAGTCTTGACCCTTCCCAGTAGGCTAAAATCTCATTTGTTCAACATTCCAGCTTTGTGGAAAAACAAGAATGGCATCATTTGGAAGGAAACAGGGCATGGTAATGGCCAGCAATCTCCTGAAAACCCTAACCGGAAAATCTTCCAATTTCGGGTCTAGAAGTCTCAGCGGCGTTGGTAGCAGCGAGGTCGTCACCTCCCACACAGACAAATGGATGCAGGATACTAGCAAGAAATCTCCCATGGAATTGATCAATGAAGTTCCGCCTAT…
>TRINITY_DN32549_c0_g1_i1_1
CCCGCGTAACACCGTCAACACGGTCCCACTATAAAATGACGGGAAATTTCAAAACAGCTTCGCTTCAGAAGAATTGAAAAGGATGGCGGGAAACGATTCTCCGAAACAATTCCTCACTCTAATCCGCGACTTCACATCTGAAAAATCTCAAGGAGAACGAAGAATAATAAATCACAAGAAGCGAAATCAAGAGCTTCAAGCGGAGTTTGAACTTGCAATTGCTGAGGTCGAAGAGGCGAAGAATCAGAAGGAGGTTGCTGAGCAAGAGCTCAAAGGCTACGAAGTTGAATTGGCCAGGAATGAGTTTTCCATTCAAACCCTAGAGGAAAGGATAGGTCTGATTCAAGATGAATTATCGGACTATGGATCTGAAATAGAGGCTCTTAAGAACAAAGACGC
>TRINITY_DN32533_c0_g1_i1_1
ATTGTTTTGAATAATTTTCCGCATCCATGCTATGCATCAGAATTCATTGGTGTCATTTTCCAGCAGCAAGCTCGGAGAGTTTGGAGCCAACGGACATGCTATTACGAGTGAGGCTGGAGCTTCTGTGGTATCTGCATCTGAAAGAACCGGCATGTGTGGTTGGTGAGCACAAGCAGTTGTACTTTGCGCTCTTTGGTTGGCCTGAAGGTGAGGATGGCACTGAAGATGGCAGGTTGTTCTTCATGCCCTCCAATATCCTGCTTGGCACAATCAACTTCTTCTTAGGTCGTTGAATCTCAATTGAATGTTCACTCACATTTGAGCGTTCAGCCATTTTTTTTAATGGACTCTGCAAAAAAGAGCCATCGTTAAAACAATAATCTTTTGAATGGGGTTCTG…
>TRINITY_DN32575_c0_g1_i1_1
GGTCTCTATTATCACACCAAGTATATTCAGACCCACAAAATCCAGCATCTTGAAGCCCGCAGTCATGAAGGCAACTCAGAAATTCTAAGATTTCCTCCATCCTATGTTTTCTTCCCCCTCTTTTTTCTTCTTCACAAGTGATAACATTGAAGTCACCCATGACAGCCCATTGTTCTTGCATAGTAGCAGCAATATTCCTAATATCCTCCCACAATTCCTTTCTCATATCTTCAGCGCACTTGGCATATACAATGATAGGAACATGACAGGATCATTGGCATGCTTGATTTTAATAAGGACTTGTTGCTCTCTGTCTTATATAATATCAACATCCAC
>TRINITY_DN32582_c0_g1_i1_1
TTCGCTGTTCCGCACTACTCTTCTCTCTCTTATCTCCTCTCCTCATCACTTTTAACTTTGAAAGAAAACTTTTTTTTAGCTCCATCTCAAGCAACCATGTTGTCTCTTGTTTCTTACATTCTATTCTCCCCCTGTTGCCTCCGAACCAACACACAACTTTTCTCTTCCACAACCTTAAAACAAACCTCATCACTTTAATTTCCTCCCTTATCCTTTAATTTGATCTCTCTGTCTCTTTCTCTTCCAAACCTTTCAACAACAAAAAATTTAAAGCCAAGTGACAATTTCTTAATCTCAATTTCATGCATTTTTAAGGTGGTGGTCCGCCGGCTTTGCTTCTTCTAAGGTAGTTCTAGGGCCCCATCCTCTTTATTTCCAGCTTTAATTTCTTCTTCATAG…
>TRINITY_DN36019_c0_g1_i1_1
CAAAGGATGTGTTTAGGGCAAGGAAAAGCAGTGGAAGTTAGATGGATGTTGCCAAGAAGATTTTGAGGATTCGTGGAGTTATAACATTTGCATGATGGATGTATGATGCAGGGATCGTGTCAATTATAATGGGACTTTTTCAGTCTTCATTGAGGCCGTAGGCCAATATGGTCCAAGAATGAAGGCCCCCACTTATTATAAAGTTAAAAGTTTCTTATCTAAATAAAAAGAGGTGGAAGAGACGAACAAAGTTATGGAGGAACACAAAGTACAATGGAACAAGTAGGATGTTCCATTATCATGGATAAGTGG
>TRINITY_DN36089_c0_g1_i1_1
GTACCAATCTGTAGTTCTGCCAAAAATAGAATACCTTGGAGGTGTTTAAAATTGATCCTTCTCGTTTCACTGTATAATCTGCTGTCTCATTTGCTCAGGGCATCAACCTAATTCAGAGTTGCTTGTATATCCGTGTGTGTGATCCTAATATTTCACCATAAGGCTGAAGGAAGTCTTTAGAAAATGTGCTCAGAGTTCAAATCTGCAAATTGTTTTTATTTTCCCGATTATTTTTCCAATCATCCAGCAATTAATATTCCTGTTACTCTTTAACAAAACTCAAGCTGACTGACATACTTACCATGCTTGCAGAATAGAGGA
>TRINITY_DN36075_c0_g1_i1_1
GTACGAGGTTTAAATTATTTAATTTTCAGTATTCATATAGGCAACAATTCGTCAGGTTTAAAAAAATTAGTATATCTGAAAACTACTAACTACTTTATAATCGGCGTAATTAATTATAATGTTACGTAAAACAAGACGAACCCGATTGGGCCAGAAACGACAGATAATTCACATATGACAATTGACAGCAATCAGAACACGCCTCTTTTGAATATGATTACAAAAAATGAAATATATATATATATATTAGATAGTATATATCTCATTCGTTTATACTTATCCACTTCTTGACTTGTTGCTTATTTCTTGACGTTCAGTTTAAGCCACCC
>TRINITY_DN36047_c0_g1_i1_1
CCGAATTTCTCAGTTGGACCAGCTTTTTAGAATTAACTCCATATAGTTTCTCGGCGCTGAACAGGTTTATTGTAGTTGGTTGCGATGACTCTGCTTCCATCACGGGGCCTGATAACTTTAACTATGGCTGCAACACCAGCTGTACTAGCCCAGGCGATGTGATGGAAGGAGTATGTAAGGGGAAGGGCTGCTGCCATAAAGATATACCCAAGGGCTTGAAATACTATAATACAACCATGTCTAGCTCAGGAAACCACACCCATGTTTTGTCGTTTAGTGGATGCGGGTATGCATTTCTAGGCGAGGCAGACCGCTTCCATTTTCGAGGCCTACCGGATCTAAGTGATATTCACTTTTATAAGAGGAT
>TRINITY_DN36017_c0_g1_i1_1
GAGGGGTCTCAGGCAGGGCGATCCCTTGTCACTTTTTCTTTTCATAATAGCCGTGGAAGGTTTGAACAACATGGTCAAAACAACCAAACTTAATGCGTGGATTAAAGGCTTTGAGGTAGCCATGAATGGACACAACAATCAGGAGATTACGCATCTTCAATATGCTGATGACACCTTGATCTTTTGTGTTGCAGAAGTGGAACAACGGAGAATTTTGAGAATTATGCTAGTCCTTTGTGAAGGCATTTCTGGGCTGCATATTAATTGGACAAAGAGTTATCTCTTCCCACTTAGTGAAGTAACAAACATGGAGGATTTGACACTGATCTTGGGGGGAGAAGTGGGGACTCTTCCTACTACTTATCTTGGCATGCCACTGGGGGCCAAGTTAAAATCTAC…
>TRINITY_DN36095_c0_g1_i1_1
TTTGCGGGCTTTTGCACAGGAGAGGGGTTTACCCTGTGCGCATCAGAAGGGCAGCGGCTGCGGTTTCTGTTGTCATAAAAAATAAGAGTATGAGAATATCCTTATTTTCCCTTCCATTTGCAGATCAATTACCTTTCAGAAGGCTTTGACCATTCGACCCATAAATAGAGAACAATACAACAACAACAACAACAACAACATATTAAGTGTGATCCCAAGTGGGATCTGGAGAGGGTGGGGCGTACGCAAACCTTACCCAACCTTTTGTGGGGTAGAGAGGCTGTTTGCAATAGACCCTCGGCACCCCTAAATGGAGAAACAAGGAGTTATTTTAATGAGTGGGTTTTTCTTCTATTTTGTTTTCTCGTATTCACCTTTAGGAAATATATTTTGCCTTCT…
>TRINITY_DN36024_c0_g1_i1_1
GCCGTTAAAAATTGTTTGCAAGTTCATGTTTATGGTTTTAAGCTTGGACTGTTGGATGACCTTTTTGTTGCTAGTGCACTCATTGATACATATGCTAAATGTGGATGTCCTGATGAAGCTTCCAAAGTTTTTAATGAACTTAAAATACATGATACCGTCTTGCTAAATTCTATGATTACCATTTATTTTAATTGCAACAGAATTGAAGACGCAAGGCAATTATTTGAGTCAATGCCCTATAAGAGTTTAATATCTTGGAACTCTATGATAATTGGTCTTAATCAAAATGGTTGTCCAGTTGAAGCACTGGATATTTTCTACAGGATGAATAGGATGGATTTTAGGATGGACAAATTTAGCTTTTCAAGTGTAATCAGTGCCTGTGCAAGCATTG
>TRINITY_DN36084_c0_g1_i1_1
TGAAATTGAGGAGTTTTTTTCATTGAAAACATGAATATATGTAGTTAAGTTTTAAATAAATGGCTCCTGTGAGAACTGAACGTTCATGTCAGGAACATTAATTTAGATAAAGAGCAAAGCGAGTAGAAAATATTTTCTTTGTTAGTGGTGGTCCTTTGCTGCAAGTGAATTGTGATTAAGATTTTAGCAACTATGAGGTAGTTGCCATGACATATGTGTGTGCATTGCAACATGTCTATACGTCAAGAGTTTAGTTGTAGTTTGATAAAACTAAGGGTAAATTTTGTGATTTAGACAAGAAATTTACCAAAGTTGCAGAGGCTTGTTTAGTAGAGTGCACATATGGATGCTTTACTAGTAAAGATTTTCTGATGGATGACATGCTTAGTATAAATGCTT…
>TRINITY_DN36091_c0_g1_i1_1
CTGGAAACTTAGAAAGGGGAATATTCTTAATCAGCTGAGCAACTTTGATTCTATCCAAGAGCAGAGACCCTTGACAGATGATGAACACATTCAAAAAACTCACTTGGAAATGGAATTTGAAGAAGTTGCAAAGAGAGAAGAGATAGCATGGAGGCAGAAATCTAGAGTCCAGTGGCTGAAGAATGGAGATAAAAACACAAAATTTTTCCATAGAACTGCTAATGCACATAAGAGGCACAACACAATAGATTTTCTGGAAGTTAATGGTAACAACATAACTGATGCAGCAGAGATTAAGGAAGCAATCCTTAATTTTTATCAGCAACTATATAAGGAGACTGAGGACT
>TRINITY_DN36062_c0_g1_i1_1
GGACCAATGCGTAGATAGTATCACATTTATTTACTGCAGTAACAAGATAATCTACCAGTATGAATGGCCAAGAACTGCTAACCATAGACAGCAGAGAAAGCTCTCTGTATGTCAATTTGTAATGCCGGTCTTATGCGAATCTCTGAATCTCAAAATGTCATAAGTGAAATTTATCATATTAATCAACAAGATAGCGCTTACCGAAATGAATGAACATGCACCGTTGACCATTTGTCCCCTATGCAAATATTTAGGAATACATCTCAGCTTATGAAACTGTGTGTGGGTCATGGTTTAAAATCATCTATAACCCCCCCACCCCACCCCC
>TRINITY_DN36012_c0_g1_i1_1
TGATATGATGCCATGTAGTATTTATTGTGTGTTTGTGGTGAGCAAGGGTATGGACCATTACTCACTCCTTCTTCCTCCTCATTTTTTTCTTTTTATTGTGTGGTAAAGAAACATGGTTACTATTCAATCAGAAGGGCAAACATGCATATACAGCTGCAGAGCTCTCTTGGCCAATCCATGTTAAACCCAACCTAAAGAAAAAAGAAGATATTCTTCCCAACAAATGCTAGTCTCCATGCAGAAAATAACTACTTAGAGCAGAATGCCTGCAATACTATCAACTGATGTCTTGCAGTTAAATCAACAGTTTTCTCGC
>TRINITY_DN36052_c0_g1_i1_1
ATTGAACTATGTTACGACCTGATTCCGTTTGAATACGTAGGCAGCCTGAGTCAGGCTTGGTCACATCACATTACATATCATTTTCTTTTCATTTGGAACCCCCGAACTACGTACATACCTGATTCCTATTTGGGATACGTAGACAACCTAAAAAGGTTCGGTGACACCCTTAGGAAACCTTTTGTTTGTAACATACCTATAGATTAGGATCGGTCTCGTCATCAAATATGTCAATGCACTTGGCTTGAATACAAAGAAACGTCATCAGAGGGACAGACTACTCTAAGACATCGTTTGGATACAGGCATTGGAATGGAG
>TRINITY_DN36055_c0_g1_i1_1
ATTGCTATTATAATTACTTTTATTTTATTGGTAAAAAGTACTGTTGTATTAAAGAGCAGCAAACTGCTGCGAAGTGTTTACAGAGAAAAGTCAATCATAACTTCTGAATCATTAGCTATTGCCGTGTTTTAAGAAAGAAAAAAACAGTAGAGATTGATGATGACATGAGTTTAGCTTAGGGAGAAGTGAGGATTTATAGACCTGACCCTAACTTGTTTGGGATTGAGGCGTAGTTGTTGTTATTGTTGTTTAGGCTATTGAGAAGCTCTAGGTAATCTATTTAACTGTTATAATACTCAAAACTAAAGATAAATGTGCAAATCTACTCTGCTTTAACCACAGCATGAAAATGAAACATCAGAAGGTAAAGATAAAATGAAATGGAAAAAAGAAAAAAGA…
>TRINITY_DN36028_c0_g1_i1_1
TCTTTATGAAACACAATTTTCGTCACTTTCGATTTGAAAATCCTTTTAAACTTAACATATTAAATCTTATTTTTGTGGGAAAAAAGGGGTGTGACTGTAGGTGCTTTACTGATTTTGGTTTAAGTTTTAGAATGATCATAATACTAAATATTATGGGTTCTCAAGGTCATTTCATATACATTTTAAATATATTTTTGCACGTATAACACAACTTGGCCAAACTCATACCTCCCAACGTAGATCAGAAATTGACCTCACAAAGGTTATAAAGACATCATATCCTCCCTAGACGTCACTTGTGGGATCACACTAATAGTTATTGTTGTTTGGGCG
>TRINITY_DN36031_c0_g1_i1_1
GTTAGGGTCCAAATGATAGATTTGTGGTAATCATGATAAGAATAAGGTTGAGGATGGCATTTAGCTCTTTTTCTCTCTGAGGCTGAAATATGTTGTGTCAAAACAAGCTTAAAGTGAGATGTGCAGGTCTGTTTGAAACTCTACCGGCATTAAAAAAGGACTAAGGTCATACCATAGCTAGAAGTCTAGGGCAAATAACTAAAAAAAACATTTCATCTGAGTCCATGTTAGTCAAGTATTTTGTTGGGAATTAATTCAATAATGGTGCTGATGGGGACAAAAGTGTTCATGGGCAAGCTGTGAGCTACACGACAATAGAGGAGCACGACAATAGAGGAGCCTTTTTAAAGCCATCTTAAAGAGAGG
>TRINITY_DN36046_c0_g1_i1_1
GAGATTTTTAAGGGTTGGTTTTCTCCATCTTATTCTTCCTTCACAAGAAAATAGCCGCCATACATGAAAGAAAAAACTGAAACATTCCCTTTCCCAGCCATAACTCCACCTAAAACCACCGCTAAACACCACCCCTTTTTCACCCGTTGTATCCTTCATTTTATTTTCTCGTCAGAACATCACGATACAGCCATGAAAATACCCATAAACAACCGATCTAAACAGAAGAGTTAAGGTTCTCGGATTGAAAAACAAAGAGTTTTCATCTGAGTCGTTGTGTTCGTAGTTTGAGGTACGGTTTGAGTTTTCCGATCAACGAATTCGGTGCTCGGTTCAGGCGTTGATTTGCAACAATTTCATAGTTAAATTGATATATAAAGAGGTATAGACGCTAGCGTT…
>TRINITY_DN36025_c0_g1_i1_1
CTAAAGTTTCTATCAGATGTGTAGAGGTCTAAAATGTTATTCTCTTGGTTAGAGTTAAACTATTATCAACTCTCCTTGATCTCGTTACTCTTCTCAACAGTTGTTGAAAATCAATAGTAATTACTGTCTGAAATAAGGAACAACAAGGCAGAAATAGAAGGGACTCCAAGGCACTGCTAAAAGAACCAAGCAGCTCACCACGACAGTCTCTGAATAGCTGCTGACTCACTCCCGAGCTCTATTAGGTCTTAAGGTCAAAATCTGCACAAGAAGTGGAAAAAGGTAGTGTGAGTACACCAACACGTACCCATTAAATATCACCAGTC
>TRINITY_DN36093_c0_g1_i1_1
CTGTTAAAAAATGGATATTATGTTCTTACCAATATTCTTTCCTATTTGAAGCGGTCTTAGTAACACTATAGACAAAGGAGTTTTAGGTGTGTTGCTATGATTTCCTTTTAGCACTATACCGTACGAATCGAATTCCTCTAGTCAACTAATAGAAGGTGCCTTTCTTGCAAGAAAATCACCAGGTGTCCTCCTTTAGCCAAATCTTCTGGTGATTCTTCATGAACTGAACTCCAACTTCTGACATGGAGGCTGTGTCGCACCTCCTTTTTAAAGAGGGTCAAAAGTTAAAGAGGGGCGCGGAATGGTCCTATTTGTGTAATCTCCGACTTTCTTCTTGTTGTTCTTCCAACTCCCCCC
>TRINITY_DN36027_c0_g1_i1_1
GTCCAAGAAAATTGTTTCTGAACGGTAATCTGACAATGACCCTCCACTATTTGAAAGTGCATATTTCTCAAAATGTCTGCCAAAATGCTTTAGAGGATCCACGAAGAGAGTTTTGGAGTTTGGCCAGCATCGTCTAATTTTTATCTTCCTTGTCCTTTCCTGCAAGTCCAATGTCTTAGCTCTTAACACCTCCGGTTCTCTTTGCCTTCCACAATGAGGCCAAGGGGGGGAAATTACTCTGCAGAAGATCACGGGAGTTTGGCAAGTAGAGGGGGCAGGGTAACATGCATAGGTTAGGGGAAAGCTATGGATGTCTTCCTTCTACAATTTTTTTTTTTTGGTTAAAATGAAGTATCAATTGTAGACCGCAAAAGTGCTAAATGAATTTTGCCCATGCCA…
>TRINITY_DN36098_c0_g1_i1_1
GCTACCCTGCTTGCGGCTGCTGCCGTCACCGGCGTCGCTGCTTCTCCTCTCGACCTTACTGCAACGGTCAATATCGGTGGATTAATAGGCGTTGACCTCACCGCAGCAAACTTCTATGGTGCACCAATTCCACCCTGGCTTCCTAACCACGTCCCCGGATGGTATTACGGTAATAACCCATTCCCACCTTTACCCGGACTTCCCTGCTTGACTGGGCTTTTATGCAAGCTACTGGAGCTCTTCCCGTTCTTATTGCAGTGCCCGAAGCCTCCTCAGGTTCCACCACCACCTCCCTCGGATGGATATCACCAGACATTCCAAAACTTGACGGGTGCCACTCAGGC
>TRINITY_DN36033_c0_g1_i1_1
CAAATAAAAGCATAGTGGACTTGGAGTACACTTTCCAATACATAACCGAACCAAAACATGGTGAGAAAAACAAGTCTATTTTTCTGTGCAACTAAGCATGTATTTTCTTCCATAATAAAAAAACCATCTCATTACGACCAGACACATCTCTTCTACTGTTGTACCTCAAGCTCCAATCCTCTCCTCTCCGAGGCCTTATTTGAAATGGGCAAACAAGGCCTTGAAGTGAAATTCAAGGAATACGATACTCTGCTAAATGAATGTATAAACCAAAGGGGTCTAAGAGAAGGCCAAAGGGTACATGCCCACATGATTAAAAC
>TRINITY_DN36096_c0_g1_i1_1
CTGGGAGGATATTCCCATCAGAAGTATGTTTCAAAAATGGTGGACTATCAGGCCAAAAAACTTTCTTCATCATACTTATTTACAAATTACTCCTATAGTAATTTGTTGGGAGATATGGAAAGTCAGGTGCTCAGTTATTTATGGAGGCAAGAAATGTTATGCTAAAGGTGTTGTTTTCCAGATTCTTAATCACTTGAAATGAGTAATTTCCAAAGCCAAAACAAAGAGGAACTAGGATATCCAATGGGAAGAGATCTGTCAACAAATCATGCTTCTAATCCCCAAGATTGAATGTACTATTGTTAAATGGTACAAGCCTCCTGAGAATAATTTGAAAATCAATACTGATGGTAGAAGGG
>TRINITY_DN36010_c0_g1_i1_1
ATTTTCCTCTCACATCTCTCTTTCTTCTCACGTTAATCTGGAAGCTTCCACTGTTAGATATTGTGAGCTTGTGTTCTGGAACTCATCATGGTATCAGAGTGAGGGCGATAAGTTGTCCTGCAATTCGATCTGCAGTTCGAGAAGGTTCTCGAAGGTTCCAAATTCTCACAAGTTCTCTGTTTGTACTTCAAATTCGATAAATCTAGGGCTCGAATTCGAGTTATTGAAGCTTTTACAGAACGTAGTTGAAGCATTTGAGTGACAACAATGGCGATTACTAATGGCGACAACACTGATGCGACTAATTCAACGAACAATGCACCTGCAGTGACAGTTATCGATCAACATAATCCATTGTTTTTGCAACCATCGGACACTCCAGGTAGTCTTTGATCTCTA…
>TRINITY_DN36030_c0_g1_i1_1
GAACTCTAATGTCTTAGAGTAAAAAATGTAAGTAACGACTTCTTCTCCTACTTTCAAGTCATATCTTCTGTAGCCTTGCAAAATTGTCCATCTCTTACTCTTGTTCTTTCCCCTCCCTTGACCATATACGGTTAAGAAGCAGCAAGAAGGGAGGGAAACACCAGGTTTGTAGTCCTCTGTATAGGTCATCACCAGTTTGGACCTCTTTATCCTCAAGTATGTTGTAGTCTGCCCCTTCCAAAAGAAGATAGGGAAATACCTAATTTGTTGTTTGGAAGTTAGAGGAGCGAGAAAATGAGGCAAAGGGTCCAAAACTTCCCCTTCTGTTGTTTGGTTTGGGACGGAAAGTAAAAAAGAGACGGATCAAAGTTTATATACTTGGACCAACTATTGTCTCTC…
>TRINITY_DN36013_c0_g1_i1_1
CCGGTACTCGCTTTAGGCCCCATCTAATCTGAAGTCTTGCCGCATAAGGTCCATTGAGGGTCAAGCGCTTTCTATCAGGAAATTTTTTTATTACCAAAGCTTGACGCTGAGACTTTTGATTAAGGGCGGAGGGATCCTATCCATTAATAACTGTCATGTTATATTTCAAGAACTTCATTTTCATGGGTAGATATATATATATTGGTGTTCTACATTTGTCAAGTATCCCACGTTGGTTGAGGAAACGGACAGTTGTCTCCTTATATTGTCCGAAATTCGTTTTTCTTAATATAAAAATATGTTGTTCTGTTAACTCAATGTTGGGCCACGAGAATGTTATCCACACATTAAATGTGCAGTTCTGGGCGTTATATATCT
>TRINITY_DN22376_c0_g1_i1_1
TTTTAAATTCTATAAAAAGCCTGTTCATTTCCATATAGCACTTGAACCATTATCCACCAGCCCCTACATCTTGTTCTTTTTTGTTGTTAATATTCACTAAAGATTGGTCATTAAGCAATTTGATCAAAGCTAAGGGACTGATATTGCAGCCATTTTTCACCGGAATCTGGGTTTTTATTTTCCGGTGGAAATTAAGACCCAAATGCCATATGAAAACCATCTTTTTTTTTTTTGAAGAGTTGTTAATAACTTGAGCTTGTGGAAGTTTCTACAGATTTAATTAAGGAATGATGGGGAGGGTGAGCTTAGTGCTAGTATGGGGATTTTGGATATTGATGATAGCAACAACGGCGACTACTGGGACACAAACGACGTCGTTAAGAAGGGTACATAGAAATG…
>TRINITY_DN22315_c0_g3_i1_1
CTTTACAACAACTTGGCTTATCTGGGTCTGACCTTGTTATATTAATAGCAAAAGTCGATTTCATGAAAGAGGTTTACATACTATTCTAAAACCTAATCTTAATTATCTAATGGAGTTATTGGGTAATCAAGATTCTGTAGCTAAGATTGTCATGAAAGAGCCTAGGTTGCGCTCTAGAAATCTCCCTAAAGTAATACCGCCCAATATATTATTGTTGCAAAATCTTGGGCTTTCAAGAATGGATATTGAGACGATTTTTATTAGGCATCCTAGGTTTCTACTTAATAACCCTGAATGGCTAGAAAAGAATTTTCATGTCTCGGGAGTCACGGATGTTTCTTCATGGAATTATAGTACTTGGGTCGTTTGATGAATCCAAATTACAAAGGAAATTAGATG…
>TRINITY_DN22315_c0_g5_i1_1
CGGGAGTCACGGATGTTTCTTCATGGCATTGAAGCACTTGTGTCCCTTGATGAATCTAAATTAGAAAGAAAATTAGATATCTTTCGGAGTTTTGGATGGTCTGATTCTGATATTTGCGCAATGGTCAGAAAGCTTCCTTACTGTTTGACTTCATCAGAGGCTAAGATAAGGTTTACGTTGAAGTTTTTCATGAACGAACTGGGGTATGAACCTAGTTATCTGGCTTCTCATGCGCCACTTTTAAAGTACAGTTTGGAGAAGAGGGTCATGCCAAGGAATGAAATCTTGAAGTTTCTCAAAGAAAAACAACTGATAACAAGGAAGCTAAGTCTTTACACTGTCGTGGCATCTACTGAACTAGAGTTTCAAAAGAAATATGTGCTTCCTTTCAGGGAAAAG…
>TRINITY_DN22348_c0_g1_i1_1
TAAACATGATATTAATCTAATTCCATCCTCCTCATTTTTTTAGAATAATCTAATCCCTTATTTGTGGAATAAAAGTCTAATTGCAGATTGTTCTCTCTCTCTCTCTCTCCCATGGCTGAGAGAACAATCCTTTCTTTCCCTTTCCTCCCAAACCCTAATTCTCTCTAATCTCAATATTTCTCCTTTCTAAATTAAGATTTTACATCCCTGTTTTTTTAAAAAAAAAACTTTTTGCTTATAGATATAAATTACATTTTCATCCTTGAGAAACCTGATTGATTGATGAATGTTTCCAATCCGATTGATTTGGAATTGGATTTGGATGTTTGTTTTAATTTCGGGTCACCTAAATGATGATTACGGATCCGAGTTTAGTCCATTACGCTTGTGTTGGTAAAG…
>TRINITY_DN22351_c0_g1_i2_1
TGTTCTAGTCTAGAAAAAGAAACTAAAGTTTATTTTTGAGTTGAATAAGTTTTCCAATAATAGAAAAAAAAACGGGTTTCCCAATAAAACACCTTATCACCAATCCAATGCTGGTTATATTTCCCTCCACAACCACCTGTCAATAACAGCAACCAACCAACCATCCATTGTCATGGCCGGAAATTCGGCCTTACAGACACTCAGTGTTCCTCGCTGTAACCCATCTCCCTTTATGTCTTTTCCCTTTTCCCTTTTCCCCATACGCCCAGTCTTTCACTCACCCACTAATTATAAAACGTCTGTAAATTCAGTCCCCTTGAAGTTGAAGGGGATTAAGTGCATAAAAAATGAAGTAGGAACTGACCCAAAGGCCGGCGTCAGTGTATACAAGCCTAGATC…
>TRINITY_DN22319_c0_g1_i1_1
CTTTTTTAGCAGCAGGTTCCACTCCAATGGCAGTTGTGAAGCATTTACTATCTCTCTCTCTCTAGATAACTATCACTTTCTCTCTCTAGATTGCTGCAAAATTCTGTGTTGTATGTGATTGCATTTCACGCTAATCTGACTAAAATAGGGCTCGGAATCCATTGTTAAACTGAGGATTTTCATTTGAGACTGAGGGTTGTGCTTTTTAGCTTGATGGATTCTGGTTCTTGAAAGTTCAAAGATTCCAGTTTGTCAGTTCCATTTTGAGGTGAATCGTGTGTTATTAGTCCTAGAGATTCTTTAGAAAGGTATCTGAATTGAGATGCTTGGGAGTTAGTTCTGTACTGGAAGTTGGTATACGTGACATAGAAGGTGAATCACGTTATTGGTGCTTTGTTA…
>TRINITY_DN22388_c0_g2_i1_1
TGGATAATGAAAGAGGAGAACTTGTTAAGGCTTTGGTTAAACCAGGACAAAAAGGGGTTAATCCTGAAAAAGCATTGATTGCATTGAAGAATCATAGTGAAGCTGAAAGGAGGCGGAGAGAGAGAATTAATGGTCATTTGGGTACTCTTAGGAACCTTATACCTGGTACTAATAAGGTAAAATCTTCACTTTAGTTTGGTTGGTTTTATTTCAAGAATCAGCCTTTGTCAACTGTTTTATAACTTCAAACTGTATAATGTTATACTAATATCATTGCAAGGAATGGGACTTGAGTCCCACATAAGTTAAATAGGGAGCTGATGTGGGACTTATGTAGCCTTGGGCTCTCCCACCTCAATAACTAGCTTTCGGGGTGTGGTTCTCCTAAGGTTGTATCGT…
>TRINITY_DN22394_c0_g2_i13_1
TTTCTCCATCCGATCAGTTTTGTACTGACTTTGTCTCCTTTTCCAGTCTTCTCAATCATATTTGGAAATAAAAACTCCATTGCAGAAGTATTAGGAGGATGTCCCAGATGGGAAAAAGGTTAATAAAACCCAGGAGAAGATATTATCACGGGCTTTGATGTTAGAATTCGAAACCAAACAAGGAGTTTGTGGGAAGAAGTAGGGTTCTGAAAGGAGAATAATGATGATGATGATAGGTTGATGTTACCACTTTAAGCCTAGTATGTTCAATATACATAATTGCTTGCGTTACATGCCTTGGGATTTCTCAATGAACGTGTGAATTGAATAATATCAGGTAGCTGATAGACAACTGCCAGGTAATTTCTTTTTAATTCATTGCTTTTTCAAAATTTCATG…
>TRINITY_DN22379_c0_g1_i2_1
AGAAAATATAAATTGCCACTCACATTAGGGTTCTTCCTATCGTTCAAAACATGGCTACAAACCTGACTGCCACAGCAGACATATTGCCTGTATGTGTGATTCACAAAATACTCTGTCATCTTAGTTATGGAGAAGCTACCTTGATGAGAATTCTCTCCAAAACATGGCTACAAGCCTGGTCGACTCTTCCCAGCTTGGAATTCAGAGTTGGTTATTTCGAGGACACGGAAATAATGGACTCAATCATGGAGAGTTACAGGGATAACAAAGTCTTTATTGACAAGTTTGAATGTTCAAACTGTTTAAAATCCAATTCTCGTTATCAAGTTTTCCCTCTGATTCATAAGTGGCTTTTCATCGCTCTTCAGAATGGTGTAAAAGATATAGTGTATAGAGATC…
>TRINITY_DN22304_c0_g1_i24_1
CTCTCAAATCCAACGGAAAATGTAAAGCCTTCGAGAAGTTACTCTCCCCTTCTCTCTCTTCTCCTTAGTTCTTCTCCCTCTACATGCTCTAATTCTACAGTGCCATTAAAGATGACTGCATCGCCTTTGGTGGCGATACGTAATTTCAACAACTTGTTCTTTCCTCCATTTCCTTCACCTTCCACCTTCCTCAGATTCAACTATTCGAGTAGTAGAAGAAGACCTCTTGCACAATTCTTCCGAGGGCAGAAAAGTGAGAGTAAGGTAGGAGGATACAAGATTAGAGTTGCCAAGGTCCAGGAAGAAGCTACTCAAATGCTGGACGCTTTCTCTCCATTCGAAGTTTCCCCTGGTCTGGCTCATCCACTAGGAGTATCAGAAATTGAAAGTGGAATAAAT…
>TRINITY_DN22391_c0_g2_i1_1
CCCAGTTCTTCTGATAATACAAATAGAACACATCACTCTCTCTCCCTGACTTTCGCCGGAAACCTAGGTTTTTCACAACCCTATCTCCGACGAGGTAAAAAAATGCTGAATCTCTCTGTTCTTTTTTACTTTTTCGTTTACTTTTACCCCTTTTTTTTCCTCGAATTTCATACTGTTAGTTTAACTGAATGGCCATGGTAAATGACGAATAAATTTGAAGACTTGTATTAAAAGCTTCAGTTTTGTGCAGATTGTAACTAGCAAATGTACAGGTATGGAATTCCAGGATACTAACGATTTATATAGATGCTTTATAACTATATATATACCATTCGTCTTTTGAAGCTTCAGCTGAAATTTTCTTGATTTCATATACTTTTAGTTTAACTGATTGGCTAA…
>TRINITY_DN22392_c0_g1_i7_1
CTTTAGTGCCTAAAATCTGCCAAGATTCAGCTCAAAGTTAATTTACTTGCCAAAAAAGATAGTGCTTTTCATGTGAGGTACTAAATTCTTTCTTTATTATCTTTAAAAGATAATTCAGATCTTTACATGGCTACTTAATATGATTGTTCTTTCACTTATACTTTTCTCATCGCTGTGTTTGGTAGGAATTACGAACTAAGGCAATAAATTCCTTATTCTAATTTTCCTCTGTAGATCATGTGTGGAAAGTTGCTGACGCGGAGCTAGAGTTGTGGTTATCACTTTGACATATTCAATAGGTGTATTTTTTAGAATTCAGAATCGATAAACTCGACATTTTAGATTCAATATCTATATTTAGAGAATTTTGTTTTCTCTTTTTCTTTTTGTTCTTTTTGA…
>TRINITY_DN22382_c0_g1_i18_1
CACTCTCCAATATTCAACTCAGCAAAGAATAAGCAACAAGAACAGGACTTGTCAACTCATAATTCCGATTCTGTAGACTGATTTTTCTATAACAAACTCAATTCTTCTTTCTTTAGATTAAACCATAGTTAGGCCAAGATGGTGACTGGTAGCTATCATCATTCTCTCTAAGTATATTTGCTCTTAAATCTCTGAAAATTTCTCCAGTTAGGTCAGGTTTCAATTTCTCAACCCACAATTAATTTTTCTTGCAAAAATTTTCAACGTTTAACATGAGTTCGTGTTTTTTTTTTTGTTTGTTTTTTTGACAGGTGTTGTGTCGGTTTCTTGCTCTGCAAAATTCAAAAGTGCTATGAGTTTTCCTTCAAATTTCCTCCGTTTCTTTACTTCAAACTGAAT…
>TRINITY_DN22335_c0_g2_i1_1
TTTATTTCTTATTATTTTCCAAATAAAAGTAGGACAAATATTTGCTAATATAATCCTTGGGTTTAAAGTTCATTCTCATTATTTTATTAGTTAGAGAGATTTTAAAAGAAAAGAAACAAGAAAAGGGTTTTGTGAAACTAATAATTTTATTAGCAAAAGAATGTGTTTAAAAAAGAAAAAGAACAATATGTTTATTAGAAAAGGGGGATTTTTGATCCAATAAAATAATAATTGGGGCATTTTTGGACCAAACTATTAGCGGAGGGAATTTTTTACCCTTTTCCATTAAAACAATTATCAAATTGTAGTTGTGTACAATAGTTGTTTTCTTCTCGACTGACCACATGATTATTTTGATAAGCAAAGCTAATTTAATAAATATGGCAATTAAACTGGGCA…
>TRINITY_DN22335_c0_g1_i4_1
GGAGGTTATTTCAGGGATTTGGAATGCTAAAAAGTTAGAAATCTTTGGAGATTCAGATGACTATAAAAGTTGTAAAGAATCTGGACTTCTCGAAAATCTTGTCCATCTACGTCAACTTGAAAAATTGAGTTTTCATGGACCATTACAGACCATTCTAAGTGCTAAATATTTTCCAGCAACGCTCAAAAAGTTAAAGTTGGAAGAAACTTTTCTAATGTGGGAGGACTTGAACATCATAGGTGAGCTACCTAACCTTGAGGGGCTGAAGCTCAAACAGACTGCTTGTGAGGGCCGAGAATGGCATCCAATTGCAGGTGGATTTACTCGATTGAAAGTTTTGCTAATTTGCCTTTGTGCTCTCAATTACTGGAAAGCCACAACTGACAATTTTCCCGTCCT…
>TRINITY_DN22329_c0_g1_i2_1
TTCCTGGCGTCTCACGATTCTCCTCTTTTTTCCGGCGATCTGTCGCCGGCCGTCCGATCACTTTCCCGGTCATCTCAAACCCTAATTCCGGCCCGATTCTCCCAAATCACCCGTTCCATTACCGTTGACCTAACTTTCCAATTCCCCAATTTGTTCTCCAATTCACCGATTTGATCAACCCTAATGACATTTCATCACTCCTTGTAAACTTTCTACAACTCTCCCCTTTAATCTCCGAACCCGCAATTTTCTACATCTTTCTCAGTTTATTACAATTCATAACAATGGCGATCCGACTAACCGTCACTTATTCCGGCTACCTAGCCCAAAACATAGCTTCCTCGGCTTCATCAAAGGTCGCAGGTTGTCGTTTCTTCCACGAATGTACTACGACCGTCC…
>TRINITY_DN22370_c0_g2_i1_1
CCACGGACAATGAGGAGGATTCATATAGCCAATCCGATTTGCTTGAGATTGAGGCGTAGTTGTTGTTTGGCATTTATCTTGGCATATTATGTGCATTATGTTCATCTGTGTCTGGTATGCCATTGTACAAGATTTATTATTTTTGAGGTCAGAATTATTGTTGATAAAGATAATGCAACTAGTAGTTAAATGTGCAATCAAAATGGTCCTCAAATTAATGATTACACTAAGAACTCATCTAACGTTATTGTTCCTCTCAGACTCAAGGTACTATAGATTTGTTGAAACTCAGCAATTACCCTTAAATAACCTCCTTAAATGTTTGCTATATGCATGATGGGTCAGCTTCTTTTCCCTTTTTTGGGCAATTTGATAACTAACACCGAACTTGGAACTTAA…
>TRINITY_DN22370_c0_g1_i10_1
AAAAAAAAAAAAAAAGTTCTATATAAACTCACTCCGAACTAAAAGACCACCATTCAAGCTCCTTATAACTTGATAGTGATATATAACCATGAAATCACAAAACCTTCAGTTAGCCAAAAAACTTAAAAAGCAATTAACACTTGATGATGACAATCATGTTCTCCGGGAGAGGTTCGTGGAGGAAATAACAGCATACAAATTCAAGAATCCCAACTTGTTACATCAAGCTTTTACTCATGGTTCCTTCCAACACTGCGCATCTAACGATAGATTGGAGTATTTAGGTGACTCTGTTCTGAATCAGTTAATAGCAAAGGAACATTATTTTGCTTATCCTGATCTAGATTCTGGGAAACTCACGGACTTGAGAAGTAATAATGTAGATACTGAAAAACTTGC…
>TRINITY_DN22380_c0_g1_i4_1
GTTGCACGTGCAAATCACGTGCTTTACTCTTCTACACTTTTTACAGCTACACCATTATTCCACCACACCTCTGTACACTGTAATGTAATGTCTAGCTCTACAAAATTCTCTCCTGTTATTCAACAACAATTACACCCAAGAAAATCAAACCAATCTTCCATTTCAACCCTCAAAGTTCCAAGATTGCTACTTTTACCCCCAATTTCCATAAACTGTTCAAAAATTCACTTGGACTTTAGAGTAAGAGCTGACATTTTGGAAAATCAAGAAAATCTTAATGATGATGCACCTGCTTCAGTTGAACTGCAACCCGTTTGTAGTGAACCCGAATTTGATCGGGTCATTGCTGATGCACAACAACTTGATGAATCTGTTGTTATTTTATGGAAGGCAAGCTGG…
>TRINITY_DN22308_c0_g1_i18_1
CAAAAAAGGAAAAAGAGAGAAAAAAAGAAGAAGAAGCATATATTCAAATTCTTTCATCTTTTATTATTTTGTTTTTCACTTAATCTTCTATTTCTCTGTTACCTGCTTTAACCAAACCCTAGCTTTGTAGATAGAAAAAAAAAATTCACATTATCGGACCCTTCAGATCTCTGTATAAAACACAGTTAAAATCTTTTTTCTGTTTTTCTTTTTTGTACTTTGTTTAAGGTAATTTGAAAAATCTAGGGTTTTGAAGAAGGCTTTTTATTTGGAATAAAAGGTTGACTTAGTTAGGGTTTTCTTTAATGGAGCCTCGTGTGGGCAATAAGTTTCGACTTGGTCGCAAAATTGGCAGCGGATCGTTTGGTGAGATCTATCTTGGTACTAATATACAGACTA…
>TRINITY_DN22373_c0_g1_i5_1
ACAAAAAAAAAAAAAAAAAAAAAAAAAAAAAAAAAAAAAAAAAAAAAAAAAAAGAGCTAGTTCTTCTATGCAGTTTATATGATTCCAGTTTCGGGTATTTATGCAATCTTGATTTCACTTGTAAAAAGTTGGAGTCTTTTTGGGGTTCTAGCTAGTTCCTCTATGCAGTTTATATGATTCAAATTTTTGGTATTTCATATTAGTTTTTTGTTAAAGCTCTAATACTTGAGAGCTTTGAATGGTTGTGGTTGTGAAGTTGAAGCCTTTGAAAATTTTGGGTTCTATAAGTATTGAGGTCTGAACAAGGTATTATTGGAATCTTGATTTTAATTGCAGTTGAATTGTGTGCAAAAAGTTGGAGTCTTTTTGGGGTTCTTGTTAGTTATTTTATGCAGTTTA…
>TRINITY_DN22337_c0_g2_i1_1
TATAAGAAGCGTAGGTTTCTCTCCAGTTCTATAGCTTTGTATATATCGATTTCTATATATATATATATATAAATTATTAAGCAGTGAGAACGGACGGTGGAGATCATCGGAACGACCTTCGTTAGGGGTCATTGGAGACTGAAGATTGAGATGGCTGCTACTGCAACTGCATCTTCTGCTGGTCCACGTTATGCACCAGAGGACCCCACCCTTCCCAAACCTTGGAAAGGTCTAGTTGATGGTAAGACTGGATATCTCTATTTCTGGAATCCAGAGACCAATGTTACCCAATACGAGAGGCCTGTTGCTACTTCCCATGGGTTTACAACTGCACAACATAAATCATCTGTATCTGTAAGTTCATCAGTTCAGAGGCCTTCTCAAAGTCAACGTGCTGAC…
>TRINITY_DN22364_c0_g1_i4_1
AATTAGAATAGGACTACATTCGGGGAGGCCTGTATTGGGGAGATCAATCCAATTGCCCATCATGCTCCATTCTTCTCCCTAACAACTCTTTTGGTGTAAATCCCAATTCCCTTTTCTCGATTACCCTATTTCTCTCCTCAAGAAAAATCCTCCTTTCTCGAGAATTGGGCTTAAAAATCAATTACCATCATGGGTTTGCAATCAAACCCAAGAATTATGTTGACTAATTTTTCATTTCTAGTCCTCTTACTTCTTATCACTTTCCCGTTGATCTCTGCTCAGGATGAGAATGAAAGAGTGGAGTCAGTTGGACGGCTCAAAGATCACGATGATCAGATTTTTGTATCCTATACTCTGTACAAATATTTGGGAGACAACCTCTCTATCCCACAAAGGTAG…
>TRINITY_DN22303_c0_g2_i2_1
CAATATCTATTTTAAATTTTGAACTTCAATCTTAAAATTGTACTAACAGATGTCTTTTTTTGGTTTTAAAGTGCAATAGAGATTCAATCACGAAAGTGCTTAATGCTTACAGGACTTATAATAGGCTGGAAGAGGAATTCTTGAGATCTAAATAGATATAATACAAACTACAGGGGCATATACAGAAAAATTAGTCGTGGATCTGCAAATTAATCATCAAACGGAGATCGCAGAATCAACCCCATGGATTCTCCATTTTCGGCGGCAATACTTGTATGCATCATCTCCTCCATATTCCTTACAGCTTCTTCATCTCCAAACACGTCCTTAGGGATCGATGCCATTGAAAGAGATGAAAACATAGGAGGGCGTAGACATTTGATGAGCTTCAAGGAAATG…
>TRINITY_DN22359_c1_g2_i1_1
TCTCTCTTAATTCAACCGACAATTATGAGCTTTGAATCATAAACTTAAATTATTAAACAATACACTGAATAAATTAATTCTTCTTTCTTCTTTCCCTTTTTTTTCCTTAGAATTTTTTTTTCTTTTTTCATTTGGAGCTTGGGAAATTATGGCTGATGATAAGGAGATGTCTGCTCCTGTTATGGATGTGAATGGTGCAGTCACTGGCCATATAATTTCTACTACCATTGGAGGAAAAAATGGTGAGCCAAAGCAGACAGTCAGTTACATGGCTGAACGTGTCGTGGGGACTGGATCATTTGGAGTTGTTTTTCAGGCAAAATGCCTGGAAAATGGGGAGACGGTTGCGATAAAGAAAGTTCTACAAGATCGTAGATACAAGAACCGTGAACTGCAGTT…
>TRINITY_DN22331_c0_g1_i2_1
CAAAAAGTAAAATAGAGAGAACCCCATATCACATTACATGACAACAATCCCTCCTAAAATAAAAAACTAGTCATTGTATTATTATCAAAATACACTTGGCAACTGTTTGATACGGTTGCACAACTCCTGTTTTACAGGTGTTTGATCCTCTCAATACTCAACACCTTTAATCCAGTTAAAAGAAAAAAGAACAGAGGGGTATACAAAAAGAATACAGTAAACCCAAAAAGAAAAAACTCCACTAAAAATTCTTTGATTATTTCTATCATAGTTTCCAATAATTTAACATTTTGGGTAATACACAAAAATCCCATCTTTTGTAATTTTGGCTTTGTTTGAGATTTGGGATCAAACTGAATTTGATCAAAGTTTTGTACCGTAGTTGAAGTGGATTGCTTA…
>TRINITY_DN22331_c0_g2_i2_1
TTTTTTTTTTTTGTGTGTGGCTTAAGCCACTTTTTGGTGTTCTGCTGAGGAGACCATAGATATTAATGCTTTTGTGTATATAGGAATTTGGTAAATAGTTTTGAGGGTCATTTGATTGGATAAAGTTCGGACTTTTAGTGCTTAAGGAGTAGTGTGGGGTTTATAGATTTGAGTAGAAATAGTTAATTGAACTTTTTTACATTATAGAAAGGACTCATGGCCACCTGAGGAGTATGAAATTGTCAAGTTCGTAAGTTTTGATTTTTGTTATTTGTTTCTTGAGTTTACTGTAACTTTATTTGTGATGAACAAAGTTTTGTTGTTTTATTCCATGGAAAATTGGGGGACCAGTTGAATGTACTTGTGAATATATGCTGAACTTAAAAGCCAAAAATCATA…
>TRINITY_DN22398_c0_g1_i8_1
CCCAAAGCCTCCTTCTTCTCTGTCCAAAGAAAAACAAAAAGATGCGAGTTCTTACCAACAGACTATCCCGTGCTCTCTGGTCAGTTGCTTTTTCTTCTTCTTCCACAAAAATTTCTTCAAGAGGTGTTTCCACTTTCATTCACTCCAAACACTGCCTTCCAAATAGCGAATCTCGGTATTCTTCTCTGTTTGCTTCGCCCTGGTCCGCTACTCAACTCCGCGGTGCCAAATTTCGCGGTGCCGATTTGAAGCCAGGAAACGTGATTGAAAAAAAAGGAAGGATGTATCAGGTGGTAAAGGCACAACACTCAACCCAAGGAAGAGGAGGAGCTATTATACAGTAAGCAATCTACAGCTGAGCTCGAGCCACAAGATATTGGACATCTTTTGTCTAGGTGG…
>TRINITY_DN22316_c0_g1_i1_1
TGAAAAAATCTTGCATAGTACTTTGTTTGTATAAAAAAATCCAATATTTGTACTTCACTAGTCTGACTAATTCAAATTCACTTTACTTATCATTTCTCAATTTCCTACCCCAAACCTCTAGTTAAGGTCACATTGCGTAGGCTTACTAGGAGAATAGTGCTTTACTCGTAATTTCTCAATTAGACCTCAAATTAAGGACAAAAAGATCTCATCCCACCACTACGATACTCAGTGTCTTGGATCATACCACTACGTAGAAAAAGTTATCGGGAGTACATAGCTAAAGAACTTTTTTTCTTTTTTTTTTAAATCAAGATGAGTAATCTTTTCTCCAAGATTTATCCACCCTCATTTGTAGTAAACCATCAAAAGCTTTACCCAAATACCATTACAATAAGA…
>TRINITY_DN22318_c0_g1_i1_1
ATTGAGCTTCTCAAAAGGGATCATTTCCTTTCTGAGATATATGGAGACACAACACTTACTTTTCATCTTCATTTCACTCTCGCTCTTCCTTTCTTTCATATTTCATTTAGTTCAAATATGGAAGAAATCAAAAACCTTTAACAAAAGGTTGCCTCCAGGGCCATGGAGGCTACCTTTTATTGGTAACTTGCACCAATTATTTAGTGGGCGCTTGAATCATCATACTTTCAGAAATCTATCGCAAAGATATGGACCGATCTTTCACTTACGTCTTGGAGAAACATCAGTTATTGTTGTATCTTCACTTGATATGGCAAAAGAAATAATGAAAACTCAAGACCTTCATTTTGCAACTAGGCCTCAATTAATGGCCGGAGAAATTATTATGTACAATCACTC…
>TRINITY_DN22384_c0_g1_i2_1
GTACTGTACTACCTTATCTCTTAAAGGGAAATGGTGAGTCAGCTAGGGTTTTAGGGATGCTATATATTGTAATGTTCCCATTTATAATTGCTTTCATCTATGAAAATATACCCTAGCAGTAGTTAACTAATTAGTTGTAGCTTTCTTTTTAGTTTTTCCTCTGTTTTGTATTTACTTCATTCAGTCTGCATCATCCACCAAGGCACTAACTTGCCATGAGTTGCTTCATGGACTTGTTCGGCGGAAGAATGTTTGTGTGCACCTTGTTGAATTGGAGTCTTGGCATGAATTGGCAAATACTTTTGCAAATGAACAAACTTTATTCTCGCTAAATGCTGCTCACCAGGCTCCACGTGCGGAAACCAAATTGAGTTTGCTTATTTTGGAAACATGGAAAGT…
>TRINITY_DN22384_c0_g3_i1_1
GTACTGTACTACCTTATCTCTTAAAGGGAAATGGTGAGTCAGCTAGGGTTTTAGGGATGCTATATATTGTAATGTTCCCATTTATAATTGCTTTCATCTATGAAAATATACCCTAGCAGTAGTTAACTAATTAGTTGTAGCTTTCTTTTTAGTTTTTCTTCTATTTTGTATTTACTTCATTCAGTCTGCATCATTTGGTATCAGAGCAAGTTCTTGAGCTCTGTGGGGATTAAATGGCTGCTGATATGAATGAGCTGAAATCGATGTTTGAGAGGATGACAGTGGAGATTGCCAACTTCACTGTTAGACAAACTCAAATCAAGAATCAAAATGAAAAAGCTTTTGCTGAGCTGAAGGAATCCATAGATGAAGTGAGAAGATTTGACAGAGGAAAAAGCA…
>TRINITY_DN22384_c0_g2_i8_1
CTTTTGTATCGCCCGTTTCCAAAATCTTCCTTCCTTTGTAGAATTTTGTAAATCATCAGGATTTGTTAAAGTGCGCCTCCAAAACCCCCACTGACCCTTCTCACTCTTTCCAGCGGTTTCCCATCTCTCTCTCTTTTGCAGACATTCATCACGATGCATCAAGGCTTTCAGAATGCCGATTTGGCTCAGCTTCAAGCAACCATGCAAGCAATCGAATTCGCCTGTAGTTCTATTCAGATGCATATGAATCCAGCAGCAGCTGAGCAAACCATTTCGTCACTTAACCAGTCTCCTCGGCCATACCAGGCATGCAAATATATTCTGGAAAATTCTCAGTTGGCAAATGCTAGGTTCCAGGCTGCTGGAGCAATTCGAGATGCAGCTTTAAGGGAATGGGTA…
>TRINITY_DN22345_c2_g1_i1_1
TTATGCTGAATGCGTTAAGTTAGGTTTCAATGTGGTTTTCTTCTGGATTTAAAAGATAATAAAGAAATATAAAAGATTCTATGTATAGCGTCAAGTAGGTTCTTTTTGCGATGTTTCTTAAGGAAAATAATTATCATCAAAAACAGAAAAAACTTGCTGTGTATAATCCTTGAAATAATTTAGGTAGAAGGCTAGTAGGTTGTCCCACGTATCCCGTCGTACTAGTAGTCGCAGTTTTGATCTTCATTTTCTTGTCCTTTGATTCGTGCGACTATATGTTGGTCTGTGTACCACAATTATCATATTTATTTGTGGTAGCTACTGTTTCTGTTTTCTCATACTGCTTTATCATGGCTTTTCCGC
>TRINITY_DN22345_c3_g2_i2_1
TTTTTGTCTGCCTGGCAATCTACTTTATTTGTGCTGATTCTGTTTCTGTTTTAGAAGAATAGGAGGATGATTAACATCCTTATTCTAGTTTTCCAGTCACGGTATTTGATTCTTTTAATATGCTGGTTTAGATTTGTGCTTCCTGTTATAGCTACATTGGAATTTGGAGGCGTAGCAGAACAATTAAGGAGTCCATACTTGACTTTTTCGCTTTCGTTAGTCTCATTTTCATTTTGCTTTGAACTGCTTGTGCTTATCTGACCTTTTCTCGTCGTGTTTTCTCTTGAGCCGAGGGTCTTCTGGAAACAGCCTCCCTATCTTCCGAGATAGGGTAAGGTCTGCGTACACTTTACCCTCCCTGGACCTCACATTGTGGGATTTCACTCGGTATGTTGTTGT…
>TRINITY_DN22345_c6_g1_i3_1
TCTCCGACCCATAAGGAGCCAAAATAACAAACAAGTAATCCTTTCTCTCTCCAAGAACTAACCAACGGCTCACATTTTCAATTTAATCCACAAAACAATCATCCAAAATCCAAGTACTTGGCCAATATATCCTCATCTTCCTCATTCAACACACAAACCACCTATACACAAAAGAGCCATGGCTTCATCATCTTCTCTCACTCTCTCTCAAGCTCTCTTTTCTCCTTCTCTCCCTCGCCATGGCTCATCCTCCTCCTCCTCTTCCACTCCTTCCCTCTCTTTCCCGCCTTTCTCCGGCCTTAAATCCACTCCATTCAACTCCCACCATCGTCGCGTTATTCCCTCTACAGCCACCGCCAAGCAGCATGCTATACGCGCTTCGGCGGCTGTAGAGACATT…
>TRINITY_DN32450_c0_g1_i1_1
AGTGCGCAGTTTTCTGCCACTTTAGGCTCTTAGCAGATCTAGAATGCAAGCAGTGATCATGAACGCCGACGTCTACCTCTAGTCCATATCCTAATTCTTTCTGTGGATACTGCTTGAATTAAACAGTCTCAGCATTGTTCTTCTTTAACAAAATTTGGTGTATCAATGTTGTTTGAATTATTCCCCCGGGGGCCGGGTGTAGCTTGTAATGTGTGAGTGAGGTTCACATCACACGGTCGAACCGTGCCTCAAACAAAAATTCTGCTATTTAAGTGGAGAAGGGTAGAGAGACGGCCCATATGTTTTCTTAGTACAATGGTGAATATGTTAAAATAGATAGAACTTGGACTGTGCTGAAATGTTGCGACTTATGAGCCTACAGCAGTATAAAGGAG
>TRINITY_DN32492_c0_g1_i1_1
CGCGTCACAAAATTGTCTCACACTAAAACGGCCTTGTTGTCCTCAATTGTTAGAATTGTTGGATGAAACCACAAAACCTACTCAAGGATGCCTATAGGAACTATGAGATCATCCCAAGGATGCCTATGGCATCCACGAGTCATGGGTGCAGAGCAACCATAGCGGTCACAATTCGAGTATAGAACCTTGTTCATAAGTGGGACACATTAGCTTTCCGTACTTCACCCAAGGATGACTCTGGTATCCAGTGATCACGGCAATCCCTGTTCGATATTCCTTATTTAGTTTTGTTTCTTCTACCTAACTGCGTACTCCCCTTCCACAGCTCCCTCCATCTGTTCCTCCATCCCAGCCCTGTTATTCCACTCCCCAATCCATCAGGGACATGGTCACTCCTTT…
>TRINITY_DN32434_c0_g1_i1_1
ATACTTTTGAGAGATTGAATTTCGGAAATGCTAAATTTGCTAGAAAGAGATATTCAGTTGACATAAATGTCTGCGGCCTTAAAAAACTTGAAGGTCTATATTTGCAATGTAGTTTTTACAATCTTAGCAAGCCATGACTTTTGAAACTACAGATAATAAGAAAGCTATGCGACGACTTTAAAAGTAAGTTTAACAACCATATTGATGACTTCGCTTCTTAGTCTGAAAGTGTTTAGACTATGAATTTATCACTGTACAGGAGGGACCAAGGATGTATTCTTTATTTGCTTGACATACTGGTTATTAATAATTTTTCTGCTCTTTAGGCACTATAAGAACTTGAGATTCTGGGAGAATAATCCTTTATCACCGAAGTTCTATTTGTCTTTTTTAATGCCC…
>TRINITY_DN32472_c0_g1_i1_1
CGAACGGACTAGACCCCAGTGGGATGTCCTTTCCAACCAAAATCCAGTGCAAGAAGTAGCTCATATTGCAAATGGCTCTCATTCAGGGAATTGCATTTCTGTGCTACGGGCCTATAACACTAGCCAGAACATGTTGATACTCCAAGAAAGTTGCATAGACTCATCAGGGGCACTAGTGGTATATAGCCCAGTGGATGTTCCGGACATCAACATAGCGATGAGCGGAGAGGACCCCACGTACATCCCGTTGCTGCCCTCGGGGTTCACTATATCCCCAGATGGGCGACAACTAGACACCGAGGCAGCATCATGCAGCAGCAGCTCAAATGCAAGTACCATAGGGGGAGGCAGGTCAGGGGGTTCACTAATAACAGTTGTGTTCCAAATTCTGGTAAACAG…
>TRINITY_DN32419_c0_g1_i1_1
CATTGTTATACAAATAAAATCATGTACACCTGCTTTTCTGATGACTGACCTGTATATGACATTGTTGATGTTCCATGCTAGATTATAAGTTTGAATCTCGCTAGGTTTGTTTTTTTTTCTTTCTGATATTAGTCTGAGTTCTACCTGGATTTATATGCCCTTCAGCATGATAAGATGCCCTGCCTATATCTAACCTATTTGATTAAATCCCTGTTTGGTTGATGATTTATATTCTCGTATTTATGTCGTGCAAACTGGCCTTCCTGTTGGCCTACTGGTCTGAGACAATTGTTAAAATAATGGGAAGCACGATTTAGGGAATTCTGTGAGTG
>TRINITY_DN32495_c0_g1_i1_1
CTATACCGTTGGAATGGTATTTCAAAGTCTACAACTTTCATCAAGGAAGTTTTCTCAAATTCCAATCACATTGTTAAATACGGGTCGTATTTCAAAATACGGTCTGTATTTAACAATGTATATCCCTCAAGCCAAATTCCAGAATGCCCGGTGATCTTGATGCCAACTTACGATTTGAAATACGGGTCATATACTGAAATACGGTCCGTGTTCTGGGGCGTAAACCCCAATCTGACAACTAAAGAGAAAATTCCGATTCTCATATTCTTTATCTGATTTTCTAAGTCTAGAATCATGCTCAAAGCTTAGGTTAAAGGTATGGGGTGTTACACATTTATAGTATAGTAACTATCCACTTTCGTGCATTTGAATCACAATTTATTAAATTTGCAATACGAA…
>TRINITY_DN32413_c0_g1_i1_1
CCTAGTTCTACAAAATCAGGTATCATACACACGTATCATCTGGCTCTTTTTTATTTCAGAGCTTCAGTTTGAACTACCAAAGAGGTGCAACCTAGTGAAGTATATTTCTTGATTGGCTATGAAAAAATAAAGGTGGAATGCATTGACATTCTCTTAAACTTGTCAGTATATTTTATTTAAGACACTTAAACTACGGCCCGTTCCAATTTAGCATATGATAAAATGTTTCGATTTGACACTTCCAACTCAACTATTGAAACAGTTTTTGCACGTGTTCCCAAGCACCTATTACGATTTACGTAGATAAGTTAACC
>TRINITY_DN32463_c0_g1_i1_1
GTGGAGGTCAAGCGATACTGAAACCTGAGAGGATTGTCGAGCATAAACCGCTAGAAAAGAAAATTACAGTACCACTCAAACTGAATGGTGTTGAGCAACAAGCAGATCTAACTTCTAACACTGTGAGAAAGCTTACCTTCTCAGCAACTTCAACGGGTGTCAAGGACCACGAACTAGAGCAACAATTTGTCAAACCCCCGTCACTGAAAGATATCCTATTGGGCAATAGATCTCTCCAACAAGGTAACAAACTCAAATATTTCCCACCTTAGTTAAAGATAGAATAAAGACAGTGAGATTAAGATTGAACCCAGAGGAGGTGCGAGAACAACGAGATAAATGGCAAGGTGCCTTGATTGGATACGTAGTGGGTGGTAATCCCCTCTTTAAAGGTATGTT…
>TRINITY_DN32489_c0_g1_i1_1
CTCCCAAGGTAGGGGTAAGGTCTGTGTAGACTTTACCCTCCCCACACCCCACTTGTTGGATTACACGGGGTATGTTGTAGTTGTATATTTGCTAGAGGTGTACCTCTCTATTTCAGTGCTTCCCTCTTTTCTTCATCAATCATTATTTATTTGTTTTCTTTCTCTGGTTTTTTTTTCATAGACACTATCAGAATACTCGATAGCTTCAGTTGTTATGAATTTGCAAACTTTTTAGGTTCAGAAGTTTAGCCTAGCTGAAGAAGATTGGTGGTATTTGAGTTTTCCTGGAAATTGATAACTATTGCCGGCACTTTGAATCATTTACATAAGCAACTGATGTGTCACAGGCTTCCTCTTTCTGTTATTTAGTTTTTTATAGGGTGGTGATAGTGTCTAAGC…
>TRINITY_DN32461_c0_g1_i1_1
GTCCTAAAGGCCCTAAGGTAATTAATATTTTATTATTTAAGCAATAATTACATAAGTCAGATGAAGCATTCCTAGCTTTTCAATTTTCTATTCTTGAGTTTAGCCTATATACACTGATCAGTTGCGGAGCTAGCAGTTCTAACATAAGAGGAATGAAAAAACACCAATTTTAATTAAACGCATGAGATTTAAAATATGACCTAATTAAAATAATTTTCGAACTATCTTTGTCACTATTACTAAGAGTCTTCCTTGTGTTAAGTACATACAGTAAATTGCTTTTAGCCTAATGATACAGTATAATTTACCGATGAAAGCGATTCAACTGACGAATTCATTCACTGAATGTAGCTTCGCTCCTTAACTGACAATTTACGTACAAA
>TRINITY_DN32402_c0_g1_i1_1
GCTTGAGTCAAAAAAAAAAAAAAAGTCTCTAAATCTTACGCTTGTGTTTAGTAATATCAATGGCACACAATGAATGTGGCAAAAACTCAAGCACCAACTATGAAGACATGTTTTATGCTTGATTGTACTGATGTGTTAAGCTTCCCAGTGAGCAGATTGCTATGCATTTTTTTCTTTTAAGTTTCATCACCAAATCCCTCTTGTTAATCTTCTTACACTCTCTGATTACAATGATGAAATGTTGGAGGTAGGTGGTCATAGCATTGATGCAAACTATTAACTGATTAAGCCTTTGCAGGTAACCTTTCATTTCATGGACGTTGTTCTAATGCTTACTGAATACTAAGCACTCAATTATGGAG
>TRINITY_DN32484_c0_g1_i1_1
AAAAAAATGACCAAAGTGACAAAGACGCAAGAAAGCCGAAAGAGGAAAAAACCCGACAGCCGAAGTTCGAAACCATCAAAAAAGGCTAATGTAGGCGTCAGTTCCTCCAATGGAAGTGAGCCATTCCCTGATTTCTCTGGGCCCTCACCGGACGAATGCCGAGCCGTACGGGATGATCTCTTGGCTCTCCATGGTTTCCCCAAAGAATTCATCAAGTACCGCAACCAAAGATCACTCAGTCCTATCGATGATGATGATGATATTAGTGGTAAAGAGAGTGTACTGGACGGCCTAATAAGCACCATTTTGTCGCAGAACACCACCGAAGCTAACTCTCACAAGGCTTTTGCTTCCCTCAAATCTTCTTTTCCAACCTGGGAATCTGTTCTAGCAGCTGAT…
>TRINITY_DN32474_c0_g1_i1_1
ATACCGTCAAGTTCATGTGGGGTGCCAACAACCACACCGTCACCCGCGGAACTCAACTCACGCCATGCAACCGCTCTGAGGAGAACTTCTTTGCATCTGGTCTCCAGATCAAGGACTTCGTCTTCACACAAGTTATCAACGACACCAACCCCATCTACTTCTACTGCGCTGCTCCCAACCACTGCCAACAGGGAATGTTTGGTGTGATCAACCCCCGCACCTCTTTCGGCTCTCCTACTTCCGCTAGCGCCATGATGCAACCCCTCAGTGAGAGTCACCCTGATGTTGCTGCCTACGCTGCCTGGTCCCGCACTCAAACCGAAGGCAATGAAGCCGCTTCCCGCTGGGGTAGCAACATCGATATGGCTG
>TRINITY_DN32497_c0_g1_i1_1
GAACACACATTTTGGATTAGGAACTGTTTTAAACAGGAAACTGCTTCGAAATCTCTGAAATATCATGAGATGGACCATTTAGAGAACACACCAGTCAAGTAGAGATGTTACTTTTCCTACAAGATATTAGTTTTATACAGAAGGCATGGTCACAATGCTAAACAAGATGAGATGCCTTGGAGGCCATGTGATTACACAGAACAAGCATATAGAGTGTCTTAGCTAGGACAAGAAGCAGGGGAGGAGAGAACACATAGGGAAACAAGTTAAAGAAAATAGAAGATAAGCAGGGATGCAGAAATCAGAAAGAAACAGTGACACAGAGTGTTCTGGGTATGCAGCAGCCATGATGAAAGGAAGCAGATAAGCTACTTCACAACAACTATATCAAACAAAAGC…
>TRINITY_DN32424_c0_g1_i1_1
GTGTGATGGTGAAGAGTGATGTTTATCCTAGCTTAGAGTTATCAGTTTAAAAGTGTGTGGAGTGTTTGTTTCTTTTCAAAAACCATTTTCTGTGAAGTGTTTGTTTCGTTTCAAAAACCAATTTTTCTGTGAAGTGTTTGTTTCTTTTTTCAAAGCCATTCCTGTGAAGTGTCTGCCTCTTTTCAAAACCATTTTATGAAGTGCTTGTTTCTCCTTTTTTCAAAATCAGTGTGAGGATGTTTTGTTTCCCTTTCCACCCATTCTGTGAAGTGCTTGATTTCCTTCCTTTTCCTTTTCTCCTCTACTATGCTTAGAATTGTTTGTGACATCCTTTGTTTGTGCTAGGCCTGTTCTATATCTGGTTGTACTTCTTGTCCACTTTTTATCTCAATGTCGAGT…
>TRINITY_DN32457_c0_g1_i1_1
GATAAATTTCCAATACCACTGATTGAAGAATTATTAGATGAATTGGGGGGTACCAAATACTTTTCTAAATTGGACCTTCGATCTGGTTATCACCAGATTAGGATGCATGAAAAGGATATTGAAAAAATAGCTTTTCGATCCCACAATGGTCACTATGAATTTGTAGTTATGACCTTTGGCTTGACCAATGCACCCTACACCTTTCAAAGTCTGATGAACAAAGTTTTTAAACCACATTTAAGGAAGTTTGTGTTAGTCATTTTTTATGATATTTTAGTGTACAGTCCTCGTGGTCTGAACACTTAGTCCATTTACAAAGGGCACTGGAGTTATTAAAGGATCATAGTCTGTTTGTCAAATTGAGTAAATTCAATTCGGGCAGACTGAAGTGGAATATCT…
>TRINITY_DN32418_c0_g1_i1_1
ACAAAGTTTTTCCAAAGAATAGCCAGCTCTCATAGAAAGGGCAATTCCATTGACACACTCAAAATAGGGAATGAAGTAATTGAAGATAAAGTAAGGATCATGGATGGTATTCTGGAGTACTATCAACAAATCTACAAAGATACTGAATCTTGGAGACCTTCAGCTGTCTTTGAAGGTTTGCCAAGTCTCAACGCAGTTGATAAAGAGGACCTTGAACAAAGCTCTAGGTCTCGATGGTTTCACTATGGCCTTCTTTCAGAAATCATGGAACTTCATTAAAGCAGACTTGCTAGCAGCTTTTAATTTCTTTCATCAGAACTGCCAAATGATGAGATCATGCAATGCCTCTTTCATTGCTCTTATCCCAAAGAAGAAAGGTGCCAC
>TRINITY_DN32404_c0_g1_i1_1
TGCCACATGAGTTTGGTGAAGGTACAACGCAAGAATAAGTGATCTCTAGTTTCTATATTTCCGGTACAAAACACACAAGCAGGGTCCACATTCATTCTCATTTCACCAGCCTATCTTTAGTAAGCATATTGCCAAGTAAATGCAGCCACATTGTAAAGATGGCTTTAGGTGTTGCAGCATTACCAAACATTACGCATTTTCACCTTACTCTTTCTCTGTCTCCTAGCAACTTTAAATACAACTGTTTGATCAAGCCTCTAGGATTTGTCACTGTATGTTGTGTCGACCCCCAAATCTTCCTGGCTTCCAAC
>TRINITY_DN32449_c0_g1_i1_1
ATGTCCTATCATGTAAGAGTTTAAATTGGAACACAGAGGATAAGTCATTTATCAATTTTAGGTCTAATCAAAGTATCTGTGTGCTTTCTTGAGTTGCATGTTCTCTTTTAAAGTGTTCTTCATGTTTCTTTCTTCTTTTTGTTACAATTGATTGAAACTGAAGATTAAACAATTGTAGGACATATTGCTGAAAGTGCCTCATTGGATAAAGGGTAAATCCTTACTGAGAAATATAATAGTCTTTTGAGGCTCGATCAGAGGCGGATCCAGGATTTTGAGTTATGAGTTCTTGATTAGAATAAGCGGCTGCATACAGAATTCCGGCTAAAGCTACTAGTTTTGTCGAACCCGTAACCGATACTCTAGCTCAGCCTCTGCAAATAATATGGAGTCACAAAG…
>TRINITY_DN28661_c0_g1_i1_1
CTTTAAGAGAGGGGAAACCCTAGCCGTTGCAGTCGTCTCACCTCTCTTTCTCCTTGTCATCGCCGTTTATGGCAAAGGTGACAGTGTACTTTTTCTTTAGGCAGTGTACGCTCAACCATTTCGGGTAAAACAAATAATGCTTCACCCTCTCTCCATCAAAACACCTCCAAACAACTATTTCCTTTGCATTTTTGTGTGCTTTTTCTGAGAATCAAACGGAAAACGAGTACAAAACCTTAATGGTTCTTGTCTCATTTGATTTTGAATCCATGAATCCTATTGGTTTGATCGAAACCAAGAGGATCTGTTGAAATTCAATAAGATCTGACCCTTTATTTGTTTTCACACAATCCACACCGCACGATGACGATTGTGAGGAAACAAATTGGGGGTTTCTAT…
>TRINITY_DN28627_c0_g1_i1_1
CTAGTTATACAAGGAAGCTTTAGATTCCAAACAATCATTTCTATTTGTGTTAGACGATCAGATCCTGATAATGTTGAAAGAATTGGGAAGCCGATGCAAGCATTTCAATCTGGTGTGAAGGCACATTGGAAGGGAGCAAACTACTATGCAACAGCAGAAGCACAAAGTCATACACCTAACCCTCTTGGGAACGCTGAACATGACAAAGATACTAAGCTGTCGTACAGCTTAATTGTTGAACTGGACCATGTCCAACCTACCCAAGTCTACCAAAAGATTTATAGAGTTTGAAACTCAAGCTATTGAAGACGAGTCTGAGGACAAGTTCAGAAAACATCGCAAATGAAACATTAGGCTGCCAGTCCCTCCCATATCAGCCCTCTTAGAAATGGTGCAAGT…
>TRINITY_DN28658_c0_g1_i1_1
CACGGCGGTGGCATTATTGTGCCTAATTATTAACAAGCGGCATGGATGGACTGTTTGTGATAGTTTTTGAGCCTTTTTTCTTTATAGAATTTAAAGGACCAAAACTTTTCCAAGTAAGGGTTACTTGTGAACCTGCGATCAAGAATAAGGGATCATTTATGTCATTTGAACGAGAATACTTGTTGCGGAGCAGCTGGCTGAAAACATGGGGCAGTGTCACGTGAAAGGAGGAGGATTATTTAGAAGAAAACCTATTGGAAATTGTAGGGGCTTGCTTATTCATTCGTCCAACGCTCTGAAACTCCTGCTAGTTTTAGTCGTTTTGTTTACTCTCAAGGGCCCCGTGAATGTTTTCTTATTTTGAATTTGTCTCAACACTGC
>TRINITY_DN28669_c0_g1_i1_1
CCCCAACTTGTGAAAAAAACAGCAATGTGGAGGAGAGTGTTTTCATGGCAGCTCCAACATAGAGTCCCCAAATGGGGCGTTATTACTCGTCGATCTCTCAACTCTTCACCTTCTCCCTCCACTACGACGTCGTTTCAGCAACCCACTACCCTTTTCTCCGACCCCGAGTTACTATCGAAGAGAGTTGAAGATTTTATGCCAATTGCTACTGGACATGAGCGTGAAGAACTTGAGGCTCAAATTCAGGGCAGAAACATTTTGGAGTTGAATTATCCAATTGGCCCATTTGGTACCAAGGAAACACCTGCAATTGTTAAGTCTGTCTATGACAAAAGGATAGTTGGATGCCCTGGTGGTGAAGGAGAAGAGGAGCATGATGTGGTCTGGTTTTGGTTGGAG…
>TRINITY_DN28698_c0_g1_i1_1
GTGAAGGAGCAGTAGTCCCCCACAAACTGAAGCAGAAAAGCCTTTCGCATTCTTCCAGAATCTACGATCTAGGGTTTTCGCATCACCACATATACAGTGGGAAATGGCGTATTCAGGACAAACTCTTGATATTTCCGGCGACCGTCAGTCCGGTCAGGATGTTCGCACCCAAAACGTGACTGCATGTCAAGCGGTAGCCAACATTGTCAAATCTTCACTTGGACCCGTTGGCCTTGATAAGATGCTTGTTGATGATATTGGCGATGTAACAATTACTAATGATGGTGCTACAATTTTGAGAATGTTAGAAGTTGAGCATCCAGCTGCCAAGGTTCTTGTTGAGTTGGCTGAACTCCAAGATCGAGAAGTTGGTGATGGAACAACCTCAGTCGTTATTAT…
>TRINITY_DN28638_c0_g1_i1_1
TCAAATTCGGATGAAGAAGGAATGTTGTGCAGGCTGATTGTGCCTGGTAATTGGATGGATCCTCTTGACATTACAGGTGGAATGATGTTGCATGTAGTCAACCCCAATTAATTTGGGATTTAGGCGTACTTGATTGACTTTTTTCATACTTGTTGCGTGGTGGGTGCCCAAATTTGTAGTTCTGCACTTCAGAATTTCAATTTATACTTTTCGAGCAAACACCGTGACACCATTCATTGTATTTCGCTATTCCTCGTAGCATCAGCTGTCAGCTTCTGTAGTATCGTTTTCTTGGATAGTCAAATTGCTTACGCGACACCTCAGTTCAGGTTACTGTGTTCTGGAAGTATGCTTATGGAATGCAGGGATAATGCTCTGGGTGGCTTGATTACACAGTTC…
>TRINITY_DN28619_c0_g1_i1_1
GGCAGAGGTATATGGTCATTTACATCGGAATCTGTTCTCTGACGGGGTCTCTCACGGTCATGGGTGTGAAAGCAGTCGGAATCGCTCTTAAGCTCACATTCGAAGGAAAGAATCAGTTTAAATATTTCCAGACATGGTTATTTACTGTGTTTGTTACCATCTTTTGCCTTTTGCAGCTGAATTATTTGAACAAGGCCCTTGACACATTTAACACTGCAGTGGTTTCTCCAGTCTACTATGTCATGTTTACAACATTAACCATCCTTGCCAGCATGATAATGTTTAAGGACTGGGATCATCAGAATGCAACACAGATAATAACAGAACTATGTGGCTTTGTAACTATCCTTTCTGGTACTTTTCTCCTTCACAAAACCAAAGACATGGGAAATAGTCCAT…
>TRINITY_DN28610_c0_g1_i1_1
GGATTTTAACAAGATAATGATTGTATCTCCACTCAACTGGCTCCTTTTAATAACTAATGCTGACTCAGATGAGCTTAAAGTAGGATGAATTAGAAGGTCTTAGGATCCATCTTCTTATTTACACGATGGCTATGTCTACATACAGACTTCCAGGATGGTAGAAATCTATCATCTGTATGTGGAGTACTGCTTACGTATAAATAATGTCTTTAGAATAAGGAATGGTGAGTAACGATTCTCAAATGTATGTACTACACGTTCATGAGTCATTAAGGTCCAATTTGTGCGTAATAAAGTGAATATAACACTTCTCCAAACAGAGAATAACAGAGGAAAAGGAATAATGTTGTCACAAAAAGTCTGCTTTCTGGATGCTGTTAATTTTCATCTGCTTTTAAA…
>TRINITY_DN28613_c0_g1_i1_1
GGGACGAAGCACAATCTACATCACTTCTTGAGAGCTTACCTTGAATCACATCCCAAAGAGTAGAGATAAACTTCTTTCGATGGTTTAGGACAACCTTCTTTCCATCGAACACGGACACCGAAACCGGTGGACGCTTGTGTATATCAGAACTCAATCTTTCTCTAACTTCATCGCGAGGAAGGGAGGTTGAATCTTTTCCTACGCTGGCTGTAAAAGGTGGTTGCATTAAGTCCGGACCAGATACAGACTCAGTACTATCTTGTGACCCTTCTCTTTGAAATACTCTGAGACCACTTGGCTGCACAAGAAAGACGAGAAATTAGTAAAGGTCACTGAGGTATACCTGGT
>TRINITY_DN28650_c0_g1_i1_1
GTTTTAGTAGATTTCAAAAAGACTGGGTTTTTCTTCTGATCATTCCTTTTGAGTATTGGGTGATTTAGGTTACAAGTTTAGATTGGATTTATGGCATTTTGACATCTTTTGCTGGGTGAATTCTTGAGGACTTTGGGTCTTGAATTTGTGATTTGGAACTTTTGAGGGATAAAATGAGTTCAAATGGGCAATCATATGAACTGAATTGTGACGAATATACCCTTGTCCAGCAATTTCTAGAGTTTGTTTCTGGGATTCCTATTAGTAATCAGTTTTTTTTTGTGTGCTTACAACCTACCATCGGATGACCGGGAAGTTATCTTGTTTAATTAAGCTAGAATGACAAGCAATGCCCCCCGAGCAAGTTGA
>TRINITY_DN28693_c0_g1_i1_1
GTTACAATTCAGTTAGAACTTACTTACAATTAGAAGTCAGTAGAAGTTGGTTAGAACAGTTCAAAAAGAATTAGAGTCAACTGTATTCTTTCATTCCTATAAATGAGTGTATTGTACATATTACAGTTACCAGTTTTTAAAATAAAATGAGTGTATTGTACATATTACAACAAAAGGGCAGTCCGGTGCACAAAGCATTCCGCGTTAGCAGGGTCCAAGGGAGGGCTGCTCTCCAAGGGGTGTGATGTAGATAGCCTGCTCTAATGCAAGCATTAGTGGATGCTTTCACGGCACGAACCCGTAACCTATAGGTCACACGGAGATAACTTTACATTTGGACTAGTTTCAAATAACATAGGTTAGCAGCTTTGTGCTCTTTCTAAAGCCATCAGATTGTTT…
>TRINITY_DN28634_c0_g1_i1_1
CCGGCCAACATGCTTTGGACCAAGCCCACCAATTAGTCATGTGATTAATTATATTAAAGGATAAGGCCTTAAGAAACTTCAAGAGAAATCAAGTAAAAACAAGAACAAAAAAAGAAGAAAAAAAAGAAGAGAGAAAAACGGCTAGAGAAGGAGAGAAAGGAAAAGTAAAGAAAAATTCTTGGAGCCAAATCCTTTGATTCAAAAATTCATTTCTTGTGGGATTATTACTAAGTGCAAGGTCCTCTTCAAAGTGGCATAATTATTTTGACAAGAAAGTAGCATGGGTGACAAGTGAAGGAATTGAGAAAAGGTAAGAATTTTACTATTTTTGTACCATGGAATATATGTATTTATGTTGTAGTGTGTGGGA
>TRINITY_DN12447_c0_g1_i1_1
ATTTTTGAGCCTTTTCCGTTAAATCTAACTGAATTACTCCTGTCCGTGATGCAGGACACTTTATCTAAGGGAGGGGGGACTCAACATGCCTACTTTATGCCCCAAATCAATGAGTTGGTTACTGTACTTCAAGGGAATGAAGAGTGCATTTCTGGAGTTTGGGTTTGAGATTGAGTACACTAATGATGACGACAATGTTCCACAATTTGAGACAGCACAGGGGCAAACTTATAGTGATTTGGAGGTTTTCAGTGCAGAAAATAATTCATTGGACCCAAAGAGAACTAATGAACAAGATCCTGAGAAGATAAGGGATGAAGAAGCAGTAATTGCTTTAGTAAAAGAAAGGAAGGGATGTATGCGTCAGCATCTAATTAATTTAGAAAACGCATTTGTCTA…
>TRINITY_DN12431_c0_g1_i1_1
TATTTTTTTTCCATAAAAGGGGGATTGATTCAGTATTTTTGGGGGATGGAGTGTTTTTGGGGGAATCATTCAGTCTTTTTTTTTGGGGGGGATTCAGTGTTTAGAGGGACACAAACAATCTTAAAAAAACTTGATTTCTCCTTTCCGGTGAACTTTAGCCGGGATTACTCAGCATTTTCAGAGATCCAACTATATTCCAAGCTTGATTTTCCTTTTTCCGGTGAACTTTAGCCGCGACCAAGGTATTCGATTAACCCAACTCTAGTTTCGAAGTCGCTCATACGAGAGAGTAGATCCAAGACCTGACCCCTC
>TRINITY_DN12462_c0_g1_i1_1
AGCAGGGTAGAGGGACAGGACCATACTCCTCTGAGTTTCGGACCTGATGGACCAACTAGGGTTGGGCCAACTAATTCACAATAGATTTCTCGGTTATAGAAAAATAACAATAATGTGCTTGATCAGAAAAATGCTGTTAAATGATAGCTTCATGTACAGATAGAAGTCAGGTGCTGATATCATGGTTAATTTGGTCTGCAGTCATATGATAGGAAAAGCACTAAATTTCACAGTTAATCACCTCATGCTCCTGCAACTTCATGATTGTTAACTTTGGGCTATGTGTAGTTCTTGAACTTTCAAAACTGAACTTTGTCATAGATTCAGATGATGAATATGAAGTACTTCAAAGGTTTTACTTCCAAGAGATAATTATGGTGCACAATTTTGTCTAATGAC…
>TRINITY_DN12427_c0_g1_i1_1
TTGTAGTTTTTCTCCATTTGTGCCTTTTTATTTTTAATTGAAGTTCACGCTTTATTTGCTTTTTGCGCTTAAAGTCCCAAAGGATCTTAGAGATTTCACAACAAGTAAGCTGTGACTAATTTGCATCAAAGAGAATGTTTGTTCGACTCGTAAAAAACAAAAAATCTTCTCCTTGGCTCAAATCCTTTCTCAACTTTGAACTTCATCATTGCTTTGAGAATTGTGATCTCGTCTTGGTCAACACATCTGAAAATGATTTAGCTTTTTCATCATTTTTCTTTATCGGTTGTTCCCCTCCAGACCCATTGGTTTTGGCAACACTTACTCCGAAAACGATGATGTCTCGGTATAAAGCCCACCTTATCCATTCTTTTTATGGAAATATCTTTTCCATCTTAT…
>TRINITY_DN12418_c0_g1_i1_1
CTCCAAACTCATCACTAAAAGACTAAAAACTGTCATGGGCAAGCTTGTCAATGACCACCAAATGGCATTTATTAAAGGGAGGCAGATCATGGATGCAACTTTGTTAGCTAATGAATTGGTTGACTCCAGGATCAAACAAAAGGTTCCTGGAATCCTATGTAAGCTTGATGTGGAAAAGGCTTTTGACCACGTGAATTGGTCTTTCCTTTTGAAGGTTTTGACCGATATGGGGTTTGGAGGGAAATGGAGGAATTGGATATTTTTTTGCATCTCAACTGTGAAGTTCTCAGTCTTAATCAATGGAAGCCCTGAAGGTTTTTTTCACTCCAGCAGAGGGCTAAGACAAGGGGACCCTTTGTCCCCCTTTCTTTTTGTCCTAGCCATGGAAGGACTCAATCA…
>TRINITY_DN12484_c0_g1_i1_1
AATCAAGCTATTAATCCACTACGTGTCGATTTCAAATTAGATGAACTCTCAATTTAATGCAAATGGGCATATTATCAGACATTATAATTTTTAAAGTTGTAAGGTTCATATCTAGTATTATTGTAAAGTTTTGTGGATTTTCTCATTAATTTGTGCTCCGCGTCGGAAGTACGGTTTAGATGAACCCACTAACATCAAGCTATATCCGCCCCTGTCAGTAACGTGTAGATAGTACTTTTTTAAAAAGAAAAAGGAAAAGACTCAAATATCTGGTATTATAAAATTGGCGTTGATGTAAAATGACATGGATGAGTCATTTTGATAACGGGCGATGGCATAAATGAACTAAACTATTGATGAGTGGCATAAATGAGTCATTTCCGATAGTTTGATGGCATA…
>TRINITY_DN24281_c1_g1_i2_1
TATATCAATTATCTTTCGTATGCCATTCTGAGACATATCAAATAGAACTTCGAAATCGTGAATACATATCAAAACCATATGGAGTAGATTATTTAGTTATTAGTCATACAATAGACTCAACCATGCGAGCCATGCTCGTGGAAAAAGAGGGAAAAAAACATCGTAACCAAGCTCGGAATCAAAGAGTGGGATTTCCCCAAATATTTTCTCAATATTTCCGCATCAATATTTTCACAAACAAATTGTGTGATAAACAAGATCAATAACATAGCCTTACTCTTACTTTCTCGCAATTATCTTGAATTATTCGAATGTACAAAATGCGGGATATAACACAACAATCCGAGAATTCAACTCGGCAAAATTATCAACAACAATACCAACAATCATACTAACAAC…
>TRINITY_DN24281_c2_g1_i1_1
TTTTAGTTCTATTTTAATATAGTATTTAGTATTTTATCTTGTTTTCAGTTCTGTTGCTGTTTAATATCTTCAATTAATTTCTTAGCTCTATTTTTCTGTTTTATTTAGAGTTCAACATGGCTAAGTTGATTTTGTAAGCATCTTATCTTTACTTTGTTTTGGTGTGTGAGTTGTGAAGTATGAATCGCTATCGATTTTTAGTACTCTTTATCTGTTCAAAACGATTTACTATGGGCGACTGTTAGATTATGTGATTTGGCCTTCAAATGCATATGCATTTTAGTTTTTCATTCCCGTTTTCATTTGAATATGTTCTCATCTTCAGTTGAAAGTTAGCCTTTAGTTTTTCTTTCATAGCTTAAAAGGTGTATTTCTCTGAGCTGTAGTTATGTAGCTGCT…
>TRINITY_DN24286_c0_g1_i1_1
AAAAAAAAAAACCACAAAACGAAAGTGTAGCATGTACATTATGAAAGTGTCACATATAATAGTAATTTATTAGAGCTCTACTAAAAAGTGAAAAATCCAAAACAGGAAAAAATATTTCTCCAATTCCCCAACCAATAAGGAAAGCCCCCCAAAACCCTTTCTTCTTACCGACAAAACAAAATTCCCTGTCCCTTCATGTTCTTCTCCCCTTTTCCTCCAAATTCAACAAAATCACATTTTTTTAATTGATTTCTTTTTTCTATTTTGTGATTTCTCTCAGTTTTCCCTTTTATCAATCCATGCATAAATTTCCAGAAAAACTTGGCATATATCTACTTCAATGGGTGCCTTAACATGTAACAGAAAACGCGTCGATGATTTTTTCACATCAAGTTACAA…
>TRINITY_DN24219_c0_g2_i1_1
CCACTCCTCTTATGCATTTCACATTTTTTTTAATGGATTTAACTTATATAAATGAATTTTATTGGTACTACTATCAGTGTTTCACTTGTGATAGCTACTTAATTATTACATAGTAGTACTTTACTAGGTTATCAATTACTCTTTTCATGTCATTTTATGTGACATTGTCTCACATGACATGAAATTGAAAAAATACAAAGAAAGACTCGAAGCTTTTGGTATAAAATAAGTTATAATAGACGTTTGTGTGTGTATGTCAATCATCTTATTAAGGGTAACATGAAAATTTGAAAGTTAAAATGTTTCTAAATATAGAAAGGTATTATTTTCTGAAGGATGGACTAAAAAGAAAAATACCACAAAATTGGGACACAGAGATCAGTACTTATCATAAAGATT…
>TRINITY_DN24219_c0_g1_i7_1
TCCTTTTTTAGCTGCTAATATAGGAAATGATTCAACTTATATAGACTGAAAGTATAAAATATTATGTTATTAGTGTATATTAACTTCTTGTTGCTAGTAACTTTCCATATTTTACGAGTTCCTAATTCCATTTTTATGGAGAATTCCCGGTAGTTATGCTTTTGGTGACCTTCGATGCATATAGAAGTTAAACTCTTTTTACAAGGAAAACAAGATGAAATCAATAAAAATCAAGCTGTAATATCTACACAGTTCATGTAGTACTACTATTTTTGAACAATTTTCTGCATCACCTTTAAGATTGTGGACATTTAAAAGCCAACTAGGCAGTCGCGAAGAACACTTCTCGTCGGAAAGTTATACTGTGTATATTGAATATTATATATTGCGAATATCAGT…
>TRINITY_DN24290_c0_g1_i1_1
TCTCTCTCAAACTTAATCCCTACGCCAAAATATCAAATCCACTTAAACCCTTCACTTTTCAACGATTATGTAAAATCAATCCAAATATTATTATTTTTGCCTTCAGATTTCACTAATCCAAATGGATTTCGTGGAATTGGAGGCAATTGAAGGTCTACGTTGGTCATGGAACTCATGGCCATTAACAAAATCTCAAAATTCATCATTAGTAATTCCATTATCAATTATGTGTACACCATTAATGCATTTTCATGAACTTCCAGTATTACCATATGATCCACTTATTTGTTCTCAATGTAATGCTGTTTTAAACCCTTATGCTCGTGTTGATTATCAATCAAGAATTTGGGTTTGCCCGTTTTGTTGTCGGAAAAACCCGTTTCCTAAATCGGGACATGG…
>TRINITY_DN24205_c0_g1_i3_1
ACTGGTACAAAACCCTTTACCCTAGCAAACTACTACTAGCACACACTGAAACTGTGCAGCACATATATATATATATATGAGGGGAACCTCACTCATTTCCTCTCTCCCTCAGCACCTCTTATCCCTCTCTTTACAGTAGTAGCCTATTCGTCTGCTTCCCCCACTACCAATCATGGCGGCGGCGGCGGCAGCAACTTCATTCTCCATCTCCACTTCTACCACTCCATCATCATCATCCAAATCCCTAAAACCTTCACTTCCTACTAACCTAGGGTTTCTTTCCTCGTCAACTCCGTCGCTTAAGCCACTCAGAGCCAAAGCCGCTGTTTCGTCTGGCTCCGGTGGGGCCCTAGCGGCTCGTATGGTATCCGCACCTGCTGCGGTTAAGGCACCGGCTTC…
>TRINITY_DN24215_c1_g1_i1_1
CTACAATATTGATTTGTATAATCATATTGGCCTGTAGGTTTTCTTGCTTCTACCCTTTGTGTGTTCAGGTTAAATATCCAGAAGGGTATCTTTCACTTGAAAAATAAAAAAAAATAAAAAAAATATAGTATATGGTAGTTTACAATAACCATGATTAGTCTTACCAAGTTACTAAGACAAAAAGGTGGATTTATATTCTTTAATTACTCTTCTGTGTTCTTTTTTTTGTGTGACCAGGAAACTACTTTTTTTTTTTTTTTTGAGAAAGTTATCTGATCCTGTTTGCCTAGGATGTAGCTGCATAGTTGAAAGTTTAGGACCATTTAATTTCTTCATTCTGAGATTCCGAAACTTAGGTGTAGAAACTCTCTTTCAACTTTACTGATTTGGAGCTCTTTC…
>TRINITY_DN24215_c1_g2_i3_1
CTTTCTGTTGCTAGTATTCATTTTAACTCGTATTTCGGAAAGGTGATAAAAGAGCTGGCATATAAGAAATCCAGAGAGATAAAACTTGAATTTATGATCATTTTGGGGCTGTTTGTTTTCCTTGAAAATGTATGGGACAACATAGTACTATATCTTTTCTTTGAGTTTTGTTGTACAAATTGAACTGGCTCCTTGCCTGAAATTCCAAAATTGCTAAGTGTGTTTTCATGATTAAGTTACCAGCGTTTTTATTCCTAAAAATTAGCAGGATAGTAAAGTAGTTGTGCAAAGCTTATCTTTAGTTAATATTTCGTTATGTTAGAAGGAAAATGAGGTCCTGGTGTGAACTTTGAATAGTTTAGGTTAAACATGTAAACACCCTCACCTCTCATTTCATTC…
>TRINITY_DN24217_c0_g1_i5_1
TATTACTAAATGCTGTATTTTTTTTTTATCAGCACGAGGTTTCCATGCTTTGTATACCCACGGAATTAGTAATCATTAACTATATACCGCTGTCTTATAAATATCCTGTTCTTCTCCCTATAGCCATATCAATTTTTGTTTTTAGAGCATTCCCAAAAAGTTGCAGTTTTCTAGTAATTAATTGTTTCAAGTTCGACCCTTTTCACACTTCATCATACTCTACCAGCATTAATCATCGACTCCAATTTTTTTGAGACCGAAGCATAACTATTTCATTTTAATCAACGTGCAACATGTATATGGAGTCTGTTTCTGTACCTAGTGCCGAAAACAAGTCCGTTTTCTTAAGATTACGAAATAGGTTTTCGCTCAAAAAGGAGACTTCTCAGAAGAAAGACG…
>TRINITY_DN24221_c0_g1_i6_1
AGAATAAGTCGTGATTTATTTTTAAGTTTATGGCAAACTGATTTTTTTTTTCTTTCTTCGAACTTGGATAATTTCTCTTGAGGTATTAAAGATTGATTTTCTACGTGAACATGGTTTTGAAATGCTAATCAATAACGTGTGTATATGTTGAACTCTTCTTTCCTTTCAACAAAGAACTAGGAAGTTCAATGTGAAGATACAATTTTTTTTTCTTACTCATGATTCTAATTTAGACTTTTAGAGGAAAGAAAGCTAATCAAAAGAAGTTTTTAGAGGAAAGAAAGCTCATGATTCTGTTTTGGCCTCACTGGATCATCTTGTGTTTTAAGCTTACATCCCTTCTCTATAAAAAAAATGAGGCAAAGAAATTTTTACGATTTTGGTTCCCATTGTTTTGAA…
>TRINITY_DN24204_c0_g1_i5_1
CAAATTAGTAAAACCCATTAAAAGGTTAGCCAGAGCCCAAATCTTACAAAGGTTAACTACTTAAAGAAAAAAACTAGGGTTTAAGCTGTTCTCTCAGTCGTCTTCTTCAAAACGTAAGCAGCAAAAAATACACAAACACTAACAAAATGGCTAGAGGTTTGAAGAAGCATCTGAAGAGACTCAATGCCCCAAAGCATTGGATGCTTGATAAGCTTGGCGGAGCATTTGCTCCCAAGCCTTCCTCTGGCCCACACAAATCAAGGGAGTGCTTACCATTGGCCCTTATCTTGCGAAACAGGCTGAAGTATGCTCTCACATACCGTGAGGTGATCGCCATTCTGATGCAACGACAAATTTCGGTTGATGGGAAAGTTCGGACAGACAAGACATATCCAGCTG…
>TRINITY_DN24268_c1_g1_i8_1
GAACCATTTCTAGAATGGCTTACTGGTAGTATACGTCACGTCATCAGTGCTGTTTGGATAAAAGAATAAGTATAAGGACTGACAAGCAGAAGTTATTGGAGTTGTTTCTTGAAAACTTTAGTCACTATTGCTCATCTGGTAATGGTAATGAATTTTCTCTGCTTGAGAAATTCTGTTACTACAAAGCTTAAAGCTATAAATGGAGAAGAGAATAATGACTAAGTTGATTAAATTTTGGATAATTTAAAGGTACGAAAAGTAATATAACTCCCTGTACAAGATAATAACTGCATAATTTTTTAAGTCAATTACTGACTTAGTGCTAAGAGAAAAAAAAAGAGCAATGTTTAAATTTTTAAGCTTTTAATTGGAGATGAAATTGTGCAATTTACCGTATTT…
>TRINITY_DN24268_c1_g5_i1_1
TGGAACAAGAGCACAGACTGCTGCTCATGGGATGGAGTTTATTGTGAGGAGACGACTGGGCAAGTGATTGAGCTTAACCTCACTTGCAGCCAACTTCAAGAGAAGAGCTTTACTCAATACTATTGGTAACTTGGGGCTAATAGGACCTTATGGAGATGCTTTAACTAAGCTCGAATGCGGTTTAGATTGGATGGAGTGGTTTCTACTCCATTGAATTCTCTAGGAGCCCTTTCTAGAATGGCTTACAGGTAGTATACATCATGTCATCAGTGCTGTTTAGATAAAAGAACAAGTTGTTAAATTTCAAGGAAC
>TRINITY_DN24258_c0_g1_i7_1
CTTCAACCTCCATAGCAGATCTCAAAAAAAAAAACGCAGATCTCTTCAAACTAAGCTTGGAAGTCTTCATCCAAGAAGAATTTATACTCTTCCACTCAGGATGGATATCCACTATGGCATGCTATGTCGTCTCTTTCAAGACAAAGTTTGATTCAGATCCTGCCATACTTAGGCCCACAGGTAATTGAAGTTCCCACTTTCTTATTATCTCTAGTGGGACACTACTACAATTTCTCATGATAGAAAAGACATTGCTAATTTTAAAGAAGTGTCCTTTAATAGAAAATTGGATGGGGGCAGTGGAATTGAATAATGTAGAGAGGATTTTGGGATGTGATTTCTTGTTATTTACTGGTGCAGATTTTTTTTTTTACTGTTTTTTTTAATTTGGGGTTTTGC…
>TRINITY_DN24242_c1_g1_i1_1
CTTAGAGTGTGATATCAAGCACAATCAATATAATCTCAAGTAACTTTCCTATCCCTAGCTCAAGTTATTGGATGAGGTTTAAAGTCCCAAATTCTTGTTAATTAATCTTTCAACCTCAATTTTCCTTGTCCGAGCTCAAATCGAAGTAAATGGGCGGGTCTTAGGCTTAGCTAATCCCTTAAGAAACATTAAAGAACAAGATCAACTAAAACAACATTAACTCACTTCATTAGTAATAAAAATCATTTAATACATAAGCAAAACAAGAGTTTCATCCAACACTTTAATCATAGAATATTTCCATAAACAAGATTCAAGTGAAGAAAATAAATACTACACACTTAGATATTCATTATAAAGCAAGGAATCAAAGAAATCAAGAGAAGTTTTAAGAAAGTT…
>TRINITY_DN24237_c0_g1_i1_1
CTGACCTTTTGTCTTGTTTTCTTCTCTTGAGTCTAGGGTCTTTCGGAAACAGTCGCCCTACCTTTCAAAGTAGGGGTTAGGTCTGCGTACACTCTACCCTCCTCAGACCCCACATGGTGGGATTATACTGAGTTTTTTGTTATTGTTGTTGTAGTACTATTTTTAAAGAGAAAAAAAAGACGGGGCTGTTACTGTATACCTAGAAGGATGAGAACTGGTGTCTAACAAATTTATGAAATTAGCAATCACCCTTCATTTATAATTAGTTTGGATTGCTCAAACTTTGTTTATAGCTGGGATAACCTATTATTTGACAAACAATTGACTTTTAATTTGTCCACATGATACTTCACCTGAAATATAGCCACAGGCAATGCATTTATCTCTCTAATTTTGTCA…
>TRINITY_DN24232_c0_g2_i1_1
CATAATTGCTTCAATAATATTCTATTCTTGTGTTTTTGTCTTCATAGATGGCATTGACACCACCTCCTGTGGGTGAAGGTGCAATTTATGAAGTTTCTTTCAAGGATTTGCGCCCATCCTTAGATTGGTCTCTAAACTTTGGTTGGACTGTGCCTACATCCCAGGTTCTTCCCTTTGCTCTTTTCATATGTTTTTCTTTTATTATGTTTCTCTCTCCCTACAAATGATATATAATATGGTAAAACATAGTCTTTAAAATTCGCCCCCAAGGTTTTGGTCTAGTGGTAAGAGCGTGGTGCGTGATGTCGGTTAGGCTCATGTCATGGGTTCGAACTCTGCCACAGGCAAAAGTCTCGTATTTAAGTGGAGACGGGTGGAGAGATGACGCATTTAAAAAAT…
>TRINITY_DN24250_c0_g1_i7_1
TGCATATTAAGGGGACACACTTTCTTAAAGATTGGAGAAATGAATGCATCTGAAGTCACTAATGGATGCAGAGCAGAATTTATAGGGCTGACCTCTTGGCCTGATATTAAAGATGACAACAACATTTCCCTTTCTGATTTTCATCAAGCAATCAGCTATGGCTTTGTACTCCAATATTACCAGAATCAGCGAAGTACAAGTACTGCAAGTTTGTTTACTTCTTCAATTATTTTTTATCATATATATATGCTTCAGTAACATTCTTTTTCATCCTCGCTGAATAAAATATTTGGAAAACAATAGATTCACTCACTACAATTTAATTTCTTCATGTCTTTGTAGGTGTTATTACCTGGATTTTTGTCCTGATTTTCTGTGAGGACTCTAAACTTTTCATAT…
>TRINITY_DN24230_c0_g1_i1_1
AAGATTTCTCTTGCTTTACATCAAAACTCATTCAAAATGCAAGAAAGAAAACTCAAATATAATTCTCATAAAGTAGTGAAGAAAATTTAAGCTATTGACATGGCCGAGTATCGATGCGTTCAGTCTTACAGAAGAACAGGAAAAACTCTTGGCTTTTTGGTTTGCCTGCCATACATGTTCATTACCTAAGTACTAGTCTTTTGCGTAAGAAATAAACCTTAAGCGCCGAGGGTCTATCAGAAACAGCCTCTCTACCCTATAATGGTAGAGCTGAGGTCTGCGACTACCCTTTAAAGGTAGAGGTAAGGTCTGCGTACATCTTACCCTCCGCAGACCCCACTATATGGG
>TRINITY_DN24230_c4_g1_i3_1
GATGAATTTCCATGGTTATGCATGCTTGCCATTAAATTTATGGTTAAGGAAATCATAGTTTCTTATGTTGTGTGCTTGAAATATATCTACTTGAAATGTCTATCATTTCAATTTGCATTTGACATATAGTAAAATTATTGAGAAAAAAAATCTCCCAAGAGGATTCTAAAAGCCTTGCACAAGTCATGAAAATGAGAAAGAATTGAGATTGAATATTGAATGGTATTAGTGATGGTACGATAGTTGATTGCAAGTTAATTTAAATTATTATTTCCCTTTTATGTTTGAGGATATATTGTAGTGGCATTGGGTAAACTTCTTCACCATATAAAGCCAAAAGAAATCTTTGTATTTCAAATCTCTAAAATCTATTCTTATCCTTAACTTATACCAATAACT…
>TRINITY_DN24274_c0_g3_i1_1
TGGCCTTTGAGTTTTTATATCATGAGCATCTCAGTTTTTTTGGCTTCTTTCTAGGAAAATTCTATACCTTTTTGTTTGTTTTCCTTAATCCAACATGGAAATTAGGAAATAAAAGAAAATCAGTGATTCTTGGTCGGTTTTATGTGTTTTTGTTGTTTGGTTTATGGGGTCTTTTGTTGGAACATAAAACAAGCTAAAAGGTACTTCCTTTTTCACTATTGTTCAATAAGGTTTGCTCAAATTTGTGTTTCTTGATCATGTTCTTGGTAGGTTTTATGTGTTTTTGTTGTTTGGTCTATGGGGTCT
>TRINITY_DN24241_c0_g1_i2_1
CTCACTCCCTCTCCTCCCTATATATAATCTTCCGTATTTTACACCTTCATGTAATTTCACTCTCTTTGTTCACTCTTTTTCTCTTCTTCCTGTTCCCAAAAAATAAAAAAACACACTTTCTCATCAGTCCTTTTTTATCTCTATGATTTTGCAGCAAAAATAGAAACATATCACAGAGAATCAAACACATATCCTTCTAGTCAGTAGCACAGTGCAGTTAAATAACTGTTTTTTTCATCCTCTTCCTCATCTTACACATTTATCCATTCTTGATTATTCTCTCAACTTTTTGCAAAAATGATCACTTGGCACGATCTATATACTGTTTTAACAGCAGTTGTTCCACTCTATGTTGCTATGATCTTGGCTTATGGTTCAGTTCGTTGGTGGAAAATCTTT…
>TRINITY_DN24241_c0_g3_i2_1
CACAAAGAATGTCTTAAAATTCTATTTAGTGGCATAGTAAAATCTTCATTTATCTAAAATATTTTTGTCTTTATGATATAGTTGTTTAAAAACAGTACTCAAATATTACGAGAACTCATCCTTTTAATGAACTTTTGATTTCCTGGAAGCCGTTAAGACGGTACTGATGCTAGTTCTTTATGTAGTATGATTTATTTCCTGTAATTTTTCCACCACCGGACAGAGCCATAGCCAAGATCATGGCAACATATAGAGGGATAACTGCTATCAAGACAACATAAAGATCATGCCAACATAAAGAAGAAGAAGAAGAAGAAGAAGAAGGCTGTTATTTTACTGTACTATACTGACTAAAGGGACATATGTGTAGTGCTGACTCTCTTTTCTGTTTCTGCTGCA…
>TRINITY_DN24282_c0_g2_i1_1
GGTAAGACTAAGAAAAGAAAGGTAGCTAATTTAAAGTATATTTCAAGATGAGGATGGAGCTATGCAGAGGACCAACTACATTTGCATGGACAAACACCATCTCCTCTACTACTACTCTTCAAGTCCCTCAGACTCTCTTTGCAGGTGGGTCTAAAAGAATTACTGTTTGGTGTGTGAATGGAAGCATTGACTCTGCTTCCTCTTCCAAGGAAAGTAAGATGATTGTATCAGTCACTGGAGCTACTGGGTTTGTTGGGAAAAGATTGGTGCAAAGATTGCATGCAGATAAGCATCAGATTCGAGTGTTGACAAGGTCAAGATCCAAAGCACAATCAATATTTCCGGTTAAAGAGTTTCCAGGAATTGTAATTGCCGAGGAACCAGAGTGGAGAAACTGCA…
>TRINITY_DN24272_c2_g1_i3_1
GTTGTGTGACAAGAAAGTGCCATCAAAACTTAAGGGCAAGTTCTACAAAGTGGTGGTTAGATCGACTCTGTTGTACAGGGCAGAGTGTTGGCCAGTCAAGAACTCTCACGTGCAGAAGATGAAAGTCGCGAAAATGAGAATGTTTCGGTGGATGTGTGGGCACACTAGGAGAGATAGGATCAGGAATGAAGACATCAGGGACAAGGTGGGAGTGACATCGGTGGAGGACAAGATACGAGAAATGAGGTTGAGATGGTTTGGGCATGTGAAGAGGAGATGCATAGATGCCCCAGTGCGGAGGTATGAGAGGTTGGCTTTGGACGGTTTTAGGAGAGGTAGAGGAAGGCCAAAGAAATATTGGGGAGAGGTGATTAGGCAGGACTTGGCGTTGTTTCAGAT…
>TRINITY_DN24285_c1_g1_i7_1
CACTCTTCCTTTCTCTACACTTGTAAGTGAAGCAACTGCTATCTTGCTAAAATCTCTCCCAACGAATAGGTGTGTGCGAAAATGTGCTCAAGTAATTGTCGTGGTAATAATGATAATGAAGACGATGATTTTGAGACCCCTATTGCTCCTCGTGAATAGAAAAGCATTATAAGTACCCGCTCGCAGGCGAAGAAAACTGATAAAGCTGTTAAGGCCGGCAAGAGAAAGGCCAAGAACGACAATGCAAATAGTAAAAAGAAAAAGAAAAAGGTTTCTGCTCTAGCCGAAAAGAAGGTTGGTGAGTACTATCTAGAAGCTGCTAAACATTTCCAAACCAAGATTAGTTGTCATACAAACACAGAGATTACAAGCATTCTGAAGCAATACTTGACTGAAAAA…
>TRINITY_DN24298_c0_g3_i5_1
AACCCCTCTCCAAAACATTCACTAGGGTTTTAACAGTTCAACAATCCGACAAAACAAACCTTCCCAATAGCTCTGCTTTGCTTTCCCCCAAACAGAGCTTACCTTCTCTAATGGCATGAAACCACACACTTTTACCCCTCAAACTACCCCATTTTCACCCATGGCTTTTTCCACTGGTATTCGTCTCTTACGCTTCACTTTCACTGCAACAACAACACCGTTATCCCGTTTCTCGGGGCTCCGAAAACCCTCGTCGGAGCTCCGGTTCCTTTCTTCGGTAACTCCACCGTCGAAGAAACAAGTCCGACCCGTTAGTGCCAGGCGAAAGGAAGAGGATGAAGGCAATGGAAGTGTTGTTTTAAAAGATAGTAAAGACGGAAATGAAGGCGAGAGAATTTT…
>TRINITY_DN24298_c0_g1_i3_1
CTGCGCCACTGAGTTGCGCCTTTCATTTGTTTTGAGGAGGTTCAATATTAAATATATACACATAAAATAAAAATTTGGCCTTATATAAACAGTGTAATTTTTCACTGAGGGGGGTTGATATACATAGATCCGCCCCTGCCTGCACTTGTTTTAAGTGAAACAATGGCGTCTGAAGAATCAAAGGAGCTGAAAAAGAAGAAGATCAAGATTGCTTCTGGGTCTGATTCAGAAGAGCTTAAGAAGAGCAAAAAGAAAGATAAGAAACGTAAAGCTTTAAACTTGGATGATGAAAATTCGGAACCGAGTAATGTGGATGAGGATGAAAAGAAGAAGAAGAAGAAGAAAAAGAAGGCTAAATTGGAGGAGGATGATATTGAGGAGAAAGTGGAGGATCCTAAT…
>TRINITY_DN24233_c1_g1_i9_1
ACCTTAGTGCATCAGAAAGATTGAAGATTCTTTTCCTAGGTTATATTTTCAAGCTCTTCACTTTCGTTTTATGCAGGTGATTCGACTCTAATAAGTGAGTGATTTAGAGGAGCTTTATTGTCATGGTGATATTGTAACACCCCGTACCTTTAACTCGAACTTTGATCATGATCCGGGACTTAAAAGAAATTCGAAACGGAACCAGGCAGCACCTACGACCCAAGATGCGATTCGCATGTGGTACATGCGAGTCGCATATGCTGACAGAGAAGCGACGAAAGGGGCAACGGGACGTGCACCACCTGCGACGCAACATGCGATTCGCATGTCATACATGCGAGTCGCAGGTTGTGTCGCATCTGCTGACAGAGAAGTGCCGAGGAAGACAACAGGATGTGC…
>TRINITY_DN24236_c1_g1_i10_1
AAATAAGTTGCCTTTCTCTCTCTAGCTCTAGCTTCTCTCTAAAGTTGTCGCCGTTCCGATAGGCTTTCTGACGTTGCGAGTATGATGAAAGCCTCGTCTGGTGTTCTTACATACCCGTCGAGGTTCTGACTCACCTCCTCTGCTTTGAAAGTTGAAGATTGGCCTCCATTAAGCTCAGGTATGTTTCCAAAACTCTGTTCTTTTGATTTTTGTCCTTTTCAGCTTTAACTTGTGCTTTCTTGTTCAAAATGAGTGGAATTTGCCAGCATTTCCAAGATCTGTGGCTTTGCTTTGCTTTTCTTCATCATCTGAGCTCCGACATGCCTTCATCTAAAGAAAAAGATAAGATCTAAGCCCTGCACATCTCTTTTGTTGTCTGATTATTCGTTTTGGGTACTT…
>TRINITY_DN24236_c1_g5_i1_1
CGTTCTACTATAGAGAGGCTATATATTTACGTACACTTCTTGTCATCTCTGTTGGAGAATTACTTTAGGAGAAAATTGGCAGCAACAATTAAATAAGTCACGAAGTGCAACAAAATACGGATTTTGCTAGCAATCACCGCTCGATCTCGAAGTTTCATTTTATCGCGTAGTTGGATTCGGGCTTTTGTCATAGTAAAGTAAGGTGGAAGAAAATTATTTCTTGGCATATAAGGTGCAGACTCACGTTTTGGTGACCCGCTGGCGTAAGATTTCCACTTTGCAGTTTGGAGTGCTCCCTTTGTTCCGGGGACGACATTTTGGATATTGGAGAGCCCGAGACTTGAGCCGGGATTTGGTTAGCGAGCGATTGAGGTACCGACGTTCTTTCAGGTGATCCGC…
>TRINITY_DN24236_c1_g6_i1_1
TTCATCTTAGCTATAGCAACGTGTAGTTCATAGCAGTAGCAACATGATTTCATTTGAAGGAATCAAAGTATATTCTTTCTCAATGACAATATTCGAGTTTTCTCACTGCTTCGGTCTTGTTGTTTTGTTTTATCGCATTGTTAAATCCGGGTTTTCTTTGAAATGAAGTACGGTGGAAGGATTCCCCTCTCCTAGATATAAAGTAAGAATTCCCCTCTCCTAGATATATTTAAATTCATCCAATCCATAGCTAAATTATGAGATGAGAACTACGAAATTAATGGCAAGGAATCGTATAAGTTGTTGTTGCTGTTGTGTGGACTAATTTGGAGTGTATTATTGAGTTATTATGGTTGCAATTCTTGGAATGTAGCTTGTGTATGTTGTTGTTGATGTGGT…
>TRINITY_DN24269_c1_g1_i1_1
GTTCTCTCTTAGTCCATTTAAATCTGGATGTGGAGCCTTTATAGGCATAATGTTGTATGCTATGAGAAATCAGGCTTAGTTTCTTTCTTTTTTATTATTTTTTTTTTGAAAAAAAAATGTCCTTTTGGTTCAATGTGTAAAAGGTTTAGTTCAACTATGAATAAGCTTAGTGCTTGACTTAGTTGGTTTTATTTGTTGTCTGAATATGCCCTTTGGCAGAAGCCATAAAATTTCTTTTCTAGGAACTAATGTAGAAACAATTTCTTTTGTAAGCATGTTGAAAGCTGCAGTAAAAGGGCATTGCTATACCTGATTGAGTTTCATATTTTAAAAACTAACTCCTCTTTGGAAGTCTTATATTTGAGAAAGTGTGTTCACTTTGGATGATTTGTTAAAAAC…
>TRINITY_DN24269_c2_g9_i1_1
TCATCATCATCTCCCTCTTTCTCCATATTCTCCTCGCTCTCTCTCTCCCGCTCCCTTCCCCACTCAACGCCGCCGCTACCCCACCTCACTCCTCTCTCTACCCTACCACTACGCTCCCCACGCTCCTCTCTTTACCTTTTTCATCATCATCGCCGCACCCCGCTCCTCCACTCACCTCAAATTTCCCTATAAAAAGGGGGACGACTCCACCTTCTGTAGGGGGATTTCTGGAACGGAAATACCCCATTCCTTTTTTTTAGCAAGAAACAAGATCAAACAAATCAGAAAAGATCGAAAAAAAAAGGAGGACAAAACGAAAAAAGAAACAATCATCCAACGTTTTTTTTTTTAGAGAAAGGGATTTTCAGATTTTGGGAATTATTTTCAGTCTTTGGAGGG…
>TRINITY_DN24234_c2_g1_i1_1
TAACAGTTGGTTTGTCTCGTACTTTATTCATTTTGTCTAATGGTGCAGTACGTGATTTTTTCTTCCAGACCCCACATTGTGGGATTTCACTGGGTAACGTTGTTGTTGCATTTATGTGGTTTTCAACATGCAAGAGTATAGTGAATAGTAAAGATTTTACATATTTATGAATTATGGACTAATAGATCACACAAATAATGCTCAGAAGCTTAGACAGCAGGGGTTCTACTCCATGAGATGTATACAAGGAAAAATAGTTCTATCTGAGATTTTATTGACTTTTGCTGCACAAACTTCTGGACATCCCTTCAGGATCTCCTTTTCAAAGCTTTCAGTGCCCCATTGAGTTTAGAGGAAACAGAAAACCTCTTCGTCCCTCTTTGAGCAAAAAAATTTAAA…
>TRINITY_DN24218_c1_g2_i5_1
GTAATGATATTTGTCAGTGTGGACTAATGACTTAAGTAATCTCTAATGTTGTTGTGTGATATGCTCAAATTACACTTTTTAATAGCGTAAATCCCACAAATAATATGGTGTGAAAAGTTTACTAAACAAGTATTATACTAATTTTGCGGTTCTAATGTATTCCAGAAAAAGGATTTTATAGGAGATTTGGTTTGTGGACTAATTTAAAGTGACTAGAAATTTAAAGTTGTAAATATATGGGTAAAAATAACCCAGGTTGTGTCCCCGTCAGATAAAGTGTATGATCATGAGTCTTGATCTTGATATACTTCTAATGGATCGTTTGTATAGATGACTTAACCTCTATGTTAATCTAAACTATTTCCCAATAAGAAAAGATTATTTTTTCTATGCTTTTTC…
>TRINITY_DN24289_c0_g2_i8_1
GAAGGATTAAAGCATTTCTTGGGAGCTAATATGGCAATGTCCATGTATGTTTGCAGGGTTTTCTTTCCCCTTTTGCTGGTTTTAATCCATTGTAAGGCTACTGTGGAACAGGAAACGCATGGCCCTCTTCGCAAAATTTGTTCAAAATCTTTGAACTTTACAAGTTCAGGAATGCCTCTTGCCAAAGAAGATGAGGATTTCATCAATGCTCTGCTTGGGTGTTCGTCGGGAAAATTGCCCCCAAGTTGTTCTGATTGGGAAAAAGACGTTATTTGCGGTCGTGAGGACCGCAACAGATTTCGAGTGGTAGAAATTGATTTCTCAAATAGACGATTAATAGGAAAGATTCCTGAGGAGATTGGAGGCCTTCAATATTTAAGAACCCTTTATTTGAATGGA…
>TRINITY_DN24267_c1_g1_i4_1
GCAAAAACACATAAACCAAATTCTCATTTCAAGAAAGTGATCGAAGTAAAAACTGAAAAAAAATCATTCGATCCAAACAAACCCACCCCAAAAACTCAATATTTTTCCCCAAAACCCATTATTCCCCTTTTAAATATCTTTTTTTCTCAAGCCCCTAATTCAAGATTTCAAAAATAGGGTTTTTAAAAGCTTAAACAAGATTTGGAAGACCATGACGAAGAGAATATGGTGGTGGGAACAAAACCATGATAATTTCCTACTACCCTTTTTGAATTATTCAAAAACTCAATCAAAATTAAGTGATTTAGTTGTGAATGGAATCAAAGAAAGTAGCTTTATTATGTGAAGAAATTCAGAATAACAAAGACAAAAATGTGAAGTTAATACAGTGGGAAGATT…
>TRINITY_DN24267_c2_g2_i4_1
CACATACTCTTTCCGTCTCCCCAAAAAAACCCTAGCCACCTCCATCATATTCTCTCTCTCTCTTCGTCTCCTAGCCAAAAATGGCAATGGATCAGATGTGCGTAGCTTTTAGCAGGTTGGTTCAACCAATTTGAGCAAAGAATTAAACTGCTTACCCACTTTCAACCGCGATTCAACCACAAACACGGTATGACCCTTCTCCTCTCTCTATTTCTTTGCTTTTTTTGAGTATCAAACGGTCAAAACTCTATAAATCCTTCATGGATTTTGTTTGTATTTGTTTGAATTCATGGATTTTAATTGGTTCACAATGAAACTGAGTAGATTGACCACTTTTGGGTGAGATCTGGCCCTCGATACGTTTATTTATCTTAATCTTAGCCTCTGGTTGTGGTGTAA…
>TRINITY_DN24292_c0_g1_i8_1
GTCTGTCATAACGCCAGAAGATGTAATGGGGACACTGATGAACGATGGAACAATTGATTCCATGAGGTTGAAAATCATTACTCAGCTCAAAGCTAATGAAGAACTCAAAAATACCACCATAAAGATGGTTGAGCAAAGCAGGGTTCTGAACACCCTTGGTGCGGAAAAGCAGACCAAAAGGGAGCTCTTTGACGCATTGCGGCAAGAACTTGAGTATGTTTGTTATTTGTTCTGGTTTGGCTTCTGCATTATCTCAAGAAGTTCACTTTGACTGCATGAAATAAAATTGAAAGAATCATTTTTTGAAAACTTGAACTTGGTAAATCCTAAATATATTATGATTCATCACGGTAAATCCTAAATATATTTGTTATACCATAAAAAAAATTCCAGAATATA…
>TRINITY_DN24294_c0_g3_i2_1
GAGCAATCAAAAAATATTTATTTAACTTCTTGTTCATTATCTTTTCTAGATACACTCTGACAGAGTTGAATTATTCAAACACCAATCAATAATCTTTTATCACTTGCTCTATAAATAAATATACAAGTCTAAACCAAAAACTAACATCACCCCACCATTTTCCAACTCTCTTATAATCCTCTAAGCACAAAAAACTTTCTAAATCTTTTGTTTTTTTGTCTTGACAGACCAAGAAACCAGAACATATGGACCTATTTTACAAGGCAAAAGCAGTAAGGCTAAAAAGCTATCATGAGAAGTATTTATTAGCAGAAGAAGATGAAGAAACAGTAATTCAAGATCGTGATGGAGCTTCCAAAAATGCAACTTGGACAGTTGAATTTGTTGAAAAAAACCACA…
>TRINITY_DN24277_c0_g1_i9_1
CTTAAAGTGTCCAAAGACAAAAAACATGAATGCAGTTCTATGGCCAAGCAAGGCCAAACAAACAATAAAAAGAAACTCTGCGAAGTTCAGTTTTTTGTTTTAACATTCTTGGTTATTCTTGTTAATGTCGGATTTTTTTTTTCCTTATTTTATCCAAAAAGGTTCATCATGGATTTGTTTTCTTGGTTTTTTGTCTTCATTTTCTTTCATTTTTGGGTCTTTGATTCAGCTCAAGGACAGAACACATCCTACTCAAGCTGCACTAAGGAATTTCAGTGTGGAAACTTAGGAAATTTGAGCTTTCCTTTCTACAAATCCACTGAAATTGATGATTGTGGATTGTGCAAAGTGGATTGTGAAGGTAGTCCAAATGCCACAATTGAACTAGAAGGGGTGAAG…
>TRINITY_DN24200_c1_g2_i1_1
GCTGGAAACCTGCGACACTTGATTGTCGAAGCCTGCATTGCCAGAAACATTTTGGACACCTCTGCTTATTTGTGGCCCGGATATGTAAAAGGTAGATGCAATCAAGTACCTCGTAGCGTCTCGAGTCAAATGCCTGGCTGGTCATCATTGATGAAGGGGTCTCCCTTAACTCTGCCCATGGTCAGCTCTTTGGTATCAACACCAGCATCAAGGTACAACAGAGTTGTCAATTAGAAAGTTTTCCTTGTTTTCTGATTTCCTAGTTATCTTCTGCCAAGGATACTTGCTTCAAGTAGTAATATTTTCCATGGTGCCACTTGTTCATGTTGCCTAGTTGGAGTTTTCAAACATGTTGAGGAGCATGAAAAGATATATATATATTGAAGTTTGTGACGCTGT…
>TRINITY_DN24200_c1_g1_i9_1
TCATAATTTGTGCGGATATTTATATAGGGTACATATTTTGGCAGTTAAAAATGATTAAATAATAATGTTCTAACTTTAATATTTAAAGTTTAAGCTTTAAGATGAGATGATAGCTAATGAACATACTTCCTCAGTTAAAGTCTAACAGCTACTCATTGATTAATACAAATACTTTCACAAGCTTGTCCTAATAGAAAAGGAGCACTCACGTAGAGGAATTTTGGGCCGTAATCAAAGTAATGAAAAGCATCCCATTCGGAACAATGTTTAGTAGAGAAATGAGAAGCGACTTTATTGTTGTTAGTCTTTCTTGATGTGTGGTATACCCACAGGGCTTTGGTAGGCGCACGTCACGAGTTTAAATCTTGTTGTGAACCAAATATTGTATTTAAGGTGAGA…
>TRINITY_DN24263_c2_g1_i1_1
AGTCTTTTCCATAAATTACTTCCTCATTTAATTTAAACTGCCGCCTTATATTTTCTATTCTTGAAACTTCGACAATATTTATAAACTATTTTCCTAAATATTTAAAATGTTATATTTGCATTTTTAGGCCTTGATTAATTAACATAAGTTTGGTCGGTTAACCATTGTTAATGGAATTTAGAGGATGCCTAACACCTTCCCTCTAGATTAGTTGAATCCTTACCTAGAATCTTAAGTTTCGCAGACCTTAAACAGAGTTAACTTTAAACATAACTTTAATAAACTTTAGGTGTCCTAATTCACCATAAATAATTAGGTGGCGACT
>TRINITY_DN24263_c2_g6_i1_1
AGATGTTTGGTTGTTTTTTCTTTATTTTTGCCGTTATTGTTGCTTTATTTGTTTCTCTTATGTTCTTTTAAGTGATTGTTTTATTATGTGAAATTTTCTATGTAATAATATGTTACTGCTTTCTTAAACTGGCATTCCGTTCATATTTCCTCCACTCCTGGAAAACTCACACATATTCACACACTTGAAGCGGTTTCGCGGTTCGCGGCCATGCACTACTAAATTACCCTTTAGTCGGATCGATCTTGTGGATTTAGTCGATCGGCGGTGCAGTCGACGGCCACAGATTTTCCACCCCCAAGTTGTCCGCTTGGGGAACCTTGTGTCATAGGAAAACAGCTCCTAGTCAACTTAAGATAGAGCTTGCCACAAATTTTATTAAGTCATGCATGCATAAGC…
>TRINITY_DN24263_c2_g2_i15_1
AGAAGTTATATGTTAACACTGTGGGAGTGCTAGAATGCAAGTCTTTAGTAAACATTTGCTTTCATTTATTTCTAAACAAAACTTCTTCAGAATTTGTAGAATTAGCTCATGCTTGTGCATATTAGCTAGGCTATAAGTGTGATTAGATATTTAGCACATTAGTTTACTCCTGTTTGCTATGCACAGATTAATTATTTGCCACTGATGTGCTGTTTTCTATCTAAAACCAAGGAACTCTCGGCTGAGAATTGCCATTAAGTTAAGTCAAAACTAGTTGAATTAAAGATCTTCTGATGGTGGTTATAGTTCTAATACTGGACCCTCTCTTTTAGATATGATCTAATGGGATTAGAACTTCCTTGTTTGGTGTCATATACTTGATAGTAACTGAGCAGTCGT…
>TRINITY_DN24224_c0_g1_i1_1
GGAACACGACCGAATGGGTTGGAGCAATTATTGGCCAACACATTCACGAACGACGGACATGAGAGGACTTGTCGCGTGGCCGATGGGTTGCTCAAAATCACGGTAACGCTCGCCTTGCTTTGGTATATATTGTATCTTCTCATTCTTCCTTTTATAACCCCTTCGGTATTCAGGTTTATCCAGGGGCTCGATGGAGCCGAGACCGGAAATAACAGCCGAGCTTGCTGCACCGAATCCTGAATTCGACTCAGCAGGGACATCTCGGCTCATTGTTGCTGCCAATAAGAGGCGGAGAATGTCACACTCCGACTTTACTAGGGTGTGATGGGCACCCGACCCCATATCTGGAGCCGAGCGAACCCTCTGGCTTATATTACACGGACAAACTCACGTATCAAT…
>TRINITY_DN24224_c2_g1_i2_1
TTTGTCTCCTTGGAAGAACAAAGACAGAATCTTGAACAGTGTCTTGGGCAATGGCGACTCCTCAAGAAGCAAAGCTCCACCAGTTTCTTCAATGGCAAGAGTTAAACAGAGTAGAATTACGTGGTTGCAGAATCAAATACAGTGATTCCACTAAAGGCTTTGGAATTTTCTCTTCTAACCATGCATCTGATGGGATACTACTGGTGGTTCCATTAGATTTGGCTATAACTCCAATGAGGGTACTTCAAGATCCTCTTCTTGGACCTGAATGTAGGTCTATGTTCGAGGAAGGGGAAGTAGATGACAGACTCTTGATTACCTTATTTCTAACCGTGGAACACCTACGAGAAAACTCTTCATGGAAGCCGTACTTTGATATGCTCCCAACCACATTTGAAA…
>TRINITY_DN24224_c2_g7_i1_1
CTTGTATAAAAGGTCAACTTGTAAGTCCACCTAAAAAAAGAAATTCACAATTTTCCCTCCCATTTGATGTTTGGTGAGGAAAGGTTGCGTGCGAAAGAAATTGTGTTCCGGCCCTTTTTTGGACTCCGCGTACAGGGGAAGCTAGTGCACCGGACTATTTTTTTATTTTTATTTATTTGATGTTTGGTGAGGAAAATCAAGAATAATAAGGGGACACAGAATTGGATTTTAGCAGAGCTCTTCTCTAAAATGGGTAATAAGCAGAAGAGAGACAGAAACAATTTAATTGCTTTGACGGGTGGCGCCGCTATTGTAGCTATTGCTGTTAACTTTGCTATCTCTGCTTTCAACAAGAAATATTGCAATAAAATAGATGTTCCAGGTTCAAGAGTTCGAGTG…
>TRINITY_DN24216_c0_g1_i7_1
CAAACTTCTCTACACATCTCTCTTGTTATACAAAAAACAACTCGACCTTCATAAAAATAATCAAAATCCCTTTTCATTTCCAAATCAATCTTTTGTTTCTGCCATTTTAAGAAAGAAAAAAAGAGTTTTAACTACACTAAAATGTGTGGTGGTGCAATTCTTGCTGATATCATTCCTCGCCGTGACCGCCGTTTGTCATCTACCGACTTATGGCCAAGTTCTGCAGATTTCTGGCTAAATTCTTCATCTTCAAAGCCACTCTCCACCGAAAATGTTCCTTCCAAGAACCAACGAGCTCAACCCTCTAGAGGTAATGAATTAAACCTAAGCTTATGCATGTTTTTATAAGCTAATTAGTAAAAACACATCTTAATTATTATTTTTTCTTTGAGTTTTTGC…
>TRINITY_DN24249_c1_g1_i2_1
TGCAACGGCGGGCAGCCCTCTGACTTGGCTTCTCTCCCGTTGTTTCTTTGGTTTAGTCGCCTTTTTGGTAGGGGACTTGTCTCCACCGTGCTGCTCGTCGTAAACAGTTTCTTCGTTGGTGTTAGCCATAATAACTTGCTCTGATACCACTTGTCACGGGCCTAAAATCTAAGGCAGCGTGGGGCAGCGTTGAAGGTCTTAAGTACCGCTCAAAGCTTCAGCCCAACTCTCTATGTCACTGGCGGAAGACAGTGACTGACTCTCAGGCAAAACACACACAAGAAATTAAAGAAGGGGAACACAGATTTTGGGAGGCAAGTGCCCTTTTTGATATATCTCCTATATCTCTCTTTACAAGTATGTAAGGTGAATTGAATGAATGCTACTGCCCTGAAGGCT…
>TRINITY_DN24249_c2_g2_i1_1
AGGAATATATGGTAATTTCCGTGTCCTTTTTGATTCGTTCGAGATACCTGGGAAGTCTGTACCAGAAGCAATTCGGCATGATAGAACAGAGTCCATTGATGTATGTTTTGCTAAAGATTTTGTTGACGAATTGGAGTTGAATATGCCCAAGAAGGACAAGATATAGCCTGGTCTGAGGCATACAATTTCTCAATTTAGTGGAGAGATGCAGATGCTAGCTGAAACAGATTTTGCTGATGTGGTTGATGATGCATTTGACAATTGTGGAGCCTGGCTGATGGATCATGATCATGGAATACGTTTGTCAGGACAGTGAACCGTTTACCCTACCGATGCTGAGGATGATGAAAGATCTGAGAGAGTTGATGATTACTTGTTTTGAAGTTTAGGATTTCCTTC…
>TRINITY_DN24249_c2_g1_i14_1
GGTAGTTGAAACCATCAAGGCTGCCCCACGATGCCTTAGATTTTAGGCCCGTGACAAGTGGCCGTCTATATTGGGGTTGCCTGTATGAATACTCTGTTTATTCCATTTTATTTGAACCTGTTTCGTTCTAATACGTCGTAAATCCCCAAAAAGAAAAAGAGTGTTTTTAGCTTCCTGAAAGCTTGACAAACACAATTATTTATGTTTTAAATATCTCATAAACTTTCGAAGTTCCATATATGAAATTTCCTCCCAATGCAACTTTTGTCATTTCCACATTTGAATACCTAAAATGTTCAACCAACCCCTGGTAAAAGACCCTAAGTTGCAGTGACTCTTCACTTTCAGTGTCGCACCCGTGTTGACACGACGTGTGTGTGGGTGTGGGATCCGTACCGG…
>TRINITY_DN24203_c0_g1_i2_1
ATTTTTTTCCTATCAGTATCAAAGACTCCCATAATTTAAAATTCCTTAATCTTTAAATACGTATAATACTGGTAGTAGTACTTGGTATTGTTACATGTGGGGTTATTGGTTATAGTAGAGAATTTGAGCAAATGATTTTTAAAAGTTGGTTTTGATCCCTTTAAAGCTAATCCTTTCTGTCATTTTTTTTTTTGGTTAGTGAACAAAGAGTAGTAGTGTTGTGAGAGTACTATACGAATTTTTTATTTTATAGAAATGAGATTAAGAAATAGTCAGAACAAGAGGAAATTATTTGAGAACTGAGAAACATGGATTGGTTGGTTTGATTAAATTTTCTTTTTCAGTGTTGTACTCTACTCTACTCAGACACTTTGAAGGTTGAAGATGAACATGGACTTT…
>TRINITY_DN24299_c0_g2_i2_1
GATGAATAGAAAATGGGGATAAATAAAGCGTTGTATTCCATTCCATTCCAGCACACAATGATGATATTGTGGAAAAAAGCATAGAGTGTGAAGGTCCCAATCAAACTTGTTGTGACATCACATTTCCGGAATTATCCTCTTCCGCCTATACGGCGTCGGATCTTCTTAAACCTCCATATGATTCCGTCTTAATTACTCACAGATCTAATTCAGTAATGGCTGCAACTCCCAATATGGATCAATTTGAGGCTTATTTCCGCAGAGCTGATTTGGATCAGGATGGTCGCATCAGTGGTGTTGAGGCCGTTGCCTTTTTTCAAGCTTCCAATTTGCCCAAACCAGTCCTGGCTCAGATATGGACATATGTTGATCAAAGTCGTACCGGTTTCCTTAGCCGCC…
>TRINITY_DN24264_c0_g2_i2_1
CTCATAAATCTTAATATAATCAGTATTTACACACTCCACACAAGAGAAAAATAAATTATTGCAAATCAGAGCAATTCAAATCAAATTATTGCAAAAAAGAAAATGGGAGGGATGGAATTGCAATTTCCAGCTGGATTTAGATTCCATCCAACTGATGAAGAGCTTGTGATGCACTATCTATGTCGAAAATGTGCGGCACAGCCCATTGCTGTTCCCATTATAGCTGAAATTGATTTGTACAAGTATAACCCATGGGATCTTCCTGATTTGGCGTTGTATGGGGAGAAAGAGTGGTACTTCTTTTCACCGCGAGACCGGAAGTATCCAAACGGGTCACGCCCGAATCGAGCTGCAGGAAACGGGTACTGGAAAGCGACGGGTGCGGATAAGCCAATTGGT…
>TRINITY_DN24264_c1_g4_i1_1
AACATCTTCATATAAAATGGACAGAGGGGAAATGTGTGTGTATATATGGAGGAAATGTGAGTGCATAAAAAAATGCCAATTACATGGACAACCTCCTAAAGTTGGCACCATTTTTCTTTGTGACGCCTCAACTGACTCTTGTACCTATCAGACATTCCAATTCCTACCGAAATGTGCCTATTGAACATTTGAGTCACAATTGGCACCACTTTTCATTTTGACACCTTAACTAACTCTTGTACCTATTGAACACTTCAACAATCACTAAAATGTTCCTATTAAACACTGACATGGCACAAAGAGTGATTCTCACTTATGTTGGCACGGTAAAGAAGTACGAACTTTTCTAGATTCTCTCTCTTGTTCTTCCATCTTCTTCCTCCTTTCCTCCATCCTCGG…
>TRINITY_DN24264_c1_g5_i1_1
AAATCAATTAGGGTTTTTGAAACTGTTTTTTTTTGTTGCGCCTCCTTTTCGTTTTATATATCCCTACCTTTTTTCACCCCATCACCACTCCTGAATCAGTTGAGGGATGGCTTAGTGGTAAACACCTCCACTCACAACCGGTAGGTCCTGGGTTCGAGTCACACTGGAGGAGAAGTGTGGAAACACTATAAATCCTCCTAAATAGGAGGGGAAAAAAGAAAAAAAGGAACCAGTTGAAAATTTCTTTATTTAGATCTCTTTACGAAATGGATCGAAGAAAGGGCATTTTAACACATAAATGGG
>TRINITY_DN24264_c1_g6_i1_1
GATCAGTGTAATTTAAGATATCGTAGGACAAGTGAGGATGACTCAGTGGTTAAGCACTTCCCCCCACGACCGGTAGGTCCTGGGTTCGAGTCACATTGGAGGGGAAGTGTGAAAACACTATAAATCCTCCTAAATGGGTGGGAAAAAAAAAACAGTTAGACGGTTGGTGGAGAAACAAGAAAACAAAGAATTGCACGCAGGGGCGGCATTACCCCCAAGCCACCAGTGCAGTGGCTTTAGCCCTCAAAAACATTTGAGGCCTCAATCCAAATTGAACTTTATAGTTGGCAACCTAAAGCATTCATAAGTGAATTTTGAATCTAGGTGATGTTTCGCAG
>TRINITY_DN24235_c0_g1_i10_1
GTTTTGCTTATATTAAGAGAATTGATGTCTTTCTCAATGCTCTATTTCATTTTTCTGTGAGGGATTCTTTTGTTTTCGTGAATATATTTTACTCAAAATCATCGAGAAAATCCTTGATTCACTCATTTCTATCCTTCGAGGCATCCGCTAAATTGATTTGGCATGATCTATGTTTACTTTTCGACAGCAAGCGGACAAGTGGCTTTGATATGGCTCCACCAGTTGCAACATCTTTTTCTAGTGGGGCAGGTTAGCATTTGGAACCTCAACTGCACATATAATTATAGCTCTCTCCTCCCTAAAATGATTTCAGTCCTGTATTTAGAGATTTATGGTTATGTTCAATAGGATAAACTTTAATTTGATTTCATGATGATAATTTCTACTTGAACTGAGAGA…
>TRINITY_DN24238_c0_g3_i1_1
AATCCAAATCCACAAATTCATATATTCATACATATCATCATCTTCACATCCCTTTCCATTTGATCTAGGGTTTCATCAGTGTATTTCTATTGGCACTATTTCTTTCCACTCCTCTCTTGGCTCGAGATCCGAGCCAAGAAACAGAGGAATTGGTTCGGAGGTTTCCAAGTGGCTGGTTAGGGTTAACGAACTGGTCGCTCTCTTCACTGTTTGCCACTCAGTGCAGAGAGGTTGTGTGAAATGGCGTCGAAAGAGGGATTGTTGACTGAAGGACAGAGGGAGATGCTTGAAACTGCACCGCCGAATGAGGAGATTTTGTCATCTTCTCCTAAGTCTCCAGGTGCTGCTGCTAAGTCGTCTTCGTCTGTACTTTTATCGGAACATCATGTGAAGGCGCCG…
>TRINITY_DN24210_c1_g4_i1_1
TTAATTACTATATATTCTCCCTCTTTCTCCTGCTTACCTTCTTTGTTTTTCCTTTCTTTTTTTTAGAGTAACAATTATGTCCAGGCCAACTTGTTGAGAAAAGGACATAAATGGTCCCTTAACTATGAGAGTAGGCTCAAAATAGTCCCTTAATTATGCACTTAACGGTTTTGATCCTTTAAGTTTACCGCAAGTTAATAAAAATGGTATCTTATCTATGAGTGTTGGTTTAAAATAGTCCCTCAAGTATGCAGTTTACAGTTTTGGTCCTTAAGATTCGCCAAAAGTTAACACTTTTAATCTCTGACAAAATATTCATCGAACTCTGTTTATTAGATTTGACGAGAATTATATAAAAAAATAACGAGGATTCACATTTAGAGATTAACATTATTAACG…
>TRINITY_DN24276_c0_g2_i12_1
AGAAGATATACAACATCTTAATCACTTATTCAACAACTGAAGAATCTGTTGCAACAACCTATTCACTTGTTGCAACAGTTACATCATTTGTTGCAACAAATTTTTCAGTTGTTAGGGAATTATGTTACTTGTAGTATTTTGTTTGATCAAATGCTGCACTTCTTATTATCTGTTCAAGTATTGTTATTGCATCTTTTAGGTTCTTCCGATGTTGTTCATGACGTCGGATGGCGGTCACGTCTAGAGTGGGTTTTGGGGTGTGATACAATTTCAAACATATTTATTAAAATTCAAACTCAAAATAGTGAAAACAATTTAATCATTTGATAGGTATTTTACTCCATTAAATTGAGAAATATGATTCATTGAATAAATAATCAATTACATTTCAGTATTATA…
>TRINITY_DN24254_c2_g1_i2_1
CTCTATATTCTCATCATTCTTTTCTTTTTTCATTTTCACCATTTTTTGGTTTCTTGATTTTGATTTTCTTTCAAAAATCAAAGTGATAGAAGAAATGGGTTTGCTAATAATAATATTAATAATGGCCAATAATAACAATCAAAACAACCAATTTGGACGAATTTAAGTGTAAGTGGGACTAATTTGAGAAGGAGTTGGATGAAATTTGTTGGGGGAGATGATGTTGGTGGTTGTGGATGTGGGTTAAAGATGGTGGTAGTGATTTTTTTTTTCTTTTAAGGGCATTTCGTCCAAACTAATGATGGTCAACAATAACAATCAAAACAATCAATTTGGACGAATTTGAGTGTAAGTGGGACTAATATGAGAAGGAATTTGATGAAATTTGGTGGGGAGATG…
>TRINITY_DN24254_c2_g3_i1_1
TCGTCACAGCCAATCCGGTTTCTCCATGGCCGAGTTGATCGTGGCCGTTAGTCCGGTTTCTTCATGACCGAGTTGATCGTGGCCGTTAGTCCGGTTGATCAGTTACAAAATTGCCACGCGTTAAGACCGTTCTGTCACATTGTATTGCCAATCGTATACTGTACTGCCCAACCTTATCCTTTTAGGATTTTATTTAGAGAAAAGACATCATTTAACCCCTGAACTTCGCAGGAAAACTCACTTTAGCAACTAAACTTAAGTTGTATTTATATACTCTCCTTAACAACTTTCATTTCAATTATTAAACTTGGATAATACGAGAAGGGAAGGTTCACATCGAATTATGGAAAGGTAGGCTGATAAGCTTACTCGGTTACCCGCGTGCATGCTCTCGTTAAT…
>TRINITY_DN24254_c3_g1_i1_1
CGTCAGTGTAATTAAGAGTCCTGTTGGGAAAATGCCGTTAAAGATACAAAACGGTCGAGAAAAACCTCTCCAAATCATATTCTGCTTCCTCTTCGTCAACGTCGCCCTCCGTCCTGCTATTCAATCTAGCCGTTAAAACTCAATCAGCATTCTCAAATCTTCAATCTCAGCCGTTAATTAAGAAGTAAAGAAACCTCCTAGAAACAATGATTCAGTTACTATTCACATTGATATTTGCGGAGATGTCAGTAATCGTGATGTTCGTGTTCAAGACACCATTAAGGAAGCTAGTGATAGTGGGCCTGGACCGGATCAAGAGAGGTCGCGGCCCGATAATAGTGAAAACAGTTGCTGCTACTCTATTCGTTGTTATGCTGTCCACTATATACAGTGTTGTGT…
>TRINITY_DN24252_c0_g3_i1_1
TAGAATTATGTTTTCTTTTAAAAACAGTACTAGTTCTTAAATGAATAAATAGATGGAGTTTGATAGGAAGATGGGAAAAACACAGATGTTGTGTGGTATTAAAGATCCAAAATGTACACCGTTTGCCTGCATTTTCTAGTTGTCTCAATAGCCCTTGAAAAAGGGTCTTTGTTTATGCTGTTGGTCACTGATTTGAATCAAATAATCCGACGCAATCACGGTGTGTGGATTGTTTTTGTAAGAATTTTCTGTAAACACGGTTAATTCATAAATTATCTGGAGTGGTGTTCGTAAGGCTGGAAGCTCGCAAATGCTATGTCGTAGCTAGAACCAAAATCTATGCTGTCTGCCATTTTGCCTGTATTACTGCTTAATATGAGAG
>TRINITY_DN16294_c0_g1_i1_1
TTACAGCAAAAAACCTACGAATTCCTGTTTGGTAAAGTGATGGACATAGAATTGGACACTTCACTATTCTTTTCAAATTTTCGGGTTCAGTGTTAAAGTTTTTTTTTTCTTTGTTCGTGGCTGCGTTTTGGTGCTGGGGAGCTCAAGGGATCTCCAACTCCAACTCTCGACAAAGGGCTGCACTCAAAAAAGGTAACACAAAGATGCCTGCTAGAGCTCATGATACTCCCATCCCCTTTGAGATAACTGCGTCATCGGTACTAGGTGCACAACAATTTGAGTTGTTATAGCTGCATTACTCTATCTAATC
>TRINITY_DN16294_c0_g2_i1_1
ACGGTTCTTAAAAAAAAGAGGAAAAAGGGGTGGCTAAGGTGAAACCCTTGTCCTGCTACCACTGCGCTCCCTCTCTCCTCCTGTCACATCGCCGTTTAGGCATATCTACAGTAGCGAATAGGCGTGTAAGGTGTAGTTGAGGCAGACAAAGACGAAGCATTTATTGCTTCATCCTTTTCACAACTTTTCTCCATTAAATTATCCATAAAAGCCCTAAAGGGTGGAACGGTTAAAGGAACTTAGCAATTAGAATTCAAGCGTAGTTGATATGATGGGCACCTGGCATTTGGTGAAAGACTTTCAGGGGTTTGGTGATTGATACTTTTTGACTGAGCCTAACAGCTCGAGACAATGATCAATGTGCTTGGAAAGCTTTAATATGCTTTCATTTTAATTAAC…
>TRINITY_DN16240_c0_g1_i2_1
ATGAATTCTGAATAAATTATTTATATATAATATATAAATTATAATATAATTATAAGATTTAAATGAAAGTTATTGAATTTTGCTATCTTTGCCCTTGGTATTCAACTTTCAAGTAGGCATTTATGAAAGCCACTGTAGGAAAAAAACTGGTACGGTTTCTCATGATTCATGAACCAAATTTCATTATAGGAGAAAGGTCCTCAATCTTGATAAGGACAGTTTGGTAAATTTGGTACATGTAGTAGCTGTGATGTTCATTGTCTTCACCCCTTAATAAGCTAAATATACCTTCTTACTATATACTGCATATCTTCCTCAAAGTTTGTTCCTAGGACTCACTTTTGCTGTAAGAATTATAGCTTTCTTGGTTTGTGGATGTTTTGATTTGGCCCGATATTT…
>TRINITY_DN16219_c0_g1_i4_1
GTGTTTTTCCTTTTAACTTTTCTCACTGGCTGCTTCCTGCTTTCTATGGATTTTCTGTCCAGTTTATGTAGTTGTTTCGAGAAACGAGTAAAACGCGGTGACGGAGACGAAACAGATGACAAAGGAGAAGACTCTTATGATTTGTTCTTTGAGCTCCGTGCTTTGCAAATTGCTACTAACTTCTTTTCCGACCTTAATCAGCTTGGTCACGGAGGCTTTGGACCTGTTTATAAGGGACTGATGCCAAATGGTCAGGAAATTGCTGTTAAGAAGTTATCCATAGATTCAAGACAGGGAATAAAAGAATTCACTAACGAGGTGAAACTATTATTGAAAACTCAGCACAAAAATCTGGTCATTTTGTTAGGGTGTTGCATAGAAGGACCTGCAAAGATGCTT…
>TRINITY_DN16263_c0_g1_i2_1
GTGATATGAAGTTGGATCAGTAAGACAATATACCCTTCATTTATACACAATACAAACAAAGATGCTTGCTACTATGCTCTAGTTCCCCAATCCCACTACTCCTTTTATCTCTTTTCCTGTGTTTCATCCTTTAACTTTCCCGCTCTCTCCTCTCTTCTTCCACACCCTTCTCCTCTCAATTTTCTTTCTTTCATTATCTCTGTCTGAACCTTTTCATGTATGTTGTTCTTCCACCTGTCTGAATTTAATTCTTCAAAATCCTTTGTATTGGTCTTTGGTTGGAATTTACCTTAAAAACTTTGATACTACCATTGTTTGCAGATTTTCAAGAAAATAAAAAGAAATGAATAATAGATTCAGACAGCCTCCGCAGTCCAAAAAAGTTCCTTTGAATCCTCA…
>TRINITY_DN16252_c0_g2_i1_1
CATTAATTGTTTTTTGAAAGTAGCCAAATTGACTAGAGTACAATTTATTGAAGAGAGATCAGGGTACTGTTGTAGAAGTACACTTTTATTTGTGATTTCTTAAAAGACGTGTAAATGGAAAAGTGAACAAATAATATGAGATGGAGGGGGTATGAGTTAACTAGAGAAAAAGACACGAGGGAGGTGATCTAAATTCTAACCTTTTTGGTTTACTTCATGGAAAGTTAAACACTCTTTGATTACATAATGAGGTTGCTCGATCTTGATTGGTAGGAGAAAGTGCAAATAGTATAATCTTAGGCACAACAAAATTAGGCATATATAACAGTGTAAGAAAACAATAATGGCCGAAAGCACCAAAGAAAACAAATATAAAAAGGGCAGTAAAGTATACACCAA…
>TRINITY_DN16264_c0_g1_i1_1
ATTTTGGTTTTCCCCTTGCTTTGTAAACTAATGAAGCAATTTTTTGTTGCTCAATTGCACTAGCTCACACTTGCATCCTTGAATATTGTGTTTCCTAAGTTAGAAAGCTAATAAAGAGATCCTTGACACTTCACTTATCTATAGAAAAAATTAAAGAAGCTGAGAAAATGATTCCTGTAAGTTTTGCTCTTTTCGGAGTCCTTAATTTAATCAGCAGCTTCTCTTTAGCACGACCAATATGCATATCTTTGATGCTTATATGCTATGGGTGATTCTATGTGTGAGTGAAAAGCTAACTACTTGCTTCCCCTCCTACCTAATCCAATTGGAAAAAATGCCCTTTTTCTGTGAGGTATATGCATCTAATGACTGATCTAATATGACAGAATCTTCTTAAAC…
>TRINITY_DN16231_c0_g1_i1_1
ATAAAAATAGAGTGCCTGAGAACAATTAATTCACTTAGTTATTTAAAGTATGATACTGCTGAATTGTTTGATCATTGATTTTTTGTGTTGGTCCCTTGATTTTGTAACGATGGCCAAATCTATCTTGATCTTTTATTTGTGCAGAGAATGTTAGTATTAAATGATAGTAGCCTTTTGAACCCCACTTGGTAATTATCGAGCATCTTAGGATTCATTTAGAGTCTTAGATCCTTAGAGATAACTACCTCTTCTTCATAATCTTGATAACTTGTCACCAGTGTTATCAAAAGCGAAAAGTTTAGAAAAGCTATATGGTCCTTTGGGGGCAGAGGTGGATCTAGGATTTAAAGGTGGCGGGTGTCATAATTTTCTTCAATGTATATCTTGTTAGGAACATGT…
>TRINITY_DN16222_c0_g1_i1_1
CTTTATTTTCCCCCAAACTTTCCCAGAAAATTCCTAATTTCTCAAGAAAATTCACAAAAAAATGGCGAAAGTGAAATCTTTCTCCATTTTATTGATCTCTTTGATTTTCCTTGTCGTGACGACGGTCGTAAGTGCAGTTAGTGGGGCCCACGAGATGGGGTTTTTCCCAATGACAATGTCTTCAACACCGATCTGTGATGGTTCGATAGGGGAGTGTTTGGCTGATGATTCGGAAGAGTTTTCGATGGATTCCGAGAGCAACAGGCGCATGTTAGCATACCGTAGGAGATACATTAGCTATGGTGCGCTCAGTAGGAACAGAGTTCCATGTTCAAGGAGAGGTGCTTCTTACTACAATTGCCGACCTGGAGCTCAGGCTAACCCTTACCGACGTGGATG…
>TRINITY_DN16223_c0_g1_i3_1
GAGCGCCATGTAGGTGGGCCTATTGTCTTGCTTTTATATATTTAGAAGATTTGTACAATGGTGTCCTACTGATTAATTTTGACCAAGCTATCCAGTTTAAAGCTATGTTAATGCTCTTGCTTTGCCTGGTGTACAGTGTGTCAATCAATTAGGTACTAGATATTGAGCGTACCTCTACACCCAGTTTAATGTTATTTTACAAATACTTCCTTGGCATGGTATACCAGTGTGTCAATCGGTAAGGTACTAGAAATTGATTATACGCTGTGCTAAATAGTACTTCCTCTATTTCAATTTATGTGAATCCATTTCCTTTTTGATCCGTTTAAAAAGAATTAACCTTCTATAAATTTGGAAACAAATTAAATTTAGACGTCTCATTTTACCCTTTAGTGAGAA…
>TRINITY_DN16286_c0_g1_i1_1
ACCAAAAATCCCCGCCCCAAAAATACTTTTTTTTTTCTCTTGAAAAAACAATAGCCACACGCAATCTCAAGATTCAACAAGAATTTCTAATTATAGCAAACAAATAAGGTTTCCTCTTTTGGATTCTGACTTCTTGAATTTGCACAGTGAAGTTCTTACAACGTATTTTATGTGCTTGTATACATTGAATTTACATAGCTACAAAGCACTGCAGATATAAGAAAATAGAAGAGCAAAAATCAATGCAAGCATCTTAGTCTTAAAATCGGTGGAGATCAGCTGAGGTCAATTAGATGCCTTGAATGTTTGGAAACTGCTTTGTAACTTGAAGCTTTCAGGGGGACTAAGAGTAGACTCTTGGTCCCCTGCAATTATGTTAAATATCAAGTGAAGACTCAT…
>TRINITY_DN16271_c0_g1_i1_1
CTTCAGTCGTTACTCTCCCTTTGTGGGGAGGGCACTACTAGCAGGCAAATGGCAATGACACTCTCTTCTTTCTTTGACCAATCAATTCAGTTCAACATCTTTGTCATAAATTCCACTCCTTTTGGTTAACCCTCTAGATCCGTCATTTGCTGCTACCCCATTTCTCACGCCTATTGTTGGATTTTGCTTAGGAAAATTGGATTCGTTCGTGCAACTGTTATCAAATGCTTTACTAATATATAGAGATGTTAAAAGTAGGCCCTTAAGTTGATGCAATTATAACTGGACCGTTCACAAAGATGGTGTCAAATTGTGGAGCCTTTACAACTTTGATCTATCTGCTCTTGAGTTGCACTGTCTGCTGTGCTCTTCAAAGTGACATTGACTGTCTGAATTCTA…
>TRINITY_DN16271_c0_g2_i1_1
ATACTCAGTTAGTTGTAATTAACTGTATCCTTAATTTATGTTCTTACCTGCTTTGAACAAGAGCTGAGAGAAAATCTTGAAATCATGATCAGGAAGCTCTTTAAGTGTTATTAGATTTTGGTATTTACTTTTAGTTGCTCAATTTTAACAACCCCTTTCTGGTTTGTTTGAGGGTTGGATTTTTTGTTATATCAAAGCGGGGTTCCTTTTTTTTCCCTTCAAGTTGTGAGCTTTTGTGCTTGTGCTAGTGGAAAAAAAGGTGAACTTAATTTTTATCGTATGGTTGATTTTTTTTGTATACTGGCTGG
>TRINITY_DN16257_c0_g1_i1_1
GATTTCTTTTCAAAGTTTGAAAAAAACCGTATTATCCTTTTAAGGAAACTTTGCAAAACTACCAGTAAATTTTCACCAATATTTTCTTTTTAACCAGTGCATAAGCTGGGTCACCCTCCGCAAGAAAAAACCACATCTCCTCACAATTTCTCGAATTTAACCAACGTGTTTCACAATTCACACCATTAGCTACTCATTAGTACAAGTTTCAAATTCAAGCCACCCAAAACTTAGCTACTCATTAGTACAAGTTTCAAATTCAAGCCACCCAAAACTAAGACTAACATCTCAATTTCAAATTAGTTTGGTTCACTAACAAATCAACATGCCTTCTATAGTTCTTCCCTTCTGCATCTTCCTCATCTATGCAGCTACTCCGTTGGTCGCTGGTAACTCCTC…
>TRINITY_DN16244_c0_g1_i1_1
GAAATTTTGTGTGCTTAAATATTTAGGATGCAAATAAAAAAAGCACACAAAAGAAAGAAGAGAATTTGAATGCACAAAGTGTAATTGACAAACACTAGTGCCTCGGTTTTACGTTTTCACCATACATATAAATTTTATCTCCACAAAATATAGCATATGTGTACAATAATAAACTCAATATGGTTCCAGGTGTACCTTCCAAATTGATCTTATTGATGGCAGTGGGTCGATTACGGCGACAATTTTTGGAGACATACCTGAGAAATTGCTTTCCATGATAGCAGAACATATATTTGAAACAACTTTGGTCAAGGAAGTGTTGTCCTTATTTTTGGACTTTTGCTTACTGGAAAAGAGATGTTTTTGGAATTAAATTTGTACAACTTTGCTTGGTAGAGA…
>TRINITY_DN21271_c0_g1_i3_1
GTTCTGTGGCAGTATATTCATGTGTATGGCACCTCAGCACGTTCCTTAGTTGTTCTTTTCTTGATTGTTTAGTAGCATCATTTTCTTGACTTGTTTGAAGACAAGAATACAAGTTGGGGATTACCTTACCTGGGAAAGGGTGAAAATGACGAGGTTGTCACTTGGGATTGACATGGCCGGTCCGGCAACCAACTGGTGGGAAGAGGTCAACGAGTCAGTTCAATGGCAAGATGGGATTTTCTACTCCCTTTGTGCTTCTTATGCTCTTGTTTCAGCTGTTGCCCTGATTCAATTAATAAGGATTGAGATGAGGGTACCGGAGTATGGATGGACAACACAAAAGTTTTTTCATCTGATGAACTTTGTTGTAAATGGAGTTCGCGCCGTTGTCTTTGGATT…
>TRINITY_DN21290_c1_g1_i2_1
AAATGTACAGGAATTCATGATGAATAGTGACACGCGACTATGAAATTATACAACAAAATTTTTGAAGGGTTAAAACACGTGTCGTGTTCTTCGATAGCAAGTAATGAGTTAGGTTTTAACCTCAAGCCTGACGGAAAACATCATAAGGTTTTGCAAACCGAGGCTATTGCCTTGACTGAAGCATCACGCCTCGATACAACAAGTGCTAGTTTCGAAACTAATCTTTTGCTTATAAAGTAGTTTCAAACTAATTAAAAAGCACGTTTCTTCGTGTTAGGTCATTATCTATATTTTGGTTCCATCTACAGGGTGGTTGTCTTTCGCTTGTGTGGGCTTTGAATCTTATGAATAGCTTTCACAGTAGTACAACCATCGCTGATTTCTCTTATCTTGCCATTG…
>TRINITY_DN21293_c0_g1_i3_1
CATAGTTACCGGAGCTAATTCATTTTTTCCGATCTGTTAAATCCCGCCATTTGATAATTCACAAATTCTTACTGCTTAGATTGTTTGTGGAGCATGGGGACGGATGGTAAAAACCGGCATGTGATTAATCTACAGCCGAATAGCAACGGTTTTTATATGCGGAAATTCAAGCTTTACGAGACTCGCTCGAACTTCTACATGGTTGGATGGGATAAAACCAGAACTTTTTGGAAAGTATTAAAGATTGACAGATTAGAATATTCAGAGCTGATCATGCATGAAGATCCTACCACATATTCAGAAATCGAATGTGCAGATCTCCTAAACAGAATACATGAAGGAAACAAGTCCACTGGAGGGCTTAAATTAGTTTCTCGCTGCTATGGAATTATTGGTTTT…
>TRINITY_DN21277_c0_g1_i1_1
CAAACGTATGGTAAAAGAGAGAAGCACATCAACAAAAAGTAATAAAAGAAAGCTGTTCTCTTCTTTTGCCTCCCATTCTTGCTTCTTTTAAAAACACTCTTCTAAGCACAAGATTCAGAAAAAAAGGTCCCCAAAGATCATCATCATCATCATCATTCCTAGACTTCTTCAAACCCCAAGATCCCAAAATTAGCTTAAACAGCATTCAAGAAGAAGAAGAAAGAAACAAAAAAAAAAAAAAATCATGAAAGGTGCTAGAAGAGGGAAAGGACCTCCTTCAACAGACCTTTTAGTATGTTTTCCATCAAGAGCACATTTAACACTTATGCCAAAACCAATATGTAGCCCAGCAAGACCTTCAGATTCCAGCAAACGCCACCACAATCATCATGACCTCAA…
>TRINITY_DN21249_c0_g1_i2_1
GTCCCCCAATATACTCTTGAACTTCACTAGCCAAATAGAAATAAAAATTATAAGTACTTAACATTTTCAAGATTCTCCCTTATTCTTTGTCTCCAATATTCAATCTTTAACTGTTAGAAATAGTAAATACGTTCAAACTCAAATCTTGGGTGGCCTTAGTTTCTTGAGTAAGGAGCTATGACTGAATGGAAATTCTCTCAAGTCTTTGGTGAACAAACTCCCGGTGAATATATTCAAGATTGCGATATTTTATCTGCAATGGAGTTTGACAAGAATGGAGATCATCTGGCTGTTGGAGATCAAGGTGGACGTGTCATGATTTTTGAGCGTCATGCTGGTAAAGAAGATCTCCTTGAGTACAGTTCTCGAACTGACTCTGGTCCGTTCAATGTTCCACAA…
>TRINITY_DN21204_c0_g2_i1_1
AACTCAGGAAGATTGTGATAGGGTACTGATGGGAGGACCATATACATACCATAACAAACCACTCATTGTACAGAATTGGGAAATTGATTATAATTTCAATCCTGACTGCTTGATAACAATTCCCCTGTGGGTGAATTATCCTGGGTTGCCTATACGCTATTGGTCAAGTGAAGCCTTAAGCAAGATAGCAAGTACTATTGGTCGACCTCTGTATACAGATAAGGTAACTGCAGATATGGAGAGGATTGCTTATGATTGTGTCTTGGTTGAAACGGATGTATCTCAGCCATTTGTTGACTCAATCGACATTTTTATATTGTCGGGTGCCATACACATACAATGCATTGAGTATGACTGGAAACCAAGTTACTGCACATATCGTATGAGGTTTGGACATCT…
>TRINITY_DN21204_c2_g1_i2_1
GAAAAATGAATAGAGACTCTCTCTCTTTCTGGTGTTAATAGGATCCCAAAGTTATTCATTACTTTCATCACACTCTCCAATTGTTGTTACTTCCATTAATACATTACCAGTTAGTGAGCCCACCTCCACCAAAAGTAGTCATTATTATATAGTATTTATAATCAAGAATCTATAATCACACAGAAAGAAAAAAAAAATGGAAGTGGCTAGTAGGAGAAAGGGCAAATTATCAAGAAATGGTGTGGTTGATGAAGCTAAAGGTGGGATTAATGTATATAGTGAAAAAGAAGAAACCTCACAAGTTGAAAATGATGAAAAAATTAGTACTACTAGTGGAGACAACAACAATCAAGTTCATAAAAAGTTGGAAATGAGGTCAAAGCCAAATGTTGGTGTTGC…
>TRINITY_DN21247_c0_g1_i1_1
ATCTCACGCTCTATATTCACAACCATTAAGCAAATTAGAAAAACCAACCAAAATCTCTATTTGCTGAAAAAAAAAAAAATCAATGGCTTTGATGAGCTTAACTTGTTCTTCTTCGTTAACAAATCTGAGTTACATTTCATTCCAATACAAAAACCCCAGCAGATTCTGTACAACATTTCGCGTTACAGCTGATTCTACTGTTCCTAAAGCTAGATTTATTGCCCGACGTAAAGAGTCATTATCTGTTAAGCAACTTCAACGTCCGCTAAGGGAGTATATGAGCTTGCCAGCGAGTCAATACTCGGTGTTGGATGCAGAGAGGATTGAACGAGTGGATGATAGTACGTTCAGGTGTTATGTGTATAGGTTCAAGTTCTTTGCATTTGAAATTTGTCCTGT…
>TRINITY_DN21269_c0_g2_i2_1
GTGCATTTCTTAAATATTAAGAGCAAATTGGTTTTGTCACTTTCTTAGGTTAAATGGTGTGAAATATTTGAACCAACTTTTTAGGACCCGTATCAAGTAATAATTTCATGATGTTGTGCCTTTGTTTTTTTTTTCACCGTCAATTACTTGAAGGGATTGATTAGTTATCTTTAGTGCCAAGGGGTTGTTTCTATCTAGTTCCAACCAATAAGGTTCTACTGTTTCAAAATTCCAATAGAACTTCATCTTGTGTTTTCCCTTCTTTTATATCATGGCTAAATTACTTTTTTTACTTTCTTCAGTCATTTGAGAATGAATTTTTTATTTTTTTGAAAATCTTGTGGTGCTAGTATTAGGTAAACTTTGTTGCTTAATTTTGCAGGAACTCCACGGGAGACG…
>TRINITY_DN21211_c0_g1_i1_1
ATGGAATCATTATTAGAGTTAGAGCGAATCCAAACCCGAATCCTGCAACGGATAACAAATCTGGAACTTTCTAGAAATACCTCTCTAGAAACTTCCAATACATCCTCCTCCGTCACCGGCGACTCTTCTCTCTCCGCTGCCGCCGCCGGGAATACCACCGAAGACAGGCTTTCAGGGATTCTGGTTGCTAATGGAGTTAGAGATTTCAGGTTCAAGCGTGTTCCTCCTGATTACTATGATTGGCCTCTGGAATCCCGTCGTGATGTTCTCGATGCTGCATCCGTTCACCATCTCTGTAAAAGCATCGTTCTGGTAAATACTCAAGCCCCGTCTAATATTACTGATTGTAGTGATCGTAACAATTCAAAGTACTACATTGTCGTCGTACAGTGCAGTATA…
>TRINITY_DN21294_c0_g1_i5_1
AGCATGGGGTTCTCTCAAAATAGGTACCCCTCAAAGATTCATTTCTTCTCACATGTGGCTTGGGATATTGGCTTCTCAATACCCTTTTCATGTCCTCCCAAGTCTTAATGGGACTCCTCACTTGTCTCCCACAACATTTCACATACTCCCAATATTTGACGAGCTTTGAGTTAAAGGTTTGAACGGCTAAGTCCATCTTCATTTCTTGTGAATAGTTGTAGCTAGAGAATATTTCTTCTATTATGGATTCCCATTTCTCATATTCTTCTCCACTAGCTTCCCTAGCCAAGGTAGGCCATTTCACATGGGTATCTCGCACTTTTGCACTTGGACTCTTCCTAGTAAGTATGCATGGAAAGAGAAATTTCCCTTTCTTGTCCACTACAAATCGATGCCAAT…
>TRINITY_DN21263_c0_g1_i2_1
ATTGAGTTTGTTTTGCTATTTAAAGAGTACCCTTTTGATTTTTTTTGTATTTAAGGACTTCAAAGTTTGAATCTTTTTGCAATTGAAAGAGTACCCTTTTGAGTATTTTGTATTAAGGACTTCAAAGATTGAATCTTTTTGCAATTTAAAGAGTACTCTTTTGAGTATTTTGTATTAAGGACTTCAAAGATTGAATCATTTTGCAATTGAAAGAGTACCCTTTTGAGTATTTTGTATTAAGGACTTCAAAGATTGAATCTTTTTGCAATTGAAAGAGTACCTTTTTGAGTATTTTTCATGAAGCTTGGTTTAATTTTGTAAAAAAGTTGGATTTTTTTGGTTGATAATTTTTGTGGGGTTAGTATTTTCCATGAAGATTGGTTTAGTTATGTGAAAAAA…
>TRINITY_DN21213_c0_g2_i1_1
AGATGTGTGGCTTGTACTTCAGGTCTTATTCTGACTGTGAATTTTCACAAATTTAACTAACTTTTAAGTACTAAACCATTTAAGTATTGGTGTGTTTAGTGTGCGCTGTCTCCATATTTGAGCGTAATATAATTTTTAAAATATGGTAAACATCACATATTTCATACATATAGGGATTAAAGACACAATTTAGTTAATTGAAGATCAAAAGTGCGTAACCACATATTATAAGGATCAAAACCAGAATTTAGCAATAATTGAGGGACCAAAAGTGGAATTATCGCTAAATAATATAGACTTGAGAGGTGTAGCTTGGGTGTTCACTTATAAATACTAGTCATAAAAGTTAAATGTTTTATAATCTTGATGAATTTCCATTTTCAGAATCACAACTATGCT…
>TRINITY_DN21258_c0_g2_i1_1
TAAACAAAGGCCAAGCTGCCGCGACACAATGTTGTCATTGCCTCGGCATAGCGCCATTGTCTTGTCTCGTAATTTCCCTAGATGGGTTACCCGCATTGCTTTCCTCGGCCTTCCATCTTATAATAGACAACAAAACAAAGAAGAACACCGTCCTTTTGGTTCGCATCTACTTGCCCGTTCGCTTGCCTCATCTGTAATGGGACCCCTGTCTGCCATCCAAGAGCCTCTGCCCTACCCAGTTGTTCGCCGTGATGAATCTGTTATAGATAACTATCACGGTATTATCATTTCTGATCCATATCGATGGCTTGAGGATCCAGACTCAGAGGAGACCAAGGAGTTTGTGGAAAAGCAAGTGAATCTAACCGACTCACTTCTCAAGACTTGTGAGACAAGAGA…
>TRINITY_DN21252_c0_g1_i1_1
CACCTATCTTCCCAATTCTTTCACTTCAAAAAAAAAACAAAAAAAAAAACAAAGCCTTATCTTGAAAACCCCTTCTCTCCAATGGCTTGTTCATCATCTTCACTTCATTTCCTTAAACTTACACCCCAAACACTCCCTAAACCAACTTCACAAACAGCTTCAATTTCCTTCTTTTCACTTCCACCATCTTCCTTAAACCTTTCTTTATCCACTTCAAGAAACCTTTCTGATTCTTGTTTTCTTCCTAAAGTTACCCTTTCTGATTTTGACCAAATTGAAGAAGAAGTTGATAATAATGAAGGTTTAAGTGATGAGGTTTTGAGTGATGATGCTCCTATATATGGAAGAGAAGAGAGAAATGACAATCCTGACCTTAAGATATTTGTTGGTAATTTGCCA…
>TRINITY_DN21252_c0_g2_i1_1
TGTATAGTCTCATTGAACTTGGAAAATGATTTGGAAATGAGTAATTAATTTTCAGGATAAAACAAGAAAAAGAAAAAAAAGTTTGTCTTTCCTTGATGTGTTAAAGTGGACAAGTAAAAGTGAAAATTAATTTTTATTTTTACTATAGTGGACAAGTAAAAGTGAATGGAGGAATTAAATTTCTCTACTAAAACAGGTTTACGTTACGCTAACAAAAAACACAGAAGAACTGAAAGAGACAATGAAGTTAAATCCCTACGTGCAAGAAGCCTCCATTAATTACTCTCCAAATGATCTGCCGTGATAA
>TRINITY_DN21286_c0_g2_i1_1
GAGTTTGAAGGTTTCCTTTGTTACTCCTAAAAGACTTGGTCTTGTCTGTCATATTTAAAACTTGAACTTAAATTTATATGCAATTTCAAGATTTAAATTTAAAAGGACATGTTTGTTCATAAAATAAGACGGTCATTCTGAATAGCCTTCTTTAAACTTTATAACATTAGATTTCTATGAGAAGTGGCTACATTTATTTGCAGTATACAATGATTTTGTTGTATTCTCAAGAGATTTATTTATATTCCCGTATATGAGCAATATCTCTTCAAGAAAAGTTAATTTCACAAGCTAAATTCATCTTCTAACTTTTTGTTATTCTATTTTCTTATAGGTGATTTAGTGGTTTGTCCAGAAGGAACCACATGCAGGGAGCCATATCTATTGAGATTCAGTTCT…
>TRINITY_DN21286_c0_g1_i2_1
CTTTTTTTATTCTCTCTCTTTTTTCTCCAATATTATTCAAAATTTCAATGACAATCCCAGTCAAAAATATGGTATTTCCAATGATACTACTAAGGCTAGCAGAATGGCTACTATACAAGATTCTAGCAAAATCATGTTATAGAGCTGCAATGAAAGTTAAAAACTCTGGCTTTTTCTTCAAGAGCTCATCTTTTAGATCATCCCATCGAATTCCTCTTTACCACAATGTAAACAAGTGTAATTTACATGGAAGAAAATCAGAAGCAGTTGCATGTGACATACAAGGCACACTTCTTAGATCTGAATCTTTTTTCCCATATTTCATGTTAATTGCCTTTGAAGGTGGCAGCATATTAAGAGCCTTGTTGTTACTTCTATCAAGTCCACTTTTATTGTTTC…
>TRINITY_DN21286_c0_g3_i1_1
TTTAACTTTAAATTCTAGTTTTACTCTTACTGGTATGGTCTAGTAATCGTTAGAGGCGAAGCTAAAATTTAGTGTTTATGGATTCTGAACTTGTCACTGAACGAATAATCATAATAGTAACTGAATTCACAATTAAATATTATACATATTTAGTGAATTTCCTACTATAAATACAAGATCTAAGCAAAATTTACTGAATTCGTCCAAACCCGTAACTAATAAACACAATCCCCCACCCTTCGTAGAAACACAATGTTATGTTTAGATCATAAGTTTTAAGGATAGCATTTGATATGCACAGGCAGAACCAGAATTTGAAATCTATGAGTTCTGAACTTTTCATGAAATTCATAGCTAGTTTTAATAATGATGTTCACAATTGAATATTATTACATATTT…
>TRINITY_DN21264_c0_g1_i4_1
CACAACTCACACACACACACTCTCTCTCTCTCTCAAAAATAGTTTGTTTAACAACAAGCTCACTAGTACTATCATTTTTGAACTCAAAACACATTCCACACACACACTTTCTCTCTCTAGAAAATACACAAATTATATATATATATATTTGATGTGACAGGGAAGAAGAGGAGGGAGAAACAAAAAAAGTTAAAAGATGTCGGAGTTTTCCGGCGAGTTAATTTCCGGCGAGAACAACGGCGGCGGTAGCAATGCACGTGAAACGACGACGACGCCGTTGACGGTGTCGGCGTCGTTTAAGGAAACGAAGAGTAGTGCACGGCGGAGAACGATGAGGCCGAGTTTAGATGCAGATGAGTTTTTTAATCTGCTTCATGGTTCGGATCCGGTCAAGTTAGA…
>TRINITY_DN21259_c0_g3_i1_1
TTTTTTTTTTTTTTTTAAACTGTAGAACAAGTGGTAGGTATAATGATATGAGTGGTAGTGATTTTCTATTACACGGAATGTCTTGAGACTTACTAATTTTGACAACGTTATTATGTCTGGATTATAATGTTCTCTGAAACGCTATATATTCATTCTCTTTCTTCTGACATTCATTCTATCCATTAGTTAATTAAGAAAGGATTGAAGACTTTTTTTCTAGAAAAAAGCAAGCACGGTATAACAGTACAGCTATTATTTGTGACAGGCATAAGAAGAAAAAACCTAGAAATGCTGAACCATCAGCAAAGCACAAAAAAATGGAGGCTTCATCCAAAAGCAAGTCAAAAGAGACAACAAAAAAATCT
>TRINITY_DN21239_c0_g1_i1_1
AACAAGGTTCTTTGTCCTATTTGACAGAGCCACAAGACTATAATTCTTTCTGAAACTGAATATTAACAACATAGTGCTGTGAAGAGTGAAGTTGAGAGCATTTCACTTACTATGATTCTCTGACATTCACAAAATCCCTCTTTGAACTTTGATTACAGAAATGGTGGATTGGCAGAGTTGGAGAGATCTCAAAAATCAGAGATATTCTCCTCCTATGCCACTGTTAACGAACTTGACTAAAACATTTTTCACCCTCTCCTCCAATCACGTCACTCCCACCCCACAAGAAAGGTGGAGAGAAACGAATGAATTTCCAAGCTCTGTCTATTGAACCTTTTACATTAGACGCTGTGCAGATTTTTCTATAATTGAAGGTCCGCCCCCTCTAATTATGATTTT…
>TRINITY_DN21245_c0_g1_i1_1
CTCTCGCCCTTTCCTCTTCTTTTCCCTTCCAATCCAATCTGTCTCCACAAATGGCCGAAACTCCAAGCGATTCCAAAGAGCCAACAGTTTCATCTGTGGAGATGGAGCAAGTCGAGAAAGTTTTCCGAAAATTCGACGCCAATGGCGACGGAAAAATCTCGTTATCGGAACTCGGCGCGATTCTCAATGCGCTAGGTAGTAAGACCTCGCCTGATGAAGTAAAGCGAATAATGCTTGAAGTTGATACTGATGGTGACGGTTTCATTGACTTGAAAGAGTTTGCAGCATTTCACTGTCCTGGAAGTGAAAAGGACAGTGAAAAAGAGCTTCGTGAGGCGTTCGATTTGTACGATAAGGACAAAAACGGAAAGATCACAGCGGCTGAGTTGCATTCTGTTA…
>TRINITY_DN21283_c0_g1_i3_1
GTATTATTTTACCTACCAAAAGGGGATTGCAGGGGCAGGCTTCATGCCATCTTCTACTTCTCTAACTTCATGTGTTTGTTCCAGTTACTCTTCATTTATATATAAGTAAAGAACAAACCATTACATGTATAAGAGCAAGAAAGCTTGGTTAAAAAATCAAGAAAAATGGAGGGGAATATGTGTATAAGCAGAGAGCAGTTGAAACTACTTTTGCACTTACTAGTACCACTATGTATTTATTGGACTGCTGAAGAGATGTCTGTTCCTGTTATTGCTGATATCTCCACTAATGCTCTTTGTCCTGGAAAATCCACTTGCTCTCAAGCTATTTACATCAATGGTCTTCAGCAAATGGTGGTTGGAATTTGCAAAATGGTTGTCATTCCGGTCCTTGGTCAA…
>TRINITY_DN21272_c0_g1_i2_1
ATCCTTCTTAGTTCCTTCCTTTCGTCACTTGAACAAAAAAAAGGTTTGGAAATCATTTTGCAAAAATACTCAATTCTGCAAGCTCAGTTGAATGATGGAGTCCTCCTCTTGGGAATATCTCATTTTATTACTCTTTCGTCCTCTTCTTGCTATCCTCTTCGTTATCTCCTTTCTTCTCTTAGGTTGGTACTTAGCTTGGAAATTAGTGTTGGTTCATGTCCCTTTGGTACAAGAAATTTTTGGTTTAAAGAAGAAACCAGTCAAGCCGAAACCGGAAAATCGACGGCGGTTGACTCAATTTTACAACAACATGGATTCACAACCTTCTGATTCCCAGTGGTATAAAATATTTCAGTTTTTATTTGATCTCTATTTTTCGGAATTTGCAGTTTCAATTTT…
>TRINITY_DN21207_c0_g1_i6_1
TGTAAAACGTGCTGTCTTGTTTTTACTTCTTTTGTATTCATTTTACCTTCATGCAATCTTTGTTTCTGTTTGACTTCAAGAATGTTACAGACACCCTTTAAACCCCAAAACTTTTTTCTTGAAAAGGGGCAGTAAGATATGACACTAAAAAGGTTATAAGAACCATACAAAAGAAGAGCTACCACTATTCCTTGCCCTAACACTCGGCTAAAAGCAACAGGCTGCAGTTCGAATAAGAGTACTAGTAACTGATCAATGCTGAAATTTTTGTTTCTGAGATTTGTTACAGAAGAAAATGGCAGAAGAAACTGGTGTATCTGTTTTTACAGATATTCCAGAATCTACGTCTACTAGGTTGAATACAGATGTACAGGCAAGTAGCAACTTTCATGGGTCTGG…
>TRINITY_DN21220_c0_g1_i5_1
AACATTCTAAACGTGCCTAAAGCAAAATCCCTCATTCCTTCCTTCTTTCCCCCATTCTTTCTAAAAAAGAAGAAAAGAAATTCAATGCAGAAAATTGGAGAAGAAATATAGCACAAAAATTTAGGTGGGGGAAAAAAAAAAAGGAGGGAATCAATATTGAATAAAAATAATGGCATTTTCATGGAGTTTCATTGGAATAAATATTTCTGTTTTTGTGTTGGTTGTATTATCATCATCAATAGCACATGCTGCAGATAGCTCTTGCAGCAATGGCATCCATAATATGCTGTTGAAGTATTTCGTTAATGAAGGTAATAGGAATTATGAGCCAGTAGTTGGCTTAACTGCGGCATTTGGGTCTGTATTACCCACCGATACTAAAACCGTCATGTTGCCTGC…
>TRINITY_DN3624_c0_g1_i1_1
CAGAGAGTTAAATAATTTAAAAATTATATAAAAAAGTACTATAAATCATAGTAATCAAACGATTTAAATATTTAAAAGATACGAATAAATCACGATTAAAGATTTTCTTGTTTTGATTTTCAAAATTTGAATTGTATCACAGTAATCATAACATTTAAAATATGTAAAAGACATATGAATAAAGCGCCGAGGGTCTCTCGGAAACAGCCATCCTACGTAAGGTCTGCGTACATTCTATCCTCCCCATGTCTGGGTTGTTGTTGTTGTACATATGAATAAAGCAGCAGTTAAAAGATTTTGTTGATTGACTCTCGAAATCTGAATTGTGTCGCATAAAACAGAGAGTAATAAAAACTGC
>TRINITY_DN3649_c0_g1_i1_1
TCTTACAATTACTCACCTTCTCAGATGGAGATTGCTTATTGTCAGCTCTTGGGTTTTGCCTAATTATTGTTATATCTGATAGTTTACAAAATTCATAACCATTTCCTTCTTTGTGATTTTAGGTCAAATAAAACCTAAATAATATGACGGCTGGTCTTGTGTCTTTATGTTCTTGTTGTTGATCCACTAAACATATCACCTTGTAAATATCTTTCGTCAAATGGTGGTCGAGATGTACTGCAGTATCTCTATTTTAGATGAGGAGCTTTTAAGTATTGGTAGTAACGTAGAATGCATAAGGTCCCGTTATACAAATAGAAAAGAACCTAGGTCC
>TRINITY_DN3653_c0_g1_i1_1
GGTTGTGGAATGTACGATGGCTGTAAAGGCTTTAGCATATACTACAAGGGTTGACGGAGATGATAATGTTAAAGACATTCGAGCAGACAATCTTACTGCTAACTGTTCACTTGTCAGATTGCCAATTGATTGGAGGTCATATGATGGTGGTTTGTTCGACATTTTAAGTCCCGTTTTTTTAGTGGAATGGAAACTCTCTGATGACTGTAAAAAATGTCACTATGACGGAGGTCAATGCCAGACTGATAAAACCAATAAATTTCATTGTACATATCCAAATAATCAACATGCTCAAGGTCATTAAAAAAATACTCCATATACTCAAGATCATGAAAAAAACACTCCATATGCTCAAGATGCAAAAAT
>TRINITY_DN3696_c0_g1_i1_1
TAGTCCTTCAGTTATAAGCTTTGAGAACAATGTGGAAAAAAACCTTTAGCGATTACATTTCCACAGGAAAGCTAATGATTTCGTTGACTTGAGTACTAAAAGGCATCTTGGTTAAACAAAAATGATTTCTTGTACTTTTATAAGCGTCACATCAGAATGTACTCTTCGATCTATGATGTCAAATTATTCTGTTTGCTGCTATAAGACTAATCAGAGAGAAACTAATGTAGACAACGCATAGCAATATAGCATGTACTCCTTGTTTATTTCTGGTTTCTGCAACGGCCTTTAGTTATGCATGGTTTTGACTCAGAGGAGCGCTGACGTATATAAATGGAGCAATAGACAC
>TRINITY_DN3695_c0_g1_i1_1
CAGATATATAACTCTATTGCTAGTTAAAAGTGATGTCGTGATTCGAAGTCTCTTCGTTATGATAGTTTTTGGTTCTTCTAACATTAGTAGTGTTCTCTAAATATGTTGTGGAGTCTCTCTCTGTTTGTTTGTCGAACGAAAATTGTAATAGATTGTATAATGTTGCATCTCAATCTTGTGATTGACAAATCCTTGTCATCACTTGGAAAATAGGAACAAATGTAGGTTGTGTTTTGCTCTATGACAATCATGTTGATAATGCTTATAATACTGTCTTCAAATGCTATATTAATATTTTTCTGAACAGCTGAAATGTAAACGAATGGAGC
>TRINITY_DN3611_c0_g1_i1_1
TGCAAGCGCGTGAAAGACTCAAGTTTTTCAATTTTTTTTTTTTTAAAAAAACTCTTCATCTTCCTTCTCTTTCCTTCTCTTTCCTTCCAGACTTCCTCCACCATCAGACACCGCCTTGCCACAACAATGCCACCACCTTATAAATCCAACCTTCTCCTCTCCTATTATTCTTAAATGTGGAAAATTAAATTAATCAAAAGATTACATATTAGCAAACAAAGTAAAGTAGGACAAAGATGAGATCTCAAAGCAAATGGTCCGGTGGTTTCGGTGGGCAAAATGGTGGTTCCGGTGTTGGTTATCGGGGACGTAAAGATTTCATCAGCTATGAATAGTCACAAGAGTTGCAATAGAAAATCAAAAATCAAAACCTTTCTGCTTTTTCTTCAAATTGTTTTC…
>TRINITY_DN3650_c0_g1_i1_1
GAGTTGATGGAACATGGGCAATTGTGGATGTTTCATTGGACCATTTACGGGCCGGGTCAGCTGCTAAGTGCCGAAGAAGGCCCTCTGGATGCCTTATTCAAGAGATGCCTAATGGCTACTCTAAGGTGACGTGGGTTGAACATGTAGAAGTTGATGATTCAGAAGTGCACAATATTTACAAGCCACTAGTGAATTCTGGCCTTGCATTTGGTGCACAACGTTGGCTTGCTACTCTTGATAGACAATGTGAACGTCTTGCAAGTGCTATGGCCACAAATATTCCAACCAATGACCCTTCTAATATGGTGTTAGCAACTCAAGAAAGCAGAAGGAGTATGTTGAAATTAGCAGAGAGAATGGTGAATAGTTTCAGCTCTGGAGTGAGTTCCATAGCTGGTA…
>TRINITY_DN3667_c0_g1_i2_1
GCTAAATAGTTCCTCTCCTAATTCCCTACTTTTACTCTTTTAGTTCTCTCCTGTTCCAATAGGCAATACAGAAAAGGAAAGACTAGTGAGATCAATAACAAAAAATGAAGATTGCTTTCTTTTCTTGTCTCTCTATCCTGTTATGCATTCTAGCAGTAACAAGCAGGGCTTCTGAGATTTCCGATATATCTGACAACAAAGATGTCCATGTATCGAAACATCTTGCTAGTGCACCAGAAAGTAACAATGAGAGCACAGTTGCAGACATAAGTGGCAACACTGTTAAGTTTGAGTTAGCAAGCAAGGATTTTATAGCAGCTGTTGAGAAAAATCAGAGAGGAAAGGGAGCAAATGGGGGTGGAAGTATTACTCGTCAGCCACGTACTAAAAGTTCAGCTG…
>TRINITY_DN3687_c0_g1_i1_1
CTTCTCATCGGTTGTCTGTTTAGATAACAAGTGCATGCCTTGACTAGTGGGTTCTAGTGCACACTTCTTTCATATGAATTTGTTATCACTTCAAAGACATTCCAAGGATGTGGAATCATAATCATTAAGTGTATAGAGTTAGCTCCAGTTCATATAGCAGTTTTGGATTCAATGGAGCAAAGAGCAGGAAGACATTGATTTGGAATTTTACAGCCAATAAACCAAAGTATTAATGGCCTAAGTGTGTGCCCTCTTTGTGATTTCCGAATTCTGACTGTTAGAGGATTCCATCTCGATCTGGGTTCACTATTTCCTTTCCTTTTCTTAGTTCT
>TRINITY_DN3697_c0_g1_i1_1
TGCACGCTTATGTTAGACGAACAGAAGAGGAAATTCATGTTTCTGTACAGAATGCTTTAATAACATTATATTGGAAATGTGGTAGAGTCGATGAGGCAAGAAAAGTTTTTGATAATCTAGTCTTTAAGGACCTTGTTTCGTGGAATGCAGTTCTATCAGCATATGTGAGTGCAGGACGGATTAATGAAGCTAAACTATTTTTCGATGAGATGCCAGAGAAGAATTCCCTGGCATGGACTGTAATGATATCAGGATTTGCACAAAATGGACAGGGGGAAGAAAGTCTCAAACTGTTCAACCAAATGAGAGTAAATGGGATCGAGCTATGCGATTATGCATTTGCAGGAGCTATTACATCTTGTGCAGTGCTTGCAACACTAGAAACTGGATGCCAGCTCC…
>TRINITY_DN32246_c0_g1_i1_1
TTATCTTTCAACCCACCAGAACTCAGATCAGTGATGTGGATGTTCCAACAAACAGCTTCTCCTCTGTCACACCCACGTCAATGACTCGAAACAAGAACCCAGATCACTGATCTAGAGTCTTTCCTTTGTCACCGCCAGATCAACGCCTTTAGTTGGAATCAGGTTATTGATTTTGGACTACCTTTAACCCAAAACTTTTTCACGTTTTAACCAAAATTATTGAATATCAAGCAACTCCTTAATGTGCACTCCTTGGACGCTTTTGGACTTGGAACAAGTCAATGGTCCACTAGACATCTTGCAGTTGTGAGTTGTCCGCAATTGGCTCCGTGTTATCCAGGGTATCCTGGATTATGTCACCAG
>TRINITY_DN32238_c0_g1_i1_1
CAAAAACGGGATTATTCATTTGTTTGCTTATATAAGCTTTCTCTTTTTACTGTAAATCTGTAGATGATGGAGTTAAGAAAATTGTCAAACTCTAACTTTGCATTTCAATTTAATGTTACTGCAGTTAGGTACTTCTTTTAATCATATTTACAATTATAGGTGTTTTTTATCGACAAAAAAAGGGGGAAAAAGCACCGGACATGAAACGCATCGCCGTTTGTCAATACGTAAATAGCTATGATTTGGTAACACGTTAAATATTTTATCCTCTAGCATGCAATGTTGCCAATCTTATTTGATAACTTACACACATTGATCTGATGAGAATGAAAATTGGTAAATTTCACATCTACGGACTCCCATTCTCCCTCCCAAGTGATTCTCA
>TRINITY_DN32229_c0_g1_i1_1
TGAAAATCAAAAGATCTCGCACACCTCTTTTCTTTCTCCTTCTTCTTCATCATTCTCTCAACTCTCCATTCTCTCTCTTATGCCCTTTAATACAGGGAGTTACCAACTCTGCCACCTTCTACTCTCCAATATAAACAACCATCACTGACCACAAGATTACCAATTCGTAACCTCAAAAACCTCCAGGGAATCACTGTCTCAATTTCAGCATCATCCTTCATCTTCCACCTTGCTGCCACAGCTCACGCTGCCATACTGCGCCTCTCCTCCATCGTTCACAACCCTCCATTTTCTACCATGCTTGAAAACGACGAAACAACCAGAAAATAAAAACAAAAAATCAAAGCAGAACA
>TRINITY_DN32241_c0_g1_i1_1
ATTTCCTTTTGCCCGTCCATCTCCTCTCAATATCCAAAATTTCCATAAACAAAATCTTCATCTTGAGAGAAACAATAGCGATGGATCCACCACAGGTAGAGGCCATGGATGTCTCAAGCAAAAACAATCCCCCAATTGAATATGAGCAGGACAAAAGAGTCGACCATTGTTGTTCTTGCTTTTTTGACGACTGTACTGTTGATAACCTTTTGGAGTACTTGTGCTGCACTGATTGCTGGATACAGATACTATTTTAGTTTTTCCAAAAGGGAACTTTTTAGATGAACTGATTATGTTCGTTCACTTTTGATTAGCATGACTTTGTG
>TRINITY_DN32219_c0_g1_i1_1
ACAGAAACTCTTAGGTGCCTTCTTTGTAATATTGGATATTATTATCCAAAATCAACAGACTGGAAAAGAGACATATAGTTACACTTATCCTAAGAAAGGATATATATTTGCATTTGTTGTATTTATTTATTTATGTGAGCTTGTTGGCATATTCCTTCACATATTTGTTTCTTCTTGTAAGGTTTTTAACTTATAGAAAGGAAAACAAGAAAAATTAACCCTGTAAACCCTGTAAAGGAGTTGATTCAGTTTTAGATTACTGGGCAGTTTAAAGGGAATATTTCTGTAAAATCATGTATGCGCTTTGAGTTTTGAAGGTTATTAAGGAAAAGCGATCTTAGAAGGTAGATTTTAAGTGATCTGGATTGAAGAG
>TRINITY_DN32251_c0_g1_i1_1
GTACTCCTCATGTTGCCAATCTGCTACATTTCTAGTCCCAAGTGATGTATGCTTGCATCCAAGAGTGCCCTCTTGATATTGTAATATCATTTCTATTATCTGGGTTACTGAAAGTAGTATGGGATTTATGGTCCTGAAGCGTGCCAAATATTCCCTGCATTTGGAAATACCTGTGATCTGCCTTAATTTTAATGCCATTTTAACAAGGAAAGTTCATATTTGACGGTGGAAAAAGAGTTTTAAGTTCAGTCTCATGAAAAAGGCTACTTCTTTCTCTTGCTGATATTCAATGTTGGACCATTCAGCACAGGTGCAATCTGTTGGAG
>TRINITY_DN32211_c0_g1_i1_1
CTGGTATTATGTTTCAAAAGGACTATGTATTCGCTTGATACTTGGTCATTTTATATTTAAATTACAGTAAGCGCATTAATTAAGATGAGAAACATAAATTGAGTAAACATTTAATAAAGAGAGATTAAAATAGTGTAAATTTCCTCCTAATTAATGTTTCTAAAGGAGCCTATAAAACAAAATAACTTGAGACGGAGGGAGTAGTAAATCCACTTTATATATTAACCCAGATAATAATCAGATTGAGTAGTTGATTAGGAGTAAGTGGAGGATCATAGATTCAAGATTGTTAAGCAATTTCAAGGACGCTTCCAAACAAAGTAC
>TRINITY_DN32289_c0_g1_i1_1
GATGCGCTATTCCCGTTGAGAAGCTAGATCCATCTGGTTCCCCCTGCTGCTTTTTCCCCCTGAAAGAAATATCCTACCCATTCCCCCTGCGACGTAGACCATTTTTGAAAAGAAACATAGCAACGTATTACAAGTGACACCTTGTCTTCTTCCCTTTTACGCCTATTTCCCAATGACACAATGTGATCTTTCTTATTACAAATCTCCATCTTTGCATTTCTCCACCTTCCCTTTTTTGGCATCAACAAAACAGACTGTTAGATTTGGCAAAATAAAGTTCAACATTACTTACTCAGAGCCACACTGGCAACACAACCATGGATATAAGAGATACAAGAGAAAAACTGTCATTTGTACCGGAATATTGTCACGCAAAAACGGGAGAGAGATAACAAAAAA…
>TRINITY_DN32240_c0_g1_i1_1
CTGAAATATTGGACCAGAGATTCCTACCTTTGAGATGATTCTCCTTTCTGGTGCTTATGGATAGATGAAAGGTTTCGACTTTTATTTTGTTCTTGTAATCAACTGTGACCACCTTTTCTAATCCTGCCAGCATGGTGAAACTGGAGCCTGATTTAGCGGTCTCCCTTTATACTCTATCTTCTCCAGTACCTACAAGCTAGAGCCCTATACCTGTTAACTACTCTCCCCCAGCCTCCTACCTTGCCTTCCCCTTCTGTCCTCCCTCAACAACTGAAAGAGGAGTTTAAGCAGGAAATTGCAAAATGGAGGCAAAAGGGAGGCATGGAGAAGGTTAATAATCAAACTCATATACACGATTCGTCTCTTTGTTTCAAAACACAAAGTATTGGGCTATTCTCT…
>TRINITY_DN32293_c0_g1_i1_1
AAACCATATACATATGCCAGCTATTATTTTAGTTTACAGTCCCGGCTCAAGTTAACATATGACAAAACATTACAGGTGAACGCTCAAACTTCAGTCATGGTGAGGAAGTCAAATGAGGGAGAAAATCTCCAATGGTCATGGAGGCCTGAGAAACTTGATGACACTGTTCTACTTGGAAAGGGTCATATTTCTGCAAATCAATTGCTTGATCAAAAGGTAGCTAATGATGTTAGTGACTATATGTGGTACATGACAAGTTTTAACCTAGGCAAAGATGATCCAATCTGGAGTGATTATATAAGCCTTGGAGTGAATGGGACTGGACACATCTTACAT
>TRINITY_DN32277_c0_g1_i1_1
TTGTTTTGTTATTCCTAGTACTATTTTTGTGAGAATTAAGGGATTTGGGTACATTTGGGTACGATTTGCTATAATTTTCTTTGTCCTTTACGGTTTTGAATTTGATTTTGTGATAAGGTTTTGGAATTAAGGGGAAAATTCTATTTTAGGAGACTTATAACTTTTCATTTTCGTCCCTAGGGTTCAATTTGAATGCTATAAATAGAATAGAGTTATGACATTTTGAGGGGGGATTTTCCAATTTTGACGGCTAGGGTTTGGTTCTTCACACTGATTTGCCTTAAACTCTACTTCTATTACACTTATACTACCATTATAATATATAAATACTA
>TRINITY_DN32230_c0_g1_i1_1
CTTCATCTTTGGAATGACTCAGTAAATTGCTGAATACTTTTCATGTACATATCCAGAATATCCTGTTGCACAACTCTGGACATCCTGAGCTGGTGTCAGAACTGCTCCAAGGTAGAGCTCATTTGCGAGACACAGCTCAGGTTGATGATTTACTGGGTAATTCACAGTTTGGAGACTATTGGTAAAAGAATTCAAATCTTGCTCCCAAATGGAAGGATGGAATAATGTACATTTTGGTAAAAACTTGACAAGAAGCAATCCAGAAGATGGCAACAGAAAGGGAATCATAACTTCCTTGAAAGCTTGATAATGGTTCTTGTTTATAATGGGGTAGAGTTTTTTAATCGACTCTTAGAGC
>TRINITY_DN32273_c0_g1_i1_1
ATTTGACCCTTTCCCCGAATAGAAACTCTTTTTTCCGTTTTTTCTTTTAGAATTACACATATAGTTGAGGGTGAGCCTCAAAGCAAGGGGTGATTTGCTCTTTTGATTGCATCTAGGTCACAGATTCGAGGTGTGAACAACTCCATTCCCATAAATGGTTAGAGTCTATGAATTGGTGTCTCCTTGTATGATTTTGATCAATCTTGACCTAATAAGCTAGCTTTTAAAGTGGAGTAAAACTCATTCTTGATTCTTGATTTATCCAATGTTGACCTCCATATTATGTTTTCTATGCTTCAGATAGCAGTCTTGCCTAATATTAAACCTTCATGTTATATTGACCGCTCTGTATATGAGTCCTGAGCGGGCAGAGGGTGTCAG
>TRINITY_DN32208_c0_g1_i1_1
TATGATTATCATTACGTGTTTTAGTCTAGTGATGCAGGTGTCGTTTTATTTGGATACAATTTCATGAGATTCGAGAGAAATATATTCTCCATATTTTATATATCTAATAGTGTCTCTTTTGATAAGGATAAGTCAAGGTTCTCATTGGTGGACAATTTCAACCCCAGTTATGTATCTCATAAATTCTTATGTGTAAGGTGTCTTTATTGTGCTAGTGATATGCAGGTGACATGGTGATACTCCCCAAAGCTTAGTGCCCTACCGTGTGGCAACATGAGTTTGTCTGAATTGGGTAGAAGGATGGCCCGGTACAAGAAGTATAGCACCACACGTATATAATGG
>TRINITY_DN32224_c0_g1_i1_1
TAATTATTTATATGCTGAATTTGTCTCATTGTTTTTGCCATTTGTCTCTAAAATCAACTAGCACCTGCTGTGTATACAAATCAATGGCTTCCAGGTCGAATTCTTTGATGTGGTTTAGAAAGGGCTTAAGAATCCATGATAATCCAGCTTTAGAGTATGCAGCTAATGGGTCTAGGTTTTTATACCCGGTCTTCGTGATTGATCCACACTACATTGAGCCTGACCTGACTGCATCCTCACCTGGTTCGGCTAAAGCCGGGTTGAACCGGATACAGTTCTTGCTTGAAAGCCTTGTTGATCTTGACTTGAGTTTAAAGAAAGTTGGTTCACGTTTGTTGGTGCTTAAGGGTGACCCTGGTGAAGTCTTGATTCACTGCTTGAAGGAGT
>TRINITY_DN32249_c0_g1_i1_1
TTTTTTTTTTTTTCTTTGGTTCTCTTTCTTTGAAAGTCAGATTAAGCACATATTAAAGGGAACTAACTCTGATACAAGCGGAACTTATGGTTGATTAAGATGGTTCAGTTTATTGAAATTCTCAAGGGTCAACGAGTTCGGTGTATCCTTAAACAAAATCCATGGTTCATATTTTGCAAATCTAACCATTGAGGGACAAAAATTATGATGATTTTTTAGTGGGAGTGCAACTCATTCACGATTTCATATTATCTGAAACATCATATCTAGATGGTAAAGCGGTACTTTTAAAGCTTTACAGTATGCAGTTAGAACAGTGGAAGCATCTTGCTTTTGATTCTCGAGTGACATGAGAAAATATTCTCCCTGAAGCTCAATGTAATTGCATATCAAGTTTGA…
>TRINITY_DN32261_c0_g1_i1_1
TAATTTCTGAAATTCATAATTAATCTCTTCATGTAAAAGTGAAGATGGATTCCATGAGAATGTGTGATGGACGCCAGTATCCTTTCTGAGTTTGGGGAGCATGGTGCACTATAGATTCTACAACTCATAAGTCATAAATGATCTCCTCGTGGCAAAATGAAGGTCACGCTATGAGAATGAGATATTGGACAGGAGTATCCTTTCTGAGTTTGGGGATCATGTTGCAAAAGGATACATTGTCCCAGGACCAGCTTAATAACCTGGAGACGAAGACTATAGTGTATATTTGACCATTTTAGTTAGTCCT
>TRINITY_DN32285_c0_g1_i1_1
TTTCAAGGTGGGGGTTAGGTCTGCGTACACTCTACCCTCTCCAGACCCCACATGATGGGATTATACTGGCTTTGTTGTTGTTGTTGTTGTTGTTGTTGTATGTTAGATTTGAAACTATCAATGTCAATTACAACTTGGATCTTACAAGCACTAAATTGATACCATAGGTATTTATTATAGTTTCTTGAAGGTGTACACATCAGTTGGAAGAAGAGTGCATGTTCTATTTAATCGGTATCGTACAATTGCTTCTTGCTTCAAGCTTAAAGCTCAACAGTCTTGTGTTTTTTGGCACTTTTTGTTTTTAAAGTATATTGGTTATGTGAAGCAATAACCATATCGCTTTAAATCTCTTATCCG
>TRINITY_DN32276_c0_g1_i1_1
GTTATAGTTGTCCAGTCCAAATTTTTGCATCTTTGATTATAGCCGCTCTTGGCAACTTCAAATAATAAATGAAACAAATCTTTCCTTCTTTTTCTCTGGGGACAGTGCGGGGAAGATAGGGGTATAATTAAACCTCTGTTTCTTTATCTAGGTTTACAATGACACAAACCATCAATGATTGCTCAAATTTGACCCTAGTTTTATTACCATATCGTACAGATGATAGCAGTTTGATGATGTTGCTGTGCCTCTTCTAGCAAGTCAACTGAGTGTATATCCATTCACGTTTAATATTCTTTAGGCGTTGCTTAAATAGAACTGTGGGCTGAGTTATCTGTCCACTGAGTTTAGGAAAATTCTTTCCCTTTCTTTCATTCCCAC
>TRINITY_DN32223_c0_g1_i1_1
AATAGATGTATTTGGTCATTTACTAACCTCGGGGTGGGTGGTCCTGCTCATAATATAGAGTGCCGTGAGAAAATGTGATTTCCAAAGAGGAAGAAGGTATTGGGTTAGAAGTTTAGAGGACATTGATTACGCCTTTGCTGTTAAAAGATGGTGGAACTTTATAACCAAACAATTTTTGTTGACATGGTTTCTGAAGGCAAAGTACTGCCATAGAACGGCCCCGTAGCAAAAAGGAAAGGTGCAAAATAGTTTCATGCATGAATGAAGCTCTAATGATGTCAAAGACAAAGCTGAAAACTGTATCACGTGGAAGATCCAAATTACTACAACAAAAAGTGCTTTTTGCGACAAGTATTTAGCCGCAAAAGTTAATTGGTACAATTTATTTTCTGGAATGAA…
>TRINITY_DN32257_c0_g1_i1_1
AGCTCTATTAGCTACACTGAAGTGAGTTAAGAACTAGAAATAGCTCATTGTATTCAAAGCACCAGTAATCCTTTTAACTAAACTGAATATCAAGAAGCAATTACAAGACCCACAGTAATTTATGTATCATTCAATTTGTTCTAGTCTATAACAGCTGCATTGGAAGTTTTTGGGAAGTGCAAGATTCGACTGATTCTTGTTTTTTCCTTTTTATTTTTATTTTACTAAATAAATGCCTGAATTTGGAGATTGCTAAGAGAGACAGATCTGGGAATTTGTAAAAAAAGGAAAAGAGGAAAAAATGAAACAGC
>TRINITY_DN32265_c0_g1_i1_1
CTAGATTAGAAATTGGCACATTGGTGCAGCTAAAATTGTTTCTCTGAGACCTAGTGCATTTTGTGACAGCAGCTTCATTTGAGATAACCAAACATGCCTTTCTTTCGATAGATTGTCATCGGAGCATTTTAGAAATGCCTTTAATTCGGAATCACTAAAGCCCACTAGTTCAGCAACGCAGAACATTAGAGCATTTAACCAGCAACTCAGCAGCTGAAAGCTGTCTGGTTTTGCTATCCTACTACATAAATTTATTAGTAAGTTAGCAGTCTACCCATTTTTTAGTTCTCCTAAATGTCCTCGCATTCTCATTAAGGTGCACTTTTGCCTTTCAACAAAAATATTTTCCCCAATCACCTGCC
>TRINITY_DN32252_c0_g1_i1_1
TGTTGCTTTATTTCTGAAACAAGGAAGTAGAATGTTCCGTGTGAATTTTGTCTGACGAAATCAATTTAGTTTCGTAAGCTTTATTGAAACCGTTTTCCTCAATGATCATTACAAGTTTTATCTAACAAATTGTTTTGTAAGTAAAAGGAATTCTCACTACAATACATGAGTTGGATGTTGCGGACTGCTAGTCCCCCTCTTTTAAGCAGCAGTTTGAGGCACCTAGAGAAATTTTTAATGGAAGATAGAGACATCAGTTCACAATGATCTCATTGGCTAATTCAATCAACTATTAATATGAAGCTGC
>TRINITY_DN32270_c0_g1_i1_1
CCGAAAATGTTGTCGGTCAAACTTTTAAGAAAAACATATTCTCCTATTTTGAGGAAAACATTTTCCAAGATATTTAGTGCAAGCAAACAAGGGAAAATAGGAAAACATTTTCCGTCATTACCAAACACACCCTTAGAGATTGAAGAAGAAGAAGAAGGGGGTTCAGATATGAGAGAAAGAGGTTAAGAGAGTCACAGAAGAGCTCGAGAGAACATGCCCAAAATTCACATGATGCTGGCCTTCGGTTGTATCTAATCATGACCGTCCATTTCTTAATTCTTCCTTACTAAAATACTGTTAAGTGGTTGTTAGACTTCCTCCTAAATGCCGCCGCCTCACTTATATGCCCTTCTTTCCCTATTTCGAATCCATATCATTATAGGATTATGTGATTTTTAT…
>TRINITY_DN32280_c0_g1_i1_1
ATTATCTTATTTAACATTTGATATTGTTTGTGTTTAATGTTAGTGTATTTTGCTTCTGCTGTTCAAGTTATTCCCGGACTGTAAGTTTTTTTTCCCTTCGTTTTTGATAACCGAGAAATCTTCTAGAGCTAGTGGCGCACGGTTTGAAACTCTGTGGATAATGGACCAGCCGCTCTATCCCTCTCAACTTAAATACCCTTTTTTTGTGACTCGTGACATGCGTGTAACTCACACATCACGTGTTGTGCTATAACCACTAGACCATAGCCTTGGGGGCAATTTTTTTGAATGTCTTTTTTTTGGCAAGGGTGCGGATCCTT
>TRINITY_DN21598_c0_g1_i1_1
TGTTGGTATTCCTATATCAATATTGGCATTGGCATTTTTCCTTTAATCCTACTTATTACCGTATTAATCATCTTTTACTATATTTTAAAACTAAATACGTATATTAAATACTCGTATTGCAATTTATATAGGTATACATTTTGTGGAAATTGATTAGGACAAAGAAGCATATTTTTAATTAATTGATTGAAGTAAAAAGGGATTAGAAATTAAATAAATCTGAGGCCCAACCACCCCAGCCCAAAACCCAACCGACCCGGCCCAACACCTAGAGTAAAATTCCCCAAACCCCTTTATTCAGTTCAATGAAACCAAACAGCCCTAAACGCACGCTCCTTCTTCAAACATCGCCGCCACCCTGTCACTTCCGTCGCTTCGCCTCACCGCCACCACGACCAT…
>TRINITY_DN21545_c0_g4_i1_1
CTCCAACTCCATTAATTCCAAATAAAGTGATCTTTTTTTTGGAATCTATGGCCAGACGACTACTAAGTCTACTTCATAATATATGAATAAGTTATTGTGTGCGCGCGTGCGTGTGTATTATATATGCACCACTTTGTGTACACATTATATACATAGTGCTGGCTTGAGACCAGTTATAAATTGTTTTGTCATCATGCGTGTTTAAAGTATGCCCCAGTTTGGCCTTGGATTGTGTTGCCATTCTATTCAGTAAGTTGATGAATTCTCCTCCCATTTTACATTTTTTCAGATTAAGGTGTTGAGATCGCGTCAGGTGCTGATTACAGCTATTTTGAGTTAGAGATCTCCTGGGAATCACATTGAGTTAGCTGAGACAGTTATTTGTGTTTTGATGCTTAT…
>TRINITY_DN21572_c0_g1_i2_1
TTGAATTTTTCGATTACTTAAATTCGTCAGCTACATATGGTCACTGCTTACGAAATTTTTTCTGAAAACACTAACTGATTACTCTGCGTGTGACTAAACTTCATGCTCATGGTACTGCCAATAATATATATAAAACGCACATCTGTTTAATAAACTACACTGCCCTGATATCTAAGCTCTACAATACTCTGTTGTTTCAACTTTTCGCCCATGGAGAATCTCAACTCTAACTACTACTTAGCTATCTTGCTATTTTTTGTTATCTCTTTGTTGAAATTCTTGCTTCATTCCCGAAAACATTTACCACCTAGTCCTCTGTCTCTTCCAATAATAGGCCATCTTTACCTTATAAAAAATTCACTTCACCAAACATTAACCTCCTTATCAACTAAATATGGC…
>TRINITY_DN21501_c0_g1_i13_1
CACACTCAGACCAAACATATACACAAAATCACTCCACTATACTAATTCACAAACCCTAGCCGTTCATTACAATCCTCAATCCTTTGTTGTTGCCTTTACCCTTCTGCTATGCGAATATCGGTGAGTTGTTGTTTCCCTGTTTTCCCCTTTTACTGTGTTTCTCTCCAACTCCTTATTGTTCTTGTCTTCTTATACTCTGCTTATTTTTCCACTCAGTGATTTTTCAAGGCATAGTGGTCTTTTCTGCCTGCTGCTTAGACAGAGGAAATATTTGCCCTGTGAATACTTATTGCTCTTTACCTATTTGTGAATCTGCCTGAATGAGACATTACCTCTGTGGCTTTTCTTATGTAGCCTTCTATTTCCCCTGTTGTTGTCAATTTCATGCTTTAGGCTTCA…
>TRINITY_DN21592_c0_g1_i3_1
GTAATTTGGGACAACTTTTCGACTCATTTGCTGTTTTGGGTGTTCGAGAAATACTGATTTCTGTCTTGCTCTTGGAGATTATGCTTGCACTTTGGCTCTTTGATTGAATATTCTACGTGTCATCAGCAAATGTTTCCTGTTTATGCTGTATACCCAGTACTATACCGTGGAAACAAATGCTGCATTGTCTGCGGCAGTTATCATTAACGGCAACAACTAACACATCATCTCCATCTTTGGAAGGTGGCTTAGGTGATGATAACACAACAAGTTCTTCCCCTACCGTTAACCTATCACGAGCATATTCCCTTGCTGTGCAAACTTCTTCCTACAGCGAGATATGGTCCAAGGTCCATCTTGAGGTTCCTTCTGACCTTAGTGTTGAGGCAGCACAAGTTG…
>TRINITY_DN21543_c0_g1_i1_1
AATTTATCTAAATGTTGCCCTAATTTTAGCTCGATTAATTTCGTTTCTAAATTGTTATACTCCAATTGCATCAATTTGAGGATTGAATTTCAACAAACTTTTAGATGATCGATTGAAGAATTTTGCTCGATTGATTTCTCTTATTGAGTTTGCATCAATTTAGGGATCGAATTTGAGCTCGAGAAAACTTAATGGACGTATTGTGTAAAGTTTATGGAGGTACCTCTGATGAAGAAGACAACAATGGTGGAATGGAACTTGGAAAACCTGTATTGCAACCTGCGAAACGATCCAAATTCGAGAATTTTCACCAAGTTAAGAATCCTTTACCTCTCAGTGCGAATGTTACAGTGCAAGGTTCACTTCCAGGAAGATACATTTCTAAGCGAGAAAGAGCTA…
>TRINITY_DN21504_c0_g1_i1_1
ATAAACACTTGCCCATTAACTTTACAACAATTACACGTAGAGCTCTAAACTTCAACCAAATTGCCAGTAACTATTGAAGCAAGAGGTGTGCGACAAAATGACACGAGGGTTGATATGGGCTACAGCAGAAGACTTGGCAAAGAATAGAGGAAGAGTTTTGTCTTTGTATAGGCAAATCTTGAGGAGCCTTAACTCACCTTCTTTGCCATTGAGCTTTGCAGCTAGACTTCAAAAGAAAGCTGAGGTCCGTGCCATGTTCATGTTGGGTTCCGAGGAGCAATCTCTTCATAACATTCAAGATCTTATTGATGCTGGCGAATACTCTCTTTCCCTTTTAAGAAAAGGCGAAATCCCAAAACACATTCAAGTTTATCAATAAGTTCGGACAATTTTCTTGTG…
>TRINITY_DN21549_c0_g1_i1_1
GAACAAAGTTTTAGTTTCCCTCAACAATGGAAGATCCTTGTTGCCCCCATTTTCGTGCAAATACTTTCCCCTCTTGCTTCAACGCTCGGGTCAACACAAATGGCCAAAATACTTTCTGAATTTTCTGAAAAAATCAACTTTAAAGATTCGAATTTTGAATTCAAATGGCTCCTTGAACCTTTGTTTGGAGCGAAGAATCTCAAATTCAAACGAAACCCTAGTAACTTTTACCTATAAATATTGTCATAAGTCTTCAGCCGAAAGGGGGATTTTTTTTTTGGTTGGTGGCTTACCTTAAAAATTCAATACCAGTTGATAAATTACTTTTATCTGTTCTTGAACATTTTCTCATACCTAAAACTTTCTGGTTCGTTTCGATCTGGGATTCGAATCTGTTCG…
>TRINITY_DN21526_c0_g1_i8_1
GGTTCTCTTTCTCAGTCTATTTGTATATGTCATCGAATTGATCGATGGAAATGGATTATGTAACGGAGTATCCACATACTTATATGGATCATCGTCCTAAAAAACGTCCTAGATTGGATTGGGATCCTTCTCATACTCCCAAGGCTCAGTCAGGAATATATTATGGGCAAGAAGTTGGCAGTTCATCGAGCTATGTGCATTCAAGATTACTACCCGATCATGATAATTTATATGTAAAAGGACTGGCTCAAAAAGGCTCTCCCCCACGGCGAGATGATGACAAAGATGGACATTACATGTTTGAGCTTGGAGAGAATTTAACAACTCGCTGTAATTACTTTTTTTTTTCTCACCATGTTATATATGTGTTAAGCTCTGCTTGATGAAAGTATATGTTAG…
>TRINITY_DN21516_c0_g1_i1_1
GTCTGTTTTCGGTCATTCTAATGGCTTGAGAAGTTGACTACCAAAAACAGCTGAAGTAGCAATCGATGAAATCTTAGGTCTCCTGGAAAAGCTTACGTGGAAGGTGATGCTTCAAGTGCTAGTTACTTCTTGGCTGGTGCGGCTGTCACAGGTGGAACCATAACTGTTGAAGGTTGTGGGACGAACAGTTTACAGGTACTCCCTCCGTCACAATTTATGTGACACTCTTTCCTTTTTAGTCAGTCCCGAAAAGAATGACATCTTTCAACATTTAGTAAAAATATAACTTTAAATTTTTCATTTTATCCTTAATGAGATGATTTACAGCCACACAAATATCTAACGCTTGTTTTATACCACAAATTTCAAAAGTCTTACTTTCATTCTTAAACTCTGTGC…
>TRINITY_DN21593_c0_g1_i2_1
CTTGGAAATGCATAATTTTATTTTCCATCTTTAAAATATATCCCCAATACTATTTTTAACAAAAGAAATTTAAACAAGATTAAAAATTAAATAGTGGAGCAAAATAATTGTGCTAAATTTCCCCACAACCCCGTTAGCTAGTACTCACACCTGATCTCCCAAAATTCACCAAATTTTATTTATTTATTTATTTTCCCCCAAAAATTCAAATCCCTAAATTGAAAGCAAATTGCAAAGCCATTGTTGTTGTTCTTCTTCTTCTTCTTCTTCTTCTTCTTTATAGGGCTCTGCTGTTGGATATTTAGGTTTAGGGGAACCAATTTTTATGGAATTTGAATGCCAAAGAGGTACTAAGATTGGTTTGAAAGATTGTTCTATAAATTGTGTAGACTACTACCC…
>TRINITY_DN21583_c0_g2_i1_1
TTAATCATGGTAAATTAGTTTCGTTTGATGTAAATATCGCCTAACAATTATATCCAAAGTGGGATAGATGAATTTCAATTAGATGATACTTTTACCCTTCGTCGTCCTACACACTTCCTCTTTTTAAGTAGTTAATATATATTTTGTTTTTGACATGGACATCCAGTTTAATTGAACTTTAGCACTAGGAAATTATCATACATCTTTATTACTTTGGTTGTGAGTAGACTCTAAAATTGACCTCTCGATCTCTTATGTTAAAACAGAAAGTTGCATATACCAAGTATTTAGTTCTAATTTAGCTTTTAAAGCACCTTATTGCTATTCTGCAAGCATAAGTAATTGTCATTACACTCAGGAATCTTAGAACATCATATTGCCATATTCGGGGTCTGGTCT…
>TRINITY_DN21587_c0_g3_i1_1
CTCTGTAATATATTTTCAGGTCTGGTACGATTCTTTTTTTGAAGTAACGTAACTTATTCAACGTGACTTCAAGTTTTCAGTTAGCTATTGTATTTGTGCTACCAAACGGAGTCTGCAAGCTGTAGCTTATTCCAAGTTATAATTAACGTACTCGGATACTACTACATATATCTTACTCTGCATGTATCTAAATTCTAAAGCACCACTTGCTCCTTCCACTTAGCTTATAGGAGTAGATAAGATTCCTATGTTACTTTTTTTTTTTAAAGCATTAGTACGTAGATCTCGTATTCTACATTAATTAAGAGGGATCCGGTATTTTTGTTTTTGTTGATTTAGTGTACTCCGTAATAAGTTTGTTTAAAGCCATGTTGGGGACGTTATGTATGAATGTATGAT…
>TRINITY_DN21587_c0_g2_i4_1
TTCTTATTCTTTTTAATTTGTGTCTCTATATTTGACATTCAACATCTATATATACTCATTCATTTTCCAATTCTTTTCATCCCACAAGTCATCACTATCACTTCTAGCTAGTTCTATCAAAGAGTACTAGTAGCCAAAGCTAAAGGGTCCCAATTAGAATGGGTGGTGATTTGAGGAGATGGATATTGGTGGTGCAATTGGTGGTTTTAGGGTTAAGCTTAGGAGATTATGGAGCAAATGCACAACAAGTTCCTTGTTATTTTATCTTTGGTGATTCTTTGGTGGATAATGGAAATAACAACTATATTCGGTCATTGGCTAAGGCTAACTACTTTCCTTATGGTATTGATTACCCTGGTGGTCCTACTGGGAGATTTTCCAATGGAAAAACTACCGTGG…
>TRINITY_DN21533_c0_g1_i5_1
CTTTAACTTCTTACAAATTTTGTGTGCCTCACATATTTTTCTAATGCCAGGACAAATATCCTAAAAACCAAAAAAAAAAAAAAAAAAGGGAAGTGATCAATGCCCATTCATTCATTACATGTCACACCCTTAATCTTTTAGCTGTATCAGATAGTCAGAGAGAAGTGATAGCCTCCTCCATAATTCTATCTCTTCCTCTCTAGACAAAGAAAAACCTCTCGAGAAACTGAGAGGAAAAATCAAGAAAACATGGCAGTTTGTACAGTGTACACAGCTCAATCACTCAATTCTACTTGTTCAATCTCCACACCATCAAAATCCCACTTAGGATTCCACCAAAAACAAGTAATTTTCTACACAAAAAGAACAAACAAAAGAAGCAACACTAGTACTAGTTTC…
>TRINITY_DN21540_c0_g2_i1_1
GAAAGGACAGAAAAAAAATGGAGTTCTTGGGATCATCACTGGCATTTTCTTGTCTCTTTTTCTTGTTCCTAACAGGAACTTTGGCACAAGATATTGGTTCAATTATAACCAGGGACTTGTTCGAACGGATGCTGAGTTTTAGGAACGACGATCAATGTCCTGCCAAGGGATTCTACACTTATGATGCATTCATAGCTGCAGCCAATTCCTTCCCAGGTTTTGGTACTACTGGTGATGATACTGCTCGAAAGAAGGACATCGCTGCCTTTTTCGGTCAAACTTCTCACGAAACTAATGGTAATTTGGCTTATCCCTCTATCCTTGAAATTTAATCTGTTGCACCAAGTTGTATTGTCTTATATAGGTTACTAATTCCATTTATTAGTAGCCGCTACCCGT…
>TRINITY_DN21536_c0_g1_i7_1
GGGAAGAATATCTCTAGAAGGATGCACTTCGTCAACTGTTTTCTTTCACACACAAATATATATATATATATATATATATATATATAGTTGGCAAAACTAAAACTGTAAGAGTTACAAACGAACAGACGGGTATTACTTAGTGTGTTAATTAAAGAAGATATTTTAAAGAAGAGAAAATGGAGAGCGAGTTGAAGGAGCAGATATCAACACCAGCGGGTGGCGTTGAGGACATGTACGGTGAGGATTGTGCCACCGAGGATCAGTGCATCACTCCCTGGACTATTGCCGTTTCTAGTGGCTACAACTTGTTGAGAGATCCACGTTACAACAAGGGGCTTGCCTTCACCGAGAGAGAAAGAGATGCTCATTACTTGCGAGGCCTTCTTCCTCCTGTGGTTT…
>TRINITY_DN21551_c0_g2_i1_1
GCCTTTTTTTTTCTTTTCTTTCACTCTCTCCTCCTTCCTCTCTCTCTCTCTCTCTCTTCCTTTTCAACAAAAACAGCAAAATCGCAGCTCCCCTTTCACCTTCCCGTGCATGGCTATATCGGGAAGGGTAATTAAGGTTTGTACCCACCCCCTCCTCCCCCAATCAGTGCTCAACTAGTTATAAATCGTTGTTTTCCTTCGTCATCCGTCCTCGATCTGAGACTATTTTAAATGGATTTGGCCCTTTGCAAGTTGAAATCCATCTCCTTTATCAGCTCTTTCTCACTTTCGGGTACAAGATTATTAATGGGTTTTGTCCGCTTGTAGGTTTGAAATCTGCTCCCTCTTGTATTTTTCGTAGTACTAATTAATGGGAGTTGTCTTCTTCTTTTGGGTATT…
>TRINITY_DN21531_c0_g1_i2_1
CAGCACACTGTCATCCAAAATTCACTTCACTTTCCACATGTTCCTACTGACTCCAAATACAGTCCTCTCAATTTCAGGATATTACTTTATATACCCCAATTGAATCAAAAAGTGAATCTTGAATACTCCTTTTATGGCCACTGAATAGTCTTTTATTCCTTTCTTGGTATGCCAGCAATGGATCTGTATCTGCTACTTGGGCTTTAAGTTAACAAGTGTTTTCCAAGAACCCCAGTTGAGTACAGCAGAAATCTTGAAGTGGGTATTTTTATTGTTTTTTGTGAAAAATGAAGCAAAAAAAGGAGTTACCTCATAGACCCAAGTTGTTAAAATATGTTATATTTGGGATGATTGTGTTCTTGGGTTTGGTTTGTCTTTATAACTGTTCATTTATTGCTC…
>TRINITY_DN21555_c0_g1_i1_1
CTCTTTCGTTGTCCACCGCGTTTATTTCCCATCATCCTTTCTTATTATAGCGAAGAAATAAATAGAAAACTGTTCAAAGTAACTTCCACATTCTCGTGTAGAGAGATCTGATCCTTATAACAAAATGGAGCACGAAGACAGCTACCAGCGAGTTTCAGTGCCAAAATACGAGTGCCTTCTCTTTGATGTTGATGATACACTTTATCCACAGAGCTCTGGTATTTCAGCACAATGCACGAAGAATATCATTGATTATATGATTGAAAAGCTTGGCATAGACGAGACTAAAGTTCCGGAAATGTGTATAAGCTTATATAAGGAGTATGGAACAACCATGGCTGGTCTCAGGGCCATTGGTTACGACTTTGATTATGATGACTACCATAGTTTTGTACATGG…
>TRINITY_DN21555_c0_g2_i1_1
ATAAATAATAATATTTCCATGGATGTATCTTTTAGATTATATGATTGAAAAGCTTGGCATAGACGAGACTAAAGTTCCGGAAATGTGTATAAGCTTATATAAGGAGTATGGAACAACCATGGCTGGTCTCAGGGTAAAGATGATCTCGCTTGTTTAAATGAACTTTGCACAGTTAAGTCTAGGTTGTACATATGCTAAACTTGACATTCATTTTTTTAGGCCATTGGTTACGACTTTGATTATGATGACTACCATAGGTACCACCTCTTGTCTATGTTTCTTTACACTTCTGTCTATGTTTCCTTACATGTCTCTTTATATTGTATAGAAATGAGAAGTAAACAATC
>TRINITY_DN21546_c0_g1_i4_1
AAATATTGAAGAGGCAATAAATAAAAAGATAGTGAAAACTACTGTTATGACCCTCCTCGCCCAAGATAAAAAAGCTTCATTAGTGTAAAATATCTAATGGATTCTCTGATTGACATTATAAGTGCGTAATGAAAAATTGAAATGTCAGCATTAGAATTCTGCTATATAAAGGATGTAACTAAACTCGCACCAGACAATACCTACGCAATACTTAAAACAAAATTAAATTCAAAGAAACTGCAATTCAGAACTTCCGATGAGATTATTTGGTACGTTCTAATTATCAATCAAAACTGATACATTTTTTGTACTCAAAAATAGAGAATATGACATTGCAAGCATTCATTAGAGCTTCTTTATATATGTGTCTAAAATTTTAACAATAAATGACCTTTAATT…
>TRINITY_DN21546_c0_g2_i1_1
ACATACTGAACTACTATTTTGTTTGATTAAATGCTTCGCCATCTTCTAATTAATAATTTTGCCTATCAAGGTTAAGAAAAAAAATACACTTATCAAGTTTACATCTACTTTTATTGACAAAGCTGTTTCCTTTGATATATGTCCTTGCCCTGTTTTCATGGATATATTTTTCCATTATCTATTTACTTAAGGCTCTTTCAACAATTAGAAACTCATTGTTGCATTAAACTAGCTATTTCATAGGTACGTTGATATGCTTATGTTTTCATAATAAACCACAAGAATATATAGATCGTGCACAACAATGTTTCTCCGATGGATAAAACAAATATAGATCACGTGCACCAACTTCTCTAAATAATTGCCCAGATAAATTTTAATGCTTACTTTAGCAATTTT…
>TRINITY_DN21554_c0_g1_i1_1
ACAATTTCCAGCTCATCTCTTTCAATTTTGGCAACATTTTAACGCGACTTCACCTTTTCAGACCGTGCTCGTCCATTTGGGCAAAGATTTTATTGAAATTTGTCATCTTCTCATGATTCAAACGGTAATACGCTCATCCCTCTCCCTCACGTGGGATTTGACTAAAATGAAAAGAACTTCCCTTTTTCTATCATTTTTCCACTGTCTTTCCTTGGTAGCAGCTTTACTTCGCCATTTTAATGAAAATAACATCCCTCACCACATGGAAAAGCTACCCCGTCCCTGCCATTTTTTTGCTTGCTCCAACCCGTGACTCTTCTTTCTACGAAATTTTGAATTTAAAAGTCTCAAGAACCCGAGAACTTCTCTCATATATATGTACCTTAAGCATTCAGCCGA…
>TRINITY_DN2476_c0_g1_i1_1
GAAGAATTGGAAGGGCACTCTCACAAAAGGTTGATCTAAGTGGTAAAAGGATTAATAAGTGAGATTCATGGATTCGCTAAAGAAAATAAAGAGTTAACTGAGAAGCTTGACAATGTCGAATAAGAGAGTTATGATACGGTCGTCAGCATCATAGATCTACAAGAACAAGTGAAAGAAGTTACCAAGGAAAATCGTTTACTAAACAGCTAGATCAAAGAGCTGGAGAACATGATCCATGGAAGGAAGGAGACAACAAAAGGAAATCAGGTGGTGGAAAAAGGGTAGAAAAGAATGTGAAGCCCAAAAGATCAACAGTCTTAATCATCATCAAAATGAAGACACTGCCAAACAAAGGTCAAGAGTGAAGGAACCTGGTCCGC
>TRINITY_DN2444_c0_g2_i1_1
ATTGAGACTGCCCCAGACAGATTCTATTTGATGAAGTTGGAAAGGAAGTCAACAGAAACTTTCAGAGAATATGCTATGCGTTAGAGAGCAGAAGCCACGAAAGTCCAGCCCCCAATGGCGGAAAGCGAGATGACGACGCTCTTTGTACAATCTCTAAAAGATGCAACATACTATGAAAGGATAATAAGTGTCATCGGGAAAAAGTTTTCTGAAGATATTAGGATGGGAGATTTCATAGAAGAAGGCATCAAGATGGGAAGAATCACAAATTTGGCAGCCTTGCAAGCAACAAATAAGGCAATTCAATCAGATTCCATTGGGGGAGCAGCTAAGAAGAAGAAGGACGGAGTGTCCGCGGTCATGACCATCCAGGAACGTACACCAAACCAGATGTTAACC…
>TRINITY_DN2427_c0_g1_i1_1
GGAATCTTTATTACATATGTCACTATCCCATTTTTTTTTCAGGTTTTTGAATTTTTCTATTTGTTAATTTGCATATAAATACATGAATATGATATACATGCTCAACCAAAAAAATACGGAAAGGGCCAAATATACCCTTGTACTGTGAGAAAAGATTTAAATATACCACTCGTTATACTTTCAGTCCAAATATATCCTATCGTTATATTATTGGTTCAAATACACCCTCCCCGTTAAGGTTGTCCAAGGTGGACATCCAATCCTACATGACACTGACATTTGATGAGGTGGATGACACGTGGCATGCCACCTCAGTGCCCCTAACCCATTTTACTCGTCCCCTCTATTTGTTCTTCCACCTCTAAAATGTTCTTCCCTTCCACTAGCATTACCACCATT…
>TRINITY_DN2453_c0_g1_i2_1
GCCAGTTTCTTTTTGTTTTTACCTTTTAGTTTGATTATATATTTAGGAGAAGCTAGGGAAGCTGAAGCTTGTAGAAGTGTGAGGAAATGGGAAACAGTCTTGAGAGAGGTAAAAGGACAGTAAAAGTCATGAAAATCGATGGCGAAACCATGAAATTTAAGACACCAGTGTATGCAAGGGCAATATTAAAGGATTATCCAGATTTAGTTTTGCTAGAATCTGAAGCAGTGAAGCATTTAGGTATTCGAGCAAAGCCATTGAAAGACCAGCAAGAGCTAAAACCCAAAAGGCTCTATTTTCTAGTCGAAATGCCCAAAGAAGAGAAAGTAGTGACGAGAAGGGTGCGTTCAGGGATCCAAATGAGCGCAAAAGATCGACTGGAAAACTTAATGTTAGCAC…
>TRINITY_DN2425_c0_g1_i1_1
CGAGGTTCTTTCCCCCAAAATATTTATCATCTGTTTGCTGCCGTATTATAGAAAGAGGTAAATTTTCAGCAGTTTTTACCATGACTACTACGGCGGCGCAGATTCCAGAAAACCCTATCAAAACCCTGGTTCAATCCCCCGATCCAACTCCCACACCTGTTTCCGAACCTCCGCTTAATGATTCACCACCGTCTGATGGTGCCAAGGACCAACCGGAGAAAGCGGCGGCGGATGGCGGCGGTAAGGATAGTGATATACAGAAGAAGATCAAGAGAGCTGAGCGGTTTGGAATGACTGTTCAGCTTTCTGAACAAGAAAAACGAAACACTCGCGCTGAGAGGTTTGGCACTGCATCTGCAGCTCAGGGATCAGATGCTTTAAAGAAAGCTGAGGAGCAGA…
>TRINITY_DN2426_c0_g1_i1_1
CTTAGAACTAGCAGATCCTATCTCCACACCAGTAGATACCAGATTATACTGCCTCTCAGCATAATCACCAGAAATTAATTGTATATCAAATGACTATATATATATAAAAAAACTCTTATATTGACCTAAACAAAGAAATATTCTGAGTAATTAGAACCACATACTTGGTTGGACCGAAATTTATTTGTCAATATATCAAAAGACTATCAAAACCATAGAGCTAAACATATATGAATCTATATATGTTGTTAGACCATCCTACTTGAAAGAATACCTGAAAAATAAGCAGTTATAGTTGATTAGAGTAAATGAAAGCTTTATTTACCTAATTCACAAAGTTTGCAC
>TRINITY_DN2430_c0_g1_i1_1
AAGTGCTAGCATAACACAAACAACCGAAACATCTTAAATGATTATATGAAAATGGTCTATCAAAAATGATTTCATAAGGTGTCTTTCCACGAAGAACTTTGGAAGGTAATCTATTGATCAAAAAGGTGGCTGTCAAAATGCATTCTCCCCAATAGATAATAGGAACCATGGACTGAAATAAGAGACCCCTTACAACTTCAAGTAGATGTCGATGTTTCCTCTCAACTACCCCATTTTGTTGTGGGGTAGTAACACAAGAAGTCTGATGAATTATCCCATTTGCACTAAAAAATGAAGAACCAGATTCTCTACTCCCCAATTCCGATGCATTATTTGATCTGATGATCTTCACCTTAGTGTTAAACTACTGTCTTTCAACCATTTGTAAGAAATGTTGTA…
>TRINITY_DN2466_c0_g1_i1_1
CTTAGAACAAAGGATAGACTACTCCAATGGGGTTTGACTATGGATGAGAAATGTGTTTTCTGCCAGGTGGTGCCAGAGACTGCTGAACTTATTCTTTGAATGCAATGTTACAAGAAGAGTCTGGCAAAGGTTTCTGGTGTGGATGAAATGGCATAGAACTGTGACTACATGGAAGGAGGAATGGGAATGGGTTGCAAAACAGTCCAAGGGTAAAATTGCAGAGAAATGCTTACTGAAGGTTGGCCTTGCAGCTGTGGTATATGCCCTTTGGATAGAAAGAAATGCAAGGGTGTTTCAACATAAGGGTAGGGGCATAGAGGAGCTACTGCATGGTTTGAAAACTAGCCTATGTATTAGAGTCAGGG
>TRINITY_DN2473_c0_g1_i1_1
TTCATGTTTCATGGTCCAAAAATACTCCCAAGACCTGAGCCATATTGTTCGGGTTGTTGACCACGAGGCGGTTCAGCTCGATTAGAAATTGGCCTATGAGGTGGCCACCGTAAGCTATTTTGGACAAAAAGGTTTGCCAGTTAAGATCCATGAGTATTCCTTCAGTAAAAGGGTTGGAGAGGAACCATCTGAACGAGGAGGGCACTTGTTATGCGGAGCAGGGCTTCAGGACAGATACTCACAATCTTTTTAAGTAGGTTGACAATTAAACCAAAGAAATTCAGAGGCAAGGAAGATTAGAAGTTTTGCCTTCGGGGTGAAACTCTCAAAACAACTGTTTGTAATAGATAAGACAATGATGAAAGGCCATGCCTATTGTTATAAGTGAAAATGGCATAG…
>TRINITY_DN2433_c0_g1_i1_1
CAATATTCTCACAGTGAATTGGTGAGAAACAATAATCAGAATAATAGTATGTCAACAAGGATATGCTAAAATGATTTTTGCTTCATAAACAAGGAGTCTGATTGAAGTCTAATATTTTGAGAATCTAGACTGCTTCTTGAGGATCTCATGTTTTATCTGCTCACTGCAATTCATGTTGATGCATCTGAAGGTGGTTTTAGTTTCCAAGTCTTGTTAGAAGCTAAATTTGTAGTGTTATTAAACTCCCACCAGTAGATTTATTTTCCTTTTAACTAGATGAAGCAGCAATTTGATGTGCCATCTATTACATTATTTGTTAACGCGCTGAAAGTTGATCCCATGAAGCTTGGATAATCATATGTGTTTTACCATGTATGCAGCTGATTCCGTCTTATCACT…
>TRINITY_DN17103_c0_g1_i2_1
AAGAGAGGGGGTTTGCCCTTAGGTTGGAAACTCTGCTTCTGCTTCTGGTTTTAGCAAAAGTTCCAAAAGTGAAATGGTGCTGAGGGTAAAATCATCGGAGAAGGTGAAGAAGAAGAAGAAGATTGCAAAAATAGATGCCATGAAGCCTAAGAAGCCCCCAACTGCTTTCTTTTATTTCTTGGAGGACTTCCGTAAGGAATTCCAGGAGCAAAATCCAGATGTCACATCAATGCGAGATATTGGGAAAGCTTGTGGAGAGAAATGGAAAACAATGACATATGAGAGCTATGAAGACCCGAGAAGAAACCTTTATATTGGACTTTACTGGTTGTTAGGAAAAAGCTCAGTACTATGATGTAGCAACAGAGAAACGAAGAGAGTTTGATAGAGCAACGGTGG…
>TRINITY_DN17108_c0_g1_i3_1
TTTGGAAGAGCTAAAAGTTCCTTACCTCGGATTTTGGAAATAACAGGACAAAAGAAAATAGTGAAAGTATCTCGAGTATTATGATGTTTATGGAGTTAGTTCTTCAGCATCGGGAAGGATTTGGCACCAAACATATTCACGAGATCGAAAATTCACCAGAAAATAAGGGAGCAGCTCCTCTCAACCCCTTCTTCTCTGAGGAACTTCTGGACAAGGCTATAGGAGTGAGATCACATTAGTTCTGTGAAGATTGTGGATTCATTGCCTGATTGATTTCATTATGTGATTCATTCCTCGCATCACCACCAGGGAATACGGAAGAAAAGGAAATATCCTCACCAGTACCAATGAAAGGTACAATGGTACCAGGAAGGATGAAAGGTACAATGATATCAGGAA…
>TRINITY_DN17115_c0_g1_i7_1
AAAACGGAGGAAGATCCAAACTCTCACTTTCCTCAATTCCCAAAATGACCTCCACCGTTGCAGCACCTCTGTCACCGCCATCTTCCGACTCTGATTCCGACTCCGATAACCACCCTCACTCCGACCTTTCTTCCACCATCTTCAATTCCTACCTTCAACATTCCGGCAACCACAACAACCAAAATCACGACCTCATTAAAATCCAAGCTTTTCTCACTTCTTCTCGTTCTGGTGCCCTTTCTTGCCTCATTTGTCTCGAAAGAATCCGTCCTTCTCATCCCACATGGTCTTGTTCCTCTCGTTGTTTCGCCGTCTTCCATCTCCACTGCATTCAATCGTGGGCTCTTCAATCTTCCAATATGGCTGCCGCACGCGCCCTCACGCGCGCTGCCACTCCCA…
>TRINITY_DN17166_c0_g1_i4_1
CAAAAGTGTTGTACGTTCTTATTTCTTGCAGAACTACAAATAATACTCAAAACCTTGGCGGCTCAAACTCCATTTCCTCAAAACAATGCTGAGTTCCAAGACCTTGATATTCAAGAAGCAAAAAAGAAAGACAAATAATGGAAAGAATACGAAATCAAAGAAAATTTCTGTTTCCAGAAAACAAGAAACAGTTGCCAAACAATACCAAATAGCACCACAAGAACAAGAAGAAGAAGAAGGAGATGGGAGTTTTAGCTTAAAAGCCTCAGTACAATCAGATAACCATGGAGTACAACCACTTGGGAATTTTTATATCAACCCATCATCTCATAATTCAAGAAACACTGGTTTAGGTAATCTTCAGACTTTAACTGATGAGCTTGTTCTTGATATTTTAGC…
>TRINITY_DN17117_c0_g1_i2_1
CTAACCTTGAAAACCAAAAACCAAACACTTCAACTTATTGTTTTACTCTTCTTTATATATGATATGAACACCATTTTCCTTTTACCTCAATAATAATAATAATAATAATAATAATCTCAATTCACATAAAAATGACACAGTTTCAGTGTATTCTTTCTGGTGGAAAAGATGAAGGTGGTAACAAGACTGTTGTTGTTGGAGTTAAGTTGGATGGTGCAAGTAGAGAACTATTAACATGGGCTCTTGTTAAAGTTGCTCAGCCTGGTGATCTTGTCCTTGCTCTTCATGTTCTTAATAATAATGAAATTGTAGATCGTGATGGGAAATCTTCACTGTTATCGTTGGTCAAAGCATTTGACTCAGTTCTTGAAGTTTATGAAGGCTTCTGTAATCTCAAAC…
>TRINITY_DN17116_c0_g1_i1_1
ATAGAGAAAGAGAAACGGACATAAAACAAAAGAAAAAATCAGCCACAAGAAAAATACGTACAACTACCCATGTTCTTTTTCAAGGGGCATCACCATGTGATCCACCATTGACGCCGCCTTTAAGCACCACTAAATACCGTTCGAACACCACTAAACCAACAAAAACAGCTGCGTTTTCTACCCTCTCCACCATGTAAAGGCCACTAATATTCCGGTTCGAGGTCACCGGTCTATAGAGGTCCTGTTCGCCGTTTCAGGCGAGCCTCCTATTTTGGCTCGATTTTCCGGACTTTGTTTGTAGTTTTGAGAAATACTTGCTGTATAAATTTCAAGCCTGAAGGTTCTTCCACTCATACAAATATTAGAAAAGTTGTTGCCTATCAAAGGTCCGATTTTTAA…
>TRINITY_DN17178_c0_g1_i1_1
GCTATAATTCGTATTACATGATATTTGACTTTTTTCTTTTTTGTTATTGCTTGTAGATGTCAGAAATCATCCAATTCTTATCCACTGCAAGCGCGGAAAGGTACATTTTTATGCTTATACTTGTCCTGATATTCTCCTTATTCTGTGTGCATTTATATGTATAAATAATGAGGAAATTTGTTGTTGCTAATGGAACGCATTTATGAAACCATATCCAGTCTAGGCATACATCTTCTTATGAACTATATGGACAGTTTTGGTTAAATTCTTTGCCTCACGTTGAACTTGAATTATGAACCAATCATTTCTGTTGTACTAATAGAATCCTTTTGAGGGTTGCTTTTACTTTAGTTCCTATGATCAGACTTTCTGTATCATTAAATCCTAAATACTTAGTTC…
>TRINITY_DN17178_c0_g2_i2_1
TTTTCAAGATTATTTTTATTTGATTTGCAGATATGGGAATTCATTGTTATAATTTCCTGTTTGTTTGCAGATATTTATGTCCAGAGCCTTATCCTGAAGAGAATTTAGAGTTTCTTAGAATTAATAAAATCAAGCTTTTCCAATTTGGAATTGATGGTACTAAGGTAATGTTCCTTTTTTTTCCCTCTAATTTGGAATTAATTTTGCTGCCCTTTGATCCTTAGTTGTTTTGTGTATTAGTAGTACTCCCTCCTCCCTCCATTTACTTTTACGTGTCACGTTTCGCTTCTTGAGAGTTAAACTATATGAATTTTGACTAATATTTTAAGATATATTTTTTCGATCATATTAATATGGGGAGAATTGCAATTTACATAGTATTTTTCGTATAGTTTTTTA…
>TRINITY_DN17133_c0_g2_i1_1
CTTATGAAGGATACCTTAGCAGCTGTTGTCTGCTTGAAGCTTGTTTGTTCTGGAGCAGTGGCAATTCGATTCTGAAGTGCAGTCATGTTATCCTTTATACTCTTATTATATGTTGTCCGCAAGGAGGTGGTATTTTATCGCTAATTCTATCTAAAGATTAACTGACGATAAATGAATTGATTTAAATTCTTGTATCAAACTAGTTGAAATATGATGAGGTTGAGCAATTTGCGCTGATCCATGTGGCCATGCCTAGCATACTGTGCAAGATATTTAGGATGAGCGATGTAATATATGTTCAAAGAATCAAAATTCCTCAATTATGATGACTTGGATCCTGTAAAAGTACTAGCAACTAACTTACTTGGCTAACTGTCAATCCTTGACTTGCAATAAAGT…
>TRINITY_DN17185_c0_g1_i4_1
GTATTACTTAAGTTATTCCAATGACATATTATTTGGTAATGTCGACACTCAGATTTGGATGAAAACTATCGACCATCGATGGTGGTTCCTAGGGCAGAAATCTAGCGGCAGAAATAGGTCGTCCGTGGCGCCTCTCCAATGAACACGCATTGATATCCGACAGTTCGCCGGGCCATCGAAGATGTTAGTCATCTGCTAGTCACCGTGCAGAAAGATAGACTGCATGGTGGACTTCTTCCTTCTGACGAGTCATCTCATATCATAAAGAACTATCAGGCTCTTCGTAAGCAATGTGGACCTCATAATTATTTTGTGCTTTTGAAAAGGGTCTAGATCCAAAACCAAATGAGATACATTTTAGAGGTCCATACACAAGTCAAAATCTTTTGTTGATGAGCA…
>TRINITY_DN17191_c0_g1_i1_1
TGTCTCTTTCACTGTACAGCTCATTTCTTAGTGACATGAATTGTCTTCTTTCTTCTTCGTACGCTCAAACTCATCCATCTCTAATGGAGGATGATAATTTGTATCAACACCCCCCCCCCCCTCAAGTTGGAGGGGAAAGGCGAGACACCCAACTTGCGAAGGATAGATAGATGAGGAGGCCCGACTAAAGGTTTAGTGAATAAATCAGCTAACTGAGATGAAGAGGGAACAAAATTGAGAGAAATTAAACCAGAGAGAAATTGTTGTCGAACAAAATGACAATCGATTTCTACATGTCTTGTTCGTTCATGAAAGACGGGATTTTTAGCTATGTGGATCGCGGATTGGATATCAGAATGAACTGGAATGGGAAGAGAGGGGGAAATGGAAAGATCTTCG…
>TRINITY_DN17191_c1_g1_i1_1
GTAAATTTCCTCTGACTTAGGATCATTCAATTGGTTCTCGTATAACTTCCATACCTAAAAAATAATTCACATCTCCTAAATCCTTTATTTTGTACTCTTGATCTAGAAACACCTTGAGTAACTGCAGTTCAGTGGGATCATTCCCTGTCAAAATGATATCATCAACATACACCGCAATTATTGAAATCAGATCCCCAATTCTTTTTAAAAAGGGAATAGTCATTGAGAGATGAAATGTATCCTTTGAAGTTTAGAGCAACAGTCAACCTTGCATACCACTGTCTTGAGGCTTGTTTAAGCCCATACAGTGATTTCTTCAACTTGCAAACTAGCCTAGGATCTGATGGTTCCATACCTTGTGGGAATTTCATATAAACTTCTTCCTGCAGATCACCATGT…
>TRINITY_DN17186_c0_g1_i1_1
CGTCAGGTTTCTCTTCTTTCTTTTGGCCTTAGTCAGTAAGCCTCTCCACAACACAACAACCCCCCCTCCCCCCCCTCCCCCCCCGATATGCTCTGTTTTCAGAAATGGTTGAAACCCATATTGCATCCACCTCCTAAGAGTAAGCATCATCCAACCAGTTCAACTATTTCTAGTTCCAGAGGAATTCAATTTGTCTCATCATGTTATATCCCAAATTCAACTTCTATTCTAGCTGAATCAGAAAGCCCTCAATTGTGAAGGAACCAAGGTTATTCCATGGTACAACGGGATGACTATTGACCCCAATCTGAGATCAATCTCGGTCCTTCTGACCCGGCTCAAGGGTGAGGTTATGTTGACTGGCATATGTTTATATGCCAAAATAGATATGATCATTAT…
>TRINITY_DN17172_c0_g1_i2_1
TTCTAAATTCTTCAACGCTCCATTTACTATAAAGAACCCTCACTTTCCCTCTCATTTATCCATCCCCCCACTATTACTACATCTCTCTCTATTCTTATTGTTCCCTCTTGTTCTTGCTTTTCTTAATTTTGTCACACTTTGGGTTGTCATTAAACTAAGTCATGGGTATGGAAAAGCTTAGTTTTGTGAAAGATGGTGTACTAAGATTGCCACCTGGATTTAGATTTCATCCTACTGATGAAGAACTTGTGGTACAATATTTAAAGCGCAAGGTCTTCTCCTATCCTTTGCCAGCTTCTATTATACCTGACATCGACCTTCACAAAGCTGATCCTTGGGATTTACCTGGTACCATTACATTACAATTCCCAATTTCCCATTACAATTTAAACAGCAATT…
>TRINITY_DN17141_c0_g3_i1_1
CTGATGATTCTTTGGTGTTCTGTGAGGCAGAGGTTGACCAAATCAGACATTTAAGGGCTATTTTGACCATCTTTAAAGCCATTTCTGGGCTTCATGTCAACTGGAATAAAAGCTGTTTACATCCAGTGAATCAGGTGAATGATTTACAAGTGTTGGCAGGTAATCTGGGGTGTCAAACTGAGTCACTGCCCATAAAATATTTGGGAATGCCATTGGAAGGCACAGGAGATATGGAATGATGTGCTCGAAAGATGTGAAAACAAATTATCAAGATGGAAAAGTCAATACCTTTCACTTGGGGGTAGACTGACATTGATAAATTCAGTCTTGGATGTTTTACCTACTTACATGATGTCTGTATTCCCTATCCCTAGGGGTATAGAGAAGAAGCTGAACAGA…
>TRINITY_DN17135_c0_g1_i2_1
TTTTTTTTTTTGGTTTGAAGTTTCAACATATGACAAACCTAAATAGCCTATAAAAATTTATCTCAATTTATTTCTGTCAGAATGCCTTTAAACTGATTCTATACAGTTTTGATCATCTGTAAAAGTAACTGATTTTTATTTATTAGTTACCACAACTACCCTTATGGTTCAAAACTGAAAAAAACCAGAGGTTTTATTGCTAAAAAAACCCTTTTTTATTAGATTTTGTGTCTTTTTTTTTTGTTGGTATAATCAAGATTGGATAAAGATTGAATTTTGATAATTGGGTATTGATAAAGATTTGATTTTGTGATCTGGGGTTGATTTTTTGGTCCTAAATCTTCAGTTATGGCTAAGAGTCTTGATAAATGGAGGGATTATTTTAGGACAGCAAATTCA…
>TRINITY_DN17146_c0_g1_i5_1
TCTGTCTCTCAGTCAGTCTTCTCAAGTCTTGTCTCTTTTTTTCCCTTGTCATATATGGGTCTTTTTCTATAGAATACTATAATTTATTAAAATCCAATAGGCAATTGCTATTTCTCTGCTACTCTCTCCTCTGTGACTCTTAGAAGCTGACATTGTCAATGCCGGAAGCAGATATTTCCCGTTGAACCCATAATTCTGCTGGAATTATCAGGTTGAGCATCTGAGGGATGGACACCTATGAAAAAGATGAGGCGCCGATGTTATCACCATCATATCCACAGTCTGATGAAAATGACGGCTTCCAAAATCGACGTTTTGCGTACAGGACAAGGAGTGCATCCCTGTCAATGCCAATGAGCTCTATGGACTCATTTGAAAATGATAGTAGTTTTGTAGGCT…
>TRINITY_DN17128_c0_g2_i1_1
AAAAAGCATCAGCCGCATTCAACTTGTTAGATGAAGAGAATACCCGGAAGAAAACATATGCAGCTCGTCCTCAGTCACCCAACGTTCGTCCTGCATCAAGTCTAGCGATGCAAACTTTGGGGGTCACGCGGCAGGTAATGTCAAATGCATCTATTGGAAGAACAGTTCAATATATCATGCTATCTGTTCCTTATATTACATGCTATCCTTCTGAAACTGCACCTAGTGTTGTTATATGACAACTGCTTATAGAACGCCTTTATATAACTGTCAATCTTGTTATCAGACACGTCAATTTGCTCTTCTTTTACTAATTATTGATACTTCTATAGTAGCTAAAGTGGTTTAGAAGAAAATGATGTCGATCCACTTTGGTTTGGTAGTAGTTATTCCGTAAGA…
>TRINITY_DN17128_c0_g1_i5_1
GACAGTCATTTTCACTTGCAATTAACTCCTTCAATATTCCCAGTTCCCCCAAAACATTGCTTATAATAATTACATGGACGCACTTCCCGGGGTTGCTTCACTCACACACACACTCCTTATTTAATTCTCCTACCACCTTCCACCGCTGTGGCCTTTCCTTAACTCTTAATCCATCTCAAAACAATTATTCATTGTCTAATTAATATGATTCGTTGATCGACTGATCTGGAAGGAATTTTTTTTTTTGTTTGGAAGAGAGAAGTTATGGAAATAGAGCAATTGAAGCTTGAGAATACTCCGGCTATGACGTTTGATGAAGTGTCAATGGAGCGAAGCAAGAGTTTCGTTAAGGCATTACAGGAACTCAAGAACTTGAGGCCGCAACTTTATTCTGCTGCA…
>TRINITY_DN17125_c0_g1_i1_1
CAAGTGAATATATCAAGGACCAAAACAATCCAACCCTCATACATTAAGGACCATTTTGATCATTTTCTCAAAACATCAAGGACTATTTCAATCAAGTGAATATATCAAGGACCAAAACAATCCAACCCTCATACATTAAGGACCATTTTGATCATTTTCTCAAAACATCAAGGACTATTTCAATCAAGTGAATATATCAAGGACCAAAACAATTCAACCCTCATACATTAAGGACCATTTTGATCATTTTCTCAAAACATCAAGGACTATTTCAATCAAGTGAATATATCAAGGACCAAAACAAT
>TRINITY_DN17138_c0_g2_i1_1
ATAAAAATCAAACCGAAAAGAAGGTACTGTGAGTAGTAAATTCATTTCAGCATTGAGACAACAACTGTGTAACTCCCCTATCTTCATACTTAGCTTCCCCACTCCCATTTTTACGCGATCTCTTCGAACCTTTATTTATCAGACTCAACTTACTTCATATCTCTCTCTGTCTCTCTGTTAAAATCTCAGAGATAGAGATAGAGAGAGAGGCATTTCTAGGGTTTTGTGTGAGTTGATTTCATAGGTTAAATCTGAAGTGAGCTTGTTTTATGCTTGCGATGTGATAATTAAGCAGTTAAAAGCACTGGAAAATATGCGTTCATGGTGGGGAAAGTCATCTTCGAAGGAAGCAAAGAAGAAAGCGACCAAAGAGAGTTTTATTGATGCATTGCAACGCAA…
>TRINITY_DN17129_c0_g1_i1_1
TCCTCAACCCTATCAACAGGTCGTTGCGGATAAAATGTTTTCTTCATTTGTTAGTCTAAGTATTTGATATTGAATTATGGTAGCAGCATATGCACAAAAGTTCTTGCTTTACGCAATTGAACAATGACATGACCAATTGCTGTATGGATCAATATTTGACTTTTTTATCTATTGCAACTAATCTCCTTTCGTCTTAAAAAGCTAGACTTATCATTCAGCAAGACCGATGTGCATTTTGCATAACAAATGCTTTCTCTTCTTAATACCATTAAACATACCGGGTGACTATGAAGAGAAATTAAATAAGGAAAGAGGAAGACCTGCCCAGTCCAAGCAAGCATTAACCCCTTTCTCCCTGTTTCTCTCTATCCCTCACCCAAGTCCTTCACCAATCAGTGG…
>TRINITY_DN1523_c0_g1_i2_1
GAAAGATAGAACAACTGTGGAAGACATGGATCTCGCCGTTCGAGCTGGTCTCAAAGGCTGGAAATTTGTCTATGTTGGTGACCTCAAGGTGAAAAATGAGTTGCCAAGTACTTTCAAGGCCTATCGTTATCAACAGCACAGGTGGTCTTGTGGACCCGCTAATCTTTTTAGGAAAATGGCAGTGGAAATTGCTGCAAACAAGAAAGTCTCAATGTGGAAGAAGTTTTATCTGATCTACAGCTTCTTCTTTGTGAGAAAAATCATTGCACATATTGTTACATTCATATTTTATTGTGCTATTATGCCTGCCACTGTTTTGATCCCTGAAGTTCAAGTTCCTATATGGGGAGCTGTTTATATTCCTTCAACCATCACTCTCCTCAATGCTGTAGGGACTCC…
>TRINITY_DN1507_c0_g1_i1_1
TTCAAAGGCATGGGACATAAAGGAGCCTCTTTGAGCAAGGGCCACGGCGAAGAGTTGTTCTTCCCTCAAGCTCGCTCAGCGAGCAGGTACAGTACGGTTAGACCAAACCAAGTTGCTGTTGTTGGGAAAGAAAGGAAAAGGCCACCAGGTCCCAAGTCCGAAAGAGGGCCCGGACTGGCTAAATTTCGAGCAGTCAAGCTCCTCTTCTGGCTACTGACCATCCAGAGTAGGCCGCTTTTGTCCACTGATGGGGTCTCAGATGGGTTCAAGACCACGGAAAAAATGGTTCAAGAAACTTAAGCCACCCAGATACCATCATAAGATCCCTATTATTGAAGCAAGTTTACAGGC
>TRINITY_DN1529_c0_g1_i1_1
ATCTCATCAACAGTTGAAGATATAATATGAATATGGAAGCAATAACCAAAATCTTGTTCATATCATTGCTTTTCCTTTCAAGTGCATTTCTTGCAAAATCCGGAGAAGTTGATGATGAGAGTGAGTTTAGTTACGATGAAAACGCGGAGAATGGACCAGCTAACTGGGGCGATATTCATCCAAATGAATGGGGCACCTGTAAAAATGGAACAATGCAGTCTCCAATTGATCTTCTTAACAAAAATGTTGAAGTTGTATCTAATTTAGGAATGCTTCAAAGATACTACAAACCCTCGAAGGCCACTCTCTTGAACAGAGGCCATGATTTAATGTTGAGATGGGATGATGGAGGATACTTGAAGATAAATGGAATTCAATATCAACTCAAACAAGTTCATT…
>TRINITY_DN1559_c0_g1_i1_1
TGCTTCTCTTTTTGTTCCTTCTTATTTTGACTTCCACTTCCATGATCATATGCTATTTTTACTAAATGACTTATCATAGTTAGTTTTTCTCTTTTTCCATTGTAAAGAAAAAACAAACACCTCAGACATGATCATCTACTGAATGAACGCCAAGAAAGTTTGATTCTTTGATAGTCTATTGAAACAGTCATATTTCACGGTATACACAAGATAAAATTGCGTATATGCAGCTCGACTTTTGTATAGACATTCTTGTTAGGAGAGAAGTAACTTCGGTAATTGTGGTTTACGTTTGAATCGTCTTGGTTATGGATTGATCTGCCTCTGAGAGAAAAGTAGGACGGCTTGTGACTTGGCATTGACACCTTAACAATTACGACCTTATACAACTCTGCTATT…
>TRINITY_DN1521_c0_g1_i1_1
GATTAGCTACTGCCAAAGAGGCCAGGAACGAGCTTCCGCTTTATCTAAAGAAAAAACCTCTTCCTTTCTCTCTTCCTGATCAGCGGATTCAGAGTGCAGGACCTGTCTTAACCGCAAGTGCATTCGCTATTCGATTCCATGATTTCAGTGATGTTTCGTTAAAAGAGACTAATCACTCTATTCTAACAAGAGAAACATGAATATCAGTTGGTGAAACCCCATAATCCATCCCCGATTTTGACAGAGCTGAAATTGATAGGGTGTTTTGAAAAGTTTTGATTGAATCCTAAACTACTTTCCAGCTAGGATATTTCTCATTGCAAAGTTGTTCTTTTCATGTTTCATTTAAATTGTTTAAAGATTACTATCCAAGATTGATAAAGTAACTTCTGAATGTAA…
>TRINITY_DN1518_c0_g1_i1_1
CTTGGTAAGTTCTCTGAGTATATCACCATATCTCCCTCTGGTTGTCTATGTTTTAACATCAGCCTTGAGAATGGGCATTGAATGGCTTGTTGAGTATTGTTGTGGTGCATGGAGCCTTTGTGTGGATATTGGAACTTAGTTTCACCAGGCCAAAAGTTCTTCATTTAATAAAAGTTCTCTCCCTCCATTACTGCACTTGCTGCAATTAGAGGCCAGTATTCTTCAGAGGTAAGATAGTGGAGAAGAAACTTCTGTGCCAAGTGGATTGAAATAATTGTCTTGGCCTTTTGTCAAGAGATGCTTAATCTAAGCGTCATGCAGATATTATAAAGAATAGGGTGTATGGGTTTAATAAAACATTTATAGAGTCTGATAAAAGCCTTAGAATAAGTATTAGTC…
>TRINITY_DN1571_c0_g1_i1_1
GGACATCATATAGGTTGGGAGTATATCAAGGAGTACTGAGTTTATGAGAGTGGCTCTGCCTCCTAATGATAAATATTTTGATTTCCACATAGTTAGCTTCTTCTCACATTGTTCAATCACAGAGTTCCAAATATTCAAAGACTTTGATTTGGACTATTCTATCAGGGCTCTGCCTCCTAATGATAACTTCTGCTTATATTTGTTGGGCCTTGTACTTCGATTATCTCATTTGTCTATGGTAGCTACTGCTTCATTTCTTTCCAGACTATTCTATCATGATCTTCTCATTTTTGTTATTTCTCATTTTCATATTGCTTTGTTATGCCTGCCCTTATCTGACCTCATTGTCTTGTTTTCTCTTGAGCCGAGGGTCTTTCGGAAACAACCTCCCTACCATTC…
>TRINITY_DN1584_c0_g1_i1_1
CGGAACAATATCTGTTACAAAATTATTCTTCATCTAGAAATATAGTGAAATAAAACATGAACTAGTAAGCTCCCAAGCAAAGGGAGGAGCCAGGACTCTAATCGCGTGCTTGTGAAGAGCCATCAACTCATAGGGAATGACTTATTTTCCCCATAATTTTACTCCATAGTCCATCCGTTGTCTGGCCGTTTGATTTCGGCTTCTGATTTTCATGTGTGGAATTTTCACAGAAGCTTCTCCAAATTGAAGTCAATGAGTCAAGTATCAAGAGTTGTTCATTAACTAAGTCTTTGGATTATATTGCAGGAATTAATGGGAGAAATGGAGG
>TRINITY_DN1577_c0_g1_i1_1
AAGCAATCCATCATGGAAGCAGTATTTGAACTATGAAATCAAATTGTAGAATTTCAGATTGTACTGTTATTGATTTTACTTAACTGCAACTAATAACTTTTTGCTAGATGTATATCAACTAGGCTTTAATTCCAAAGTAGTTAAAGTCGGCTATATGAATCTTTTATATCCATTCTGCTCTGTACGGCCCATTTTATTCCAATAGAGGTAAATAATTTGCCTTTTAAGGCGAATTAAGGTTCTCTAAGTGACTAAGTCTCACACTTATCCATACACTAAACATACGAATCTCGAAATTGTTACCTAATTAATTGTAAGAACAAAAATAACTAACCTTTAATGAAATGTTTTCTGCTATAGCAC
>TRINITY_DN1515_c0_g1_i1_1
TTGGGTGACATTCATATCGAGTAATCTTTTGGCAAGAACTTTGCCTAAGCAGCAATTTGCAATGGTGCAAAGCAAGATTTACCCTGCTTACTTCAAGACTATGTCTTATGGCATAGCTTCATCGTTTTTGGGCCATTACTTGAGCCAGAGCCATCGATATTATGCGAATTGGACAGAAAAAATGCAGGGTTTGATTTTTCTGGCCTCATTCGCCATGACTATGTGCAATTCCTCCTTCTTGGAGCCTCGAGCCAGTAAGGTGATGACAGAGAGAATGAAACTGGAGAAAGAGGAAGGGAGAGGGAAAGATGTATTCAACATAGAACCAAGCACTTCAAGTGTGGATGCTTTCATGGATCCCACAGGCATTAAAAGAGGCATAAAGACAACTGGTGAACC…
>TRINITY_DN33663_c0_g1_i1_1
CTTATGTATGTGGGATGCTGATAATCCTTGTGGTTTGAAGGCTTTCAGGTTTTTACTTTTCATATGTGGAAAGTTGATGTTTTTGTGCCTTTTTTTTTCATTGTTTGAATTTGAGGAATCAAAAGTTAAAAGAGGGAAGATAAATGTGAAGAAGCATATGTGGTAGCATTGAGGTTTTTTTTTGTGCTTTTGAGGGAACTTTCAGATTTTTTTTTTTGAATTGCATCTGCTTATTTTTGCAGTCTTGGAGTTATTGAGAATGTTGGGAGGAAAAGTGAATAGTCCAGAAATATTCTCTTGTCAAAGATTGAGTTTTTTTTTTCTCTCTCTCTCTCTCCTAAACGGCTAATAAAGTTTGGATCTTTGATTGTTTGTTCTGGACTTTAGCTTCTAGTTTTG…
>TRINITY_DN33608_c0_g1_i1_1
CAGTGTAATATTTTGATAATCATGTAGATCATGCTATCTAGTGCTCAACCTCTTTCATAAATTTTTCCTGAAAATGGGCTATGTAAACCTGAGCATATCATTGAGCGATGACAATATCTTTTGTAACAAAAACTTATCAAAATAGCTTGCATTGAAGTGTTGTTTGTCACTACTTTGAGTTTCCTTCTACATTCGCTTCTACTTATTTGGGCTCGTGTAATGTTTTGTAAATTAAAATTGTCCCATTGATTTATAAGTCGAACTAATTTGTGTTGAGAGGTCTGGGCCATAATAAGAGTAACGGTACAGAAGTTCAAGCCATTTCATTTCCCTTTCAAATCTGGGCCTAGCCCAAGAGTGTTTTTTCCAATAATTTTATTTGTGCC
>TRINITY_DN33664_c0_g1_i1_1
CACGTTGAGGGATTTCACTGGGTTGTTGTTGTTGTTGTTGTTGTTGTTCCTTTCTGAATAATTAATTGGTGATAAATGCATTAAATATGAGAGTGCTAAATTGTTTGTGGCTTTGAGAAAGTTGGAGATGTATTACCGAGTATAATCGTAACAATATATCTTGGATGCATTTTTTAGAATTAAAAGGTAACCTGTGTAACCTAACCTTCCTGGGGTGTCGACTATGTAGATCTGGACTACTGGGCTTCTCACAGAGAACCTATAGTTAATGGTTGATTCCTCTTTCAAGAGTATCCAGTGAAAACATGCAGAGAAATTCATATGTTACGCTGAAAATTGGG
>TRINITY_DN33648_c0_g1_i1_1
TTTTTTGTATGTTTTGGTTTCATGAAGAGAATGTATGTACAGAAACTCGCAATGGTGACCCTTTTTCAATTCCAGAAAGCTAGAACACATTGACATTAATAAAATTTAAAAATATATTTAGAAAACTATCCGTTAAGAAATATTTTGGACTACTCCATCCCCTGCATACACAAAGATAGGAATCCTCCCTTTTGATTGGGTTCTAATGAAGATCAGTAGGAAGTGCAGACATTGCCGGTAGGTTGAGGGAGCCCAGGGGGGGCTGCTTTCATCCTGTACATGGGAATCCGAGTCTATGCAGGTGCACATTCAAGAAATTTTGAACCTCAGAGCTGTAAATTGATCGATTC
>TRINITY_DN33650_c0_g1_i1_1
ACAACAACATACCCAGTGTAATCCTACAAGTGGGGTCTGGGGAGGGTAAGATGCACGCACACCTTACCTCTACTTTTATGGGATAGAGAAGCTATTAATTATTTCAGCCTCATTTACATATTCCATTCTACACCAACAGCAAAACAAAAGTATATAATTAGCCTTTATCTGTTGAACGGAGTTAGCATTGTCTTCAAAACATCTTCTGTTTCTCTCAGTCCAAATAGTCCACCATAAGCACGCTCGTATGGTTTTCCACCATAAGCTTTCTCTTCTTGACTCACTTTATGTACTAGCACCTCAGCAGATCTCCTGTTGACCTCGAC
>TRINITY_DN33621_c0_g1_i1_1
GGATTCCATACAGCCCCATTGAGCTAGTCTAGCTTTAGTAAACAACCTCCTAGTCAAAGCCAAATACAGAACAAATTTCCACTTTGGAGCTCTATTGTTCGACCTTACCAGCCTCCTCCAATCCACCTTAGGTAACTCACCCTTCATCTTCTGGTATACAGCCTTGATTGAATATGATTCCATGTTTAGCACGTCTTTCTCTTGAAATCAGCTTCTAAAAAATACTTCTGAGCCTTCAACATCCCTTGAACCATCCACCCGCAAAGGTGGCTCAATTGGTTGACCATGGGGCTTTCATAATGGAGGTCTCAGGTTCGAAACCC
>TRINITY_DN33633_c0_g1_i1_1
AAATTCTGGTATATGTTCATCACTTAATGAGCTTGTCACTTAACATAGCATACTCAAAATATAAGAAAAAACTATGAATATGAAAGAAGAAAAAGGAAAATAAGTGTCCAATAATTTTATGGGTTTTCCAGTATTTTGAGCAACTAAAGTGATCCTCCTAGTTATCTTCATAATAAAGAAAATAATGTTTTTTCTTTGTCTACACTATGTTTTTTTAAAATATTTTAAGGGGTGTGACACTGACACGACTTGACCAAAAATAAATTACCACTAGCAAGTTCATCACACCCCATCTCTAAAACCCACATTCATTATGTGTTTGTTGAACTTGCACAATTTTATACAGTAAGATATCACCAAAGAATCAGCTGAATGAATGGGCCAGAAGGCCCAAAACAA…
>TRINITY_DN33620_c0_g1_i1_1
TAGCTTTTAATTTATCCATGCTAAGATGCCCAAGTCTGGCATGCCACAGATATGTATTATCATTGCTACTCATCTTCTCAATATATGAATTAGAGGCAAATAAGACATATAAATCATTAACTCTCTTACCGGTATGAATGATATCTGTCTTGAGTTCTTTGATATTTTGAAGGAACTTCACGTCATGTGGGCCAAATAATAGATAACTTCCAGCATCTACGACATTTGCAATTGAAAATAGATTTTTCTTCATACCTAGAACATAGAATATGAAAGACACTGTTGAGAGTGATAGAGTCCTCTTGCTTCCCGTTGATGACAACAGAGCCTTCCTTCTCCACATGATGAACTGAGTTATCTGCTGTTACAATGATATCACGACCATTGTATTTCCGGAAG…
>TRINITY_DN33636_c0_g1_i1_1
GGGATTCTTAAGGGCCATATTCAATGGCTTGACCAGTTTGGGGTCTTAATCTTGTTTTATGTTTCTGTATCTGATTGAGCAACTTAAAAAGTCATTTGTACTCTGATTTTATTATTGACATCTCGTCCATTAATCTGAAGCTACATTTTCAACTATACAAAAACAACATATCCAGTGAAACCCCACATAGTGGGGTTTGAGGAGGATAGATAGTTGGAAAATATAATATTTCTTAGAACTTTGCTTTAAATACTCTAGCTCATGTTAAACATGTTGGTTGGCATTTTTGTCTTCCTTCTTATGGAAATTAAAATTTAC
>TRINITY_DN33618_c0_g1_i1_1
GTTTCAGTTTGTGAGGTGGCTCCTACATGCATGTGTACATATACAAGCATGAAAAAAATGTGGTTGAAGTAAAGAATGGTGGGTATATGCTCTATATTTTATTTCTTTATCTTATAAGCTAAAAGGAGATGCGGGTGCCGAATCTACACTTCATACTTCCTTTGCACTCGGAAGATGGTCATTTCAACAGAGCAACGTTAACAAACTGAAGATTTCTTAAAGATGGCATGTCCTAAGATAGCCATAGAAACGGAAAAAATAGCACCAGTTTAGAGGAAGGAAATATGGAAGATCAAGAGCCATAAAATTTATTGGGTAAGCCTGCTATCACCTTCATTTTTTTTAAAATACCATAAAAATGCAATCATTTAATAGATGTGCAGGGTAGGACACACTGAT…
>TRINITY_DN33624_c0_g1_i1_1
AGGGTTGTATCCTTCAGAGGAGACATATTCCTATTCGTGTCATCTGGATCAAATCAGTCGTTAAGTCTGTTTACAAGTACTGATTTGAGTTTTACTGATGATGAGTCCATATCTACTGAAGTTTAGTTTCATGAATTCTTACCACACTCCGAAAACACACAAAGTCAATCAGTGGTAGAGCATCAAGCAACAACAACATTGCCTATAGAGCAATCTCAAGCATCAGATGTACCACCACCTATAATGCAACATGAAGCACCAAGAATCCAACCTCAAGCACCAAAAGTGAAACCTGTAGAACAGGCTCAAATACCAGCTGTACAAAGCACTATCAACACCAG
>TRINITY_DN33683_c0_g1_i1_1
TTTAGACACTACAGTATAACTTCTTATTACTCAATAAGTACATTTAAAATTAAAAGTAAGCACAATTACCGATCCATAACAAGTAAAATTAAGAAGCTGAAATAAGATATGGTAATATGTTACAAACGCAACAATTTTTACAACTAAAGGACTATCGCTAGTGTTATCGTAGGAGTAACAATGGTTTTCCTTTCACTCGTCTAAACTCTAAACCCAGGCATTCACAATGCAGTATCCTCAAGCAGCAGCTGCCCCCGAGAGGGCGTGCGCCCGTAACTTCCCGGTTGGCTCCCCAAAAATAATCACTTCCCAAAATCGACAGCTAGCTTTCCATTTCCGTCCCACAAAGTTTGGTTCAGCCATTCCGTCGAACAGTTTGAGGTCTCTGTCAATTTCGCA…
>TRINITY_DN33638_c0_g1_i1_1
CCATGCCTTAAGCTCCTATACCATTATCTTCTTAATACTTACGCTGAAATGGAAGAGTTGTTGGCAAAGGAAAACAAATCCTACCGAATTCTCTATGCAAAAGCTGAGCTTAAGAAAGTAGTGAAAGCATATTATCAAGAGTTCAAGTGGTATCATGCTGGATATGTTCCAACATTTGAGGAGTATCTAAAAGTTGCACTGGTAACTTCATGTCATATGATGCTTTCCACAACTTCTCTGGTTGGTATGGGAGAATTAGTCACTAAGGAGAACTTTGAGTGGGTTACAAGTGAACCTTCAATGGTAAAAGCTTCATGTGTAGTTTGTCGATTGATGGATGACAGGATTGGACATAAGTTTGAACAAGAGAGAGGGCATGTAGCATCAGCAGTTGAAAGC…
>TRINITY_DN33654_c0_g1_i1_1
CTTTGATTGACCAGGAAGCATCAAGCTCGTGACGGAGCACTTGTTGGACTAATTCTTGCAAGGAAGCATCCGTACGTGTCTCCTCTTTAATCGCATCAAGTAATAAAACACGTGGTTGACTGATAGCATACACCAATTCCTCCATAGTAGGGCGACGAGACAAAGCATCAGCAACCTTATTCAAGTGTCCAGCCTTGTACTTCACACAAAAATCAAACCCCATAAGCTTGCTAATCCAATGTTGTTGGGGTGAAGTGGTTAGCCTTTGCTCCAACTAATACTTAAGGCTATAATGGTCTGTGCGAATCAAGAATGGCCTGCCCCATAGATAAGGACGCCAATGTTGCACTGCTTTAGCTAAGCCAATCAATTCGCGTTCATATGCAGCCAATTTAAAGT…
>TRINITY_DN33655_c0_g1_i1_1
TGATTCATCAACCTCAAAGTGGTTGTGGAGTAAGTTCTCATCTCTTTTCCTGAGAGTTTCAGTTAAGATGTGTTACATTAGGTGAGTTACAACTACTCTTTCTCCGATTTGGCAATATAACAAACACCCCGCTTAAAGACATTAAGAAACACCCTCTCTCCTGAAAAAAGGGGCAATTGGAGTGCCCAAAAGACAATTATAATCTTACTTCAACTTATATTTTGTCTCTATATTTTCTTCTAATTATCGCTCTTTGTTACCTTCTTTTTCTAATATAAATTTCTCAAACAGTTCTGACAAAAACTTTGTAAAATTGATTGCACATTTGTGCTAAACTTTGTATCGGTCCAATATTGTGAAACTATTGGTATATGCCAATCTGCT
>TRINITY_DN33652_c0_g1_i1_1
GCTAAAACGACCATCCTTTGTTGAGCTATCAAACAGAAATTTGACAGTTGAAAATGGTGAGCTCTAATCAGCTATTTGGTATTTCATAGATGTCATTTTCTTGTCGAAATATTATTTTATTGGTTTTTGATAAGTGAATGTCAACTATTCATCAAGTACTGTGTGCATACAGAAGTGCAGCAGTTATAGTCCACTGTTTAATAGTGTAGGGAACTGATAGAATCCGTTCCTGTCATGACTGACGTAAAATATTAACATAACTCCAAAAAGACAAACTGTAAACATGTTTACTTCAAGCTATAAGGGGCTGTCTAAATTCCTTTAAAACATATACAGTACCTTTACTACAAATGACTATTAATGTAGATATACATAGTTCTAGCTCTGCAAGATAGTCTA…
>TRINITY_DN33635_c0_g1_i1_1
GAAAAATTGAGGGGATTTGGTCCCTTAAAGGGTAATGACAAGTTAGTTGTCGTGCCAAAAGCATAGCTTTCTAACATCACCAGCCCTATTCTGTGTTAAAAGAATAAAGGCCAAATTTCTCTGATGTTACTAAGTAAAGAACTGCTCCCCTTACACTGTTCATTTTGTTTCACAAACTTTGCTACAATGAGATTTCTCTATATGGCCTCCTCCTCGATAGTCAATATCCAAAACCATTTCATCAGAAGGCTTTTATTATGTCTTCTTAATTTTCTGACACCCAGACCTTTCTCTTCCTTCCTTTCAATGACTCTGCTTTATTTCACTAAACTGAAAATCTTTTTTCCGTGTTGCCTTGCCATTGAAACTCTCCTCACTTTATCAATCCCTTTTT
>TRINITY_DN9813_c0_g1_i1_1
GTGAATCCTTACAGAACTCTCAAACGTTCGAATTTTGAACTGAGTTTTGACCAAGATTTGGATCAAATCCCGCCTAATACTTTTAATCCTAGAAAACCCTAATTTGTATCTATAAATACTAGCATTTGGAGTCCATTTGGACTAAGTTTTTCAGCCGTCCCAACTTTTGAGCCGCCGCCTCTCCCCCTCCAAACCTCCAAAATACTCTGTTCGATACTATGTATCTTTTAAAATACTACCTTTCAAAAAATCACATTTTTCCTTTTGATATCTTTGTCAGTTTTTAACCGCGGAGGAGAGTTACTTAGCTTTTAATCGTGTCGTGTTGTTTGTGAGGAAGGCCGGAGTACGTAGGATCTAAAAGACCACTGCCTCGTACGCTGCACCTATAAAAGGTCG…
>TRINITY_DN9858_c0_g1_i1_1
AGGAAATGTAAGTCCAGGGACAAGGAGAGAGTACCACACAGAAAAACTGGTCACTTCTAAAGGAGATAAAGAGCTCAGGACTGGTAAAGAGAAGGTCACCTCTGGTAGCACAACCACCACGCGTCGTTCATGCTCTAAAACCGTTACTAAGACTGTTATTGGTCCTGATGGTCACAAAGAAGTTACCAAAGAAGTGGTGACCTCCGAAGATGGTTCTGACTGTCCCGAGGCAATGGATTTAGGCACATTGTCTGGCATAGGTACTCTGGATGGGTTCCGCCATAGGCACCCTGATGAAGCTGCCTTCTTCGACACTGCCTCAACTGGAA
>TRINITY_DN9820_c0_g1_i2_1
CCCAAGCCTTCTTCTGGTGTCAAGCTTGTCTTAATGGTTTGAAGTTTCGTACGTGCAATGGCTGTTCGCTGTCTCTGATTTTTGGTGAGCAACAATTTCGCGAGCAACAATTTCGCGTCTTACAGCTCTTAATGCATGCTGGCTATGAAAGGCCCTATCTCATTGAAAAGGTTAACAATACTGAACGTCCGGCGATGCTCCATTGGATGTACGAAAAATTATGTGAGCTGAATGTAATTGCGGGGCAGCGAGATGCCATTGATGTACTGAGAAACCAGAATACTGAACAGGAGGCTCAGATAGTAACTCTCAAACAGAAAGAAAGTGACTGAGTTGGAGCGAACCCTATCGGGTCGCTCAACCTGAACGCCGGCCAAATCAGCAGGACCTTCTCAGACG…
>TRINITY_DN9801_c0_g1_i1_1
CAAAGAAGTAAAAATGTTACGAAGCTATGAAATGGCCTTAAAAGCTTGGGCTGATTGGTTGGAAATCCATGTCAATCGCACCAAAACCAAGTTGTTCTTCATGAGCATGTCACCAGTTCATGAAAGGTAATTCACAACACTCTTGCTCTTCAATTTCTTAAGTCTTTTGTTTTACTTCGGAAGTTAGTTTTAAAGTATTAAATGAACTATTCTTACCAACATTTTCCAACTCTCTATGACAAGTTCCGACTCTACTTCAACCGATCGACCACCTTTTTTGTCCTTTCTAAAGCACTATAAGCTAAAGAGTATTGTATCTATAAGCTAGTTTAACTGGCTTATAAACTTATTGAAACAAATTCATAGATCACAAGGTCGTTCATTCTGGATTACGTATTC…
>TRINITY_DN9812_c0_g1_i1_1
ATTTCAATCTTCTAAGCTGTCCTGCAATTCTGGGTAGCCCAATCTCCTCTAGCATGCACCTCCTGAGTGTATCATCCTCAGCACATCATCACAAGTATTGGCCTTCTCTTAGAATATCCCCTGGTTCTTTTCAATCCAAATGTGGTATATGCAACATGCCAGGACTCCTACGAAGTTCTGCTCTAGAAGTTTTCCCTTTGAGCCGAGGGTCTATCGGAAACAACCTCTCTCCTCCCAAGGTAGGGGAAAGGTCTGCGTACACTCTACCTTCCCCAGACCCACTTGTGGGATTACACTGGGTATGTTGTTGTTGTTGTTATGTTGTGCAACCCAATTGAGTTCGTGCCAGCG
>TRINITY_DN9872_c0_g2_i1_1
ATCGCACTCTGAATTCTTGAATTATTTTGGGACTTCGTCCTCTTATATGCTACACTCCTGCTATGTATGTTCGAACACAATCTTATTCTTGCGGGTTCGGATCCGCTAACATACGTTGAGTGGTACAAATCTAAACTTAAAAGTACGGACCTGATCTAGCGGTAGTAGAGAAGAGGAGAAGCCTTTGCCACAAAAAGAATTTAGGAATAATATTGGTAGCTCTTTATGTGTTTTGTTGATATAGCATTTTAGGAATTGACTAATATTGTTAGTATTTTATCAATTGACTAATATTGCTAGATTTTTTTGCTCTGAAAGGCCAAGCTGGATAGTTTTGTCTCCTTCTTATTAGAATAGTAAAATAATTTTTTATTTGGGTCCAGCGCACGTGATGTAATT…
>TRINITY_DN9873_c0_g1_i1_1
GGAATTACCAAAAATATATGGAGAAACTGCAAAAATATTTGAGCCAAACACTATGTTTATTCAAGTATTACAAACTTTTGTTCCTTGGTTTATTGTTTTTGACACAGTTTCCAACTTCATGTTCAAGCCTTTCCTTTGATTTTTATGCACTATCTTGTCCTACAGCTGAATTAATGGTGAAAAATACAGTGAGATCAGCTTCTTCTATGGATCCAACACTCCCTGGAAAACTTCTTCGTCTCCTTTTTCATGATTGCTTCGTTGAGGGTTGTGATGCATCTATACTTTTAGAAGGCAATAATACAGAGAGAAGTGATCCAGCAAACAAATCAGTTGGAGGATATCCAGTAATAGAATCTGCCAAAAGGGTGTTGGAATTCTTTTGCCCTGCTACTGTTT…
>TRINITY_DN9852_c0_g1_i2_1
GTGGTAGAGAACAGCCTTACTCCAAACTAAGCCCCACAAGAGTATGACATGGAGATTGCTGTGGAAACTAGAACAAACAACAATATTGTTCAAGTCCAGTTGGCACCAATCAAAACCTCAACAACCTTATCCCACATCATAAATCTAATCTTCCCCCACATCTAAAAACTAAGCCAATTTCCCTTCACACATCACAAAAATTATCTAAAACATATTGCCCCCCACATCACCATTGCAACAAAAGGATAACAAAGAGGAAATCCAATTCCAAGCCACGAAAAAGAAAGAAAGAACAGGCTAATTGAGAGTAGTGAGCAATGGCTGCTTCCACACAATGCTTCTTGCACCAGTACACTGCACTCTCTAGCCCTGCTAGAACACAGAGGTCTGTTTCATCCC…
>TRINITY_DN9859_c0_g1_i1_1
TGAATCTATGCTGAACAAAAGTAAAGAAAGCACGACTATATTAATGCTCTAATTGGATGCAACCTCTTTAGAATTCGGTTTCACTGAAGAGTCGAAAAAAGCTTGTTTTACTGGCGGGAAATTAGTTTTCAGATGCTTCTTGATTTAATTCAATTCACCCTAATAAATAAAGTTGTCACTGGATCTAGATAGTGCAGCTAGATACTTTAAAATGAGATGAGGAAGTTCAGGATTTTTATATCCAGCAGGTTTTGTTTGTATTGAAGACATGTATACTGTGCCATACAATGTCCTCCGAAAGGCCAACATATTAGACATGTCTACCTGCACAAGTTGAAGGTTGCTGCCTTGGTGAATCACGGGTGAGTGGTGAGAAAACATTAGAAGTTGTG
>TRINITY_DN9811_c0_g1_i1_1
GTCAAGCAGTTCATAAGCAGCTAGATCTTCATGTGGTAGTCCTTTATGCAACATTGCCAAATGATTCACCTGGTTCCTTGTAAAGCTGCGACTCTCCGACTCTAGACGATGATTAGAAAAGTGCTTCTTGAAATTGCTATTATTTTTGCATTTGGCTTCAAAAAAGCAACTTAATATTCAAAAGGTTCCTACAAATAACAGATCTGGAAGGTTATAAAATTGATAACATGGCAAAACAAAGAACCAGGAGCTTATAGATGAAGTTGATCGTTAAAATGCAGATCACAGTGGAAATATATACCTACACGCGTTGAATTGAGATATGTTTGATTTTCTACGGATACTCCAAGAGTAACTGCCAGATGTATGTAATTCAACTCCTGTGAATAATAGTCTTTG…
>TRINITY_DN9805_c0_g2_i2_1
CAACAAAGAAAACAGACATAATAACTATTAGTTGAATAACCATCAATCTGGAAATGAAGAGTGAGGGGATCTGACCTGAGAATTAGGATGTGGAAAAGCGGAATCGGCATAAGCAGAGGAGAGAGAAGAGTCACGATGAGCGGCAGAGGCTCTAATCGCCTGAGCAGCCAGACTTGACGAAGAAATTGTATCTCTTCCTTCATCATCATCAGGAGGAGGACGAAAAACGTTCTCCTCCTTGATAGTTGACGTCTTTGTGATCCCTTGCCTCCTTCTGTACGCCATTCAACGGGACCACCACAAATGTGAGGGAAGAGGGTGATGGAAAATTGGAATGTGCGGGAAAAGGAATCTAAACTTGTAACTAACTCCTCTTTTTAAGTGACATTATTTAATGCC…
>TRINITY_DN24563_c0_g4_i1_1
GCTAGGATGACATGATTTGATTTGTCTGTCCACTGCGTCCCGTACTAAGAGGGTCGGGTTCTGTTACCGCGTCCCTCATGAGAGGGTCGGGATCTGATATGTATGCTATCTGTATCTGTATATGCTTATGACTCTGCATGCATGATTATGTCAGGTACACATCTGTACATCTGATCTGGACTATTACTCTGTCTGTTGCACTTCTGAAAGTATGTTTCGGATACTGATTCTGTCCGCTTTACTTTTGTACGTCTGATTCGGATTATGACTCACTCAGTCACGCTTTGTAATTCTGACTCAGATTACGGCTTTTCCAGCCATACTCTGTACTCCTAATCCGTGCTACGATCTGGTCAGTCATACTCTGTACCTCTGATTCAGATTACGACTCTGTCTGTT…
>TRINITY_DN24563_c0_g3_i4_1
CAGTATTACAAAATTTTCTAGTGCAGCAACGTTTCTCCCTCTTTTCTATACTAACGCGTACATCAATTTTGTTACGATCTCTTCCTCTTTTCAATATAAATACAACCATCCTCTGGCGTTGATTTCATGATTATAGTATTGGTTTCCCCGAATGATAGTCAGATCTTTCTTCAAAGTAAAGTAAGATGGAAGGAGAGTACTTTTCGGCATATAAGGCCGTACGTTCCTCGGCACTGTCATATTATCTGTGGATCGATTATATGTATATGCATGTGATGACATGTGATGTCGGCACACATGATCTGGGCTTGGAAAGGGCTGCGTTTCATGCCCGCAGGTACAGATGCTCGGTTTGGTGACCCACCAGTGTAGGATACATATTTTGCTGTCTGAAGCACT…
>TRINITY_DN24524_c0_g1_i7_1
AAGAGTAAATTTTGTAGGGATTATTAATATAAAATTACTGAATGAATTGATAATACAATAATTAATAACTAAGAAAATATTTAGCAGGAATTAATTGCTTGTCTTTAACTATGACGAATTCAGATGCCTTATATTAGCGTTAGCATAATGAATAAGAGGTTCATCACATCACTGTCTTGTGTTGTTTCTCTGAGGCTGCTGCCTTGCTGCTATATTTGAAAACACACCTAGATAAGCTTGCTTCCACATTTTAAAGGTAAAGCAAATGGATGAACTTGAGGTAAGAAGTCTCTTCGTTTCAGTTGCTTCATTTTCCTACCATGTTTGAGTAGTTTTTCCACCACTATCTTGCTACAGTGGCCCATAATGCTATAGCATGTTGCTGGCTTGCCATATAAT…
>TRINITY_DN24592_c5_g2_i1_1
GTCTTAATATTATTTGTATTTGAGAATAATCATATTTTAATGCAAAAAGAATTGCTAATAAGGCAACTTTGCCGAGGGGTTCTGTATTTGTTGATCCCCTCTTTTTCCCTGTTGCCAATATTATAATTCGACAAGCTTGGAACAATTTTAGTTGATGAAACAATATATGGTTCTGACTTCGGCTGATTCCAGCTTGGCTACATTCTCCATATCTCTTTTGATTGGGCAATTTTAGTACTTCGCAAATGTTTAGCTTATATTTCAAAAGTTTCTATTTTTGGTTGTTTTAACTTCATGCTCAGTCATCATGTTTCAGTTGCTCTGAGATGAGTGTGCCTTAATGTCTTTGTCTATCTCTAGGATCAAAGGCATCATTTTAAAAAATGTACTTTCCTATAC…
>TRINITY_DN24592_c5_g3_i1_1
TCCCAAAACAAAACCTAAAGGCTATCTGTACACAGAAACTAAAAATGCCTTTCACTCTGGTTTTGCTCTTCAACGCCAGCAGTCTTCACGGAGTCCAAGACGCCTCTTTGCTCAAATTCTACACTATTGCTAGTGAGGTAGAAAATAAATCAGTACCCTAAAAGAAAAAAAATCAAGCATGAATCAAGATAGAGAAAGCATTGCGGTTGACAAGGATGTAGAAGATAGAATTAGTGTTCTACCAAGAAATGTTACTGATCGTATCCTTGAGCTCTTGCCCCTTAAAGATGCTGCAAAAACTTGTGTGTTGGAGATATGTTTGGAGCGACCTTCCAATAATGGTGCTGGATTATGAGTTTTGTGATGAGTTAATAGAAGAGTCCGAATCCAATTTCAGAG…
>TRINITY_DN24592_c5_g4_i1_1
GTATTCTATTGTTGGGTGGGTTTTAACATTATTTAAGTTTGAGAATAATTGTATGTTAAATGAAAAAAGAATTGCTAACAAGGCAACTTTGCCGAGGGGTTCTGTATTTGTTGATCCCCTCTTTTTCCCTGTTGCCAATATTATAATTCGACAAGCTTGGTCTCAAGTTCGAAACCCACTGGGTGCAAACAATTTCTGAGGGTCGTCTGCCTAGGGTAAAACCCTGAATTTCCCGTGGTGCACTTGCGGGAAACTCCTTGCCGAGGTCCTGTGCACCCCCGGGATTAGTCGGGGCTCAAAGAGACCTGGACACCTGGTGCTTAATCAAAAAAAAATTCGACAAGCTTGGAACAATTTAGTTGATGAACTAATATATGGTTCTGACTTCAGCTGATTCTA…
>TRINITY_DN24596_c3_g2_i13_1
CAGCCTGTAGTTCCAAATTGATTCAAAGTAAACAAGAAAGGATGAGTCAGGTTCTAAATTTCTTCTTAGGATACTCTTTACCAAGAAAATCAGATTGTCACATTGGTTTTTCAAAGTTTCAAGATTTGCCACAAATTAGACCAGTTTTGTCTTATGGGAAGTCTTCTGCAGTTCAAAATTGTAAAAAGATTCAATTTTTACTGAAAGCTTTGAATTTGGAGCTGGATGATCATGCTGATTTGCATTCATTTCAAGATGAGGCTGAAGCTGGTGATGGGAGAGATCCAGTTATTTTACCTCACGTGCGAACCCTTAGAAACTTTCCACTGGAGGAGCTACTTGGAAAAGTTGTCTTGGTCAGATTGGATTTGACCATCTTGCTAAGGGAGAAGAAGAAAC…
>TRINITY_DN24523_c2_g1_i2_1
TCTTATAAGTTTAGTTCTTGAATTATCGAAACAAGTTAAAATATTTTTGAGTTCGAGTTAATTGTCGCATTGGTTCGAAGGTGATTCGCAACTCTCGTCGTCCTCGTCGTTGCATCGAAAAAAGGTTCAGGTAGACAGGGTGATGATCCGCCTCAGTAGGCTTCAATTCAGATGATATTGGAGCATTCCACTTGTCTCGACGTTGCTGTCGTGTCTTGGTATGGTATATTTTTATTGTACATATGGGTAAGTTGGGGCCCTGTCCCGACCTTATTAAGTCATATACTCCAGTAGAGGCTTGTAGACAGTTATAGCAGCTGGACGTTGTATGGCCCTCTCGACCCGTATTTTGTTGCATAGATGTTTGTGATGCCTTGTCGGCTCGTATAGTTATGCCCA…
>TRINITY_DN24523_c3_g2_i2_1
TCTCTTTCTTCCTCTGCATCTCTCGATTAAGAATGGCAAAAGCACAGGCTTATTTCGCATTCCCCAGGCCTTGCTTGGCCATTTCGGGGAAGCCAATTAATGTTTGTACCCCTCTCGTCAATTTTTCAACCGTTGAAGAGGTAATAATTTTGTTTTCTTCTTCTTTCTTTCTCGCTTGCTTCTGAAAAATCTTAATGGGTTTTGTTTGTTTTGAACCTAAATCATTTTTTTTATCCGTTCCTTTGACTTTGGGTACAAAATCTTTATGAATATTGTCTTCTTCTTCTGGGTTTCTGATCGATGACAGAAGGGTTTTATCATTTTGTGTTTGAAAAGGATCAATCCCGCCCATTTTATGAAACCCCCAAAACCTAGCATTTCCCCTATAAATAATCGTTT…
>TRINITY_DN24598_c2_g5_i1_1
GTAAAAAATTGCCCTCCTTTTTTTTTTTTATTCCGTCTCAAAAAGATGATTTACAGCCAAACAAATATCTAAGGCTTGTTTTGGATCACACATTTCAAAAGTCTTCTTTTATTTCTTAAACTTTGTGTCAAGTCAAAAGAGGATAATTTTTTTGGGACGGAGGGAGTAGTAACAGCAAAAAGCACCACATAATGGACTAAAGGGAAAAGGGTCAAATATACCCCTTTACTTTAGTTTAATAATTAAATATACCCTCCGTTATTCAAAGTAGATAAATAGACCTCTTTCGTTAAGAAAGTACACAAATATACCCCTCAATTGACAGAATCCCCAATTCCACCATTAATTTCCCGATTTAACTAAAAAAAAACCCATGGCCGACCTGCCCCAACCCGCAAA…
>TRINITY_DN24543_c0_g9_i1_1
CTTGATTTTTGAAAAAAGAAAAATGATTGAAGTAAGGATTCTTGTTGTGACTTTTAGACTCAATTTTTGGCTCTTACGTTCACTAATTAGTTTCTTTAGACTGTGAGTGACTTTTTGAGTTCATTTGTTTCAATTGGGTTTTGGATACATATTCTTGGGTTTTCATGCGCCGGGAATGAGTTTCAAGCCGAAATCGTACACCACACTTGGTTTGAAAAATGATGTTAGGCCTTTCTTGAACCGGATTTATATCATGACTTGACCAGATTCATGGAGTCCGCGACTTAAATGACTCATGGAGTCCGCAACTTAAATGACCCAAAAAGTATCCAAAGGTACCAAAATACCCCAGAAAAACAAAAAGTGACTGAAGTATCCTTTGCGCGTCATTTTTGGCAT…
>TRINITY_DN24506_c1_g5_i1_1
CCCCCCCCCCCCCCCCCCCCGACCTTCCCAAGGTAGACGACGTAGGTCACGGACTAACAAAATTCATGCTCTTGTCGATGAGTCTAGTGGGGAAGATACGGATCATGTCTCTAACACCCAATGTTGATTTTTTTGATTCGTGTACTTTTGGATTCTAATCTTCTATTTTTGTTGGATATGTATATGATTTTTAAGGTTTTGAATGCATTTTTAAGTCGAATTAGAAGTATTTTGAAGGTGAATTTGATTGTAGAATGTAGTTAATGGTTGTTTAAGTTTGTAATGTTTAAGTGTTAATTTGAATGAAGTTTTAAACTTTTAATATGAAGTACTTTGATGTTCAATTTGATTGTTTATAAGTGTTTGAATGTAGAATGTTTAAGTATTCAAGTGTTTGAA…
>TRINITY_DN24506_c1_g3_i7_1
TTTTCTCCTTGCTTATTTTTGCTGCCGAATTAAATCTTGTGAAATCAACTTCATCGTTTGTGTGTAGTCTCAATAATTCGTTGGGATTTATAGTGTCCTGGTTAGTATTGTTTCTCTGCTATTTTTCTTTTGTTTGTTCTGCGTTTGATTATGTTGCTTTTGCTCTAAAATTTTGTTCTTCTTCTTTTGTTTTCTCCTCCGTTTCTTTCCCATTACCTGGTTTTGTTGACAGAAAATGACATTCATTTGATCTTCTTGCTTTTCGTTTTTTGCTTTTCACTAGAAGTAGTGTTCACTACTTTGGGAAGTAAAGACTTTGGTCCAGCAGTTTAACATTTAGCTTAGTTTTCTGGTAGTTTACAGTCTTCTTTATCTCTGCAACAATCCAGTTACTTATAT…
>TRINITY_DN24506_c1_g4_i10_1
TTTTTTTTTTTATATATATAGAGTTATGCACTAGTTTATAAATACTTTTTAACTTTACAATTTATAATTAACTTTAATAACATACTATACTATTCTAAAAAAATTGCTTGTCTACACCTTATACGACGGACGACTCAATTATACTAGCTTGATGCAAATTGAGCTGTGATTCAATTTATCTTTGTCTTCAACTTGCAACCTGTTCAATTTCCTTTAACTAGAAAGCTAGGCATGCAACAAGCCAACAATTGTATCAACACATATAATTGGTGTTTAAAGACTATTTTTATTATAAAACTTATTGAAAGCTAAAACTACATAAATTAATTTTCATATAAGTTCCAGTGCAGGGAGAAATGTTAATTGAATTAAACTTTTAGTCTAAGATTTTGCAATATG…
>TRINITY_DN24503_c0_g1_i11_1
AATCATTTTTGGACACAGACGATATAGAAATAGAGAGAGAGAGGGACAGTGACAAGAAAAATTAAAAAAGAAAATCCTTACCATCCAAATACCCATCATCATAACCTTCTTCAAACCAACACCACCACCGCGTCATCTCCACCTTCACCGGAAACAATCAACACCGCCAAACCATAGGAAAACCCCAACACCATAAACCCACCTTGCTAACAACCTATCTCCACTATCTCGCCGCCACCCCCACCAGAAAAACGAAACGAACCTGTCACCAAACAGGCCTTTAAACCGTCGAACACCACCTGTAACCCACCATTTATTCACCATCAAAACAACTTAAAAAACCCAACTGAAACACATCGAAACATCTTCAAAACAGTTCCCAATCAAACATCCAGTAAC…
>TRINITY_DN24503_c0_g8_i1_1
CCGCTAAGGCTGTTGATACTAGTTTTCCAGATTCAGTATATCTCCAAATATGAGGATATATCCTGTACACGGGAATCTAATGTGCCTTTCTTTTTGAATTTCATAGTAGTACCTAATTCAGTTTTGTTTCTAACTTAACCATTGTTGCGACAATTTATGTATTATTACTTGTGGAGAAGTTGTACGACATCAACAACATACTCAGCGAAATCTCACAACTGTAGTTTCGGGAGGCTATTGTGTACGCAGACCTTACCCCTACCTCTGGGAGGTAGAGAGGCTGTTGTCATGCCCTATTTTTAACGGGTTAAAACTAGTTCACAACTTA
>TRINITY_DN24503_c0_g2_i16_1
AGATGAGAAATCATGCAATGGGGTTGGAGGTGCTTCAGTTTTGCCGACTAGCCAGGCAAGCAGAATAGTCTAATGGCTTGTTATTTGCATTAAAAATACTCTAAGCCTCCTTGTACAGGTAATGTTTATACCTCTTGATGACTTGAAAGAGAAAGCAGGCTACTGAATCCATAGGACAAACTGTAAATTGGAAGAGGGATAAGGCAAGGATCAGATGACTGTAAGAATTAAAGCATGTGAGAGCCCTCCGTAGCCACCAGTTTTCATACTTCCCAGTATCCTCTCCAGTCATTATATTGATCTGACTGACTATCCAAAAGTAGGAAGAACCAGCATTGCTGTTCTAAAAATAATCTATTTGCTTCCTCCAGTTTTCACCTGATGCGATACTCTTCTGTA…
>TRINITY_DN24534_c0_g2_i1_1
AACTTAAGCTTTTAGATGAGATGGTCACACACTTCAACACTTCCCATTTGATGTTCTGGTTTGGACCTTGACTCCTTAACTCTTGACGAAGCAACTTTAGCACCTGTAAGAGGAAGGGCAATCCATTACACTAGTGTATGTCTCACATCCCATTCATTCCTGCAGAAATTTTGTTGTATTAAAATCCTCCTCTGTAACCTATGTTATTTTTCATTCTGACATGAGGCCAGATGATTTACAGAACTCCATAAAGATCCCTTCCTACTGATCCATAGACTCCTATGAAACGCCTCCTATAAAATGCCAGGCAGTTGTGCTACCGAGTACCCCCACTCTTAAAGACTG
>TRINITY_DN24534_c1_g1_i10_1
GTTTAGTTTCATTTTATAACAGTTTATGTATATTTGGGATCAGGTTGCATTTTGCTTTTAAACCTAAAATTAAGAAATCCAAAACCTTTTTTTTTTTTTTAATTAGGTATGGAAAACGACTGTATTAAGAAGGTAAAAAAGAGGATGAAAATTAGGAATCCCAATTTGTGCAACCCAAATGGAATCCCAAGATGATGAAGCCCTTCCAAAAAGGGGCAAACCCACAAATCCGTCCATTTCTAGCAAGATTTATTAGTCTTGCCAATGCCTAACCTTCATGTAGAGCTCATGACTGATATCTTGTTAAAGCTTCCTGTGAAATCCAAATCTTGGCTTTCCTTAATCTCTAGACCTGATTTTGTGAAGACCCATCTCTTAATATCCGCTACTAACAAGGAC…
>TRINITY_DN24534_c1_g6_i1_1
CTTGTTTCTTTTATCAATTGCATGTTTATGTTTCATTATCAACATGATATTGACAGTCTGTATTCTTAAGTATATATATGTTACATAAATCATTCATTTGCCTTAACGTATTCGCGTTGAATGGGTGTGTCATGAGTGTGGGTCTTGCGCAAATCCTTGAAGATACACGAAAACTTAGCAGAAAACTGAACATACCATATTATATGGCCATTTAAGTTGTTTGTAAAGTTAGAAGCTGGCCGTTTAAGTTGTTTGTAAAGTTAAACAGGGTTAATTCATTATATCGAAAGCATATCATTAGCTCTGAACATGACTGGCTACTTTCTAACTTATGGTTGGTCGATTTCATAAGATGTACAATTTCAGAAAGTAAAAGGCTTTTCCTTTTGTTGCACACAG…
>TRINITY_DN24589_c2_g1_i14_1
CATATATTATTTCCGTCTAATATCCATAATAACGAACATAACTGGTTTTCTTCAGCAGCCCCGTGGTCACAGTATGGAGATAGACATGAATTCTCAATCATCTCACCAAGATGACGAATATGAAGACGAATTCTACATAGATGATGAAAGTGATACGTTTGAGGTTGATGAAGAAGAGCTTGTTGATGCTGATGAAGAACAAGAAGGCGGAGTATTTATAGATGAAGCTGATGATTCCGTTCATATATTCACGGGCCATGCTGGTGAAGTATACTCTGTTACCTGCAGCCCGATAGATGCTAGTTTGGTGGCAACCGGTGGTGGAGATGATAGAGTATTTATGTGGAAGATTGGTCATGGTGATTTTGCTTTTGAGTTACAAGGTCATAGAGATTCCGT…
>TRINITY_DN24510_c0_g1_i2_1
ATTGTGAGAGAGAGAAAGATAGAACAGAGAGAAGACTAATGAGAAGCAAAGCCTTCAAACAACCGATCGATTAAGACTTTATCCTTTTCAGGAGTGGCATGGATTTTGCCTATGGTGGTGAAGATCCTGCAATACTGCAGCTGCAGAAATGGGGGTCCTCGCAAGTCCAAGTCAACCTGTCAGACTTTTGTGAAGGTTTCATCTCTCCAAGACGGGAGTTATTGGTGCTACTTTCGTATCATTGTGAAGCTTTGCTGCTTCCATTGGGTAAAAATATTAAGGATCCACAATGCTTTAAGAATTTCCGGAGTCAGGATGCTTCGGTTTCCTGCTCACTGGAGCGCATGGTACCTGGTAAAACAGAGTTAGGGGATGGTTCTGAGAGCACTTCTCAGTCAA…
>TRINITY_DN24572_c1_g2_i1_1
AGAATGTTGGATTATTATCGATATCGATAATTTCCTTGTAATGAGTGGTTATTTCTGTGATGTTCAAAAGAATGATGGAATTTCCTTTACTTATCACTACGTTAAGTAGGATTTTAGGTGCTGTATTGTAATTACTCTTTCTGTGATTTTTGATGGAACGGATATTCCATATTGAACAATTCATATTATCAGCTATTAACCAAGTTGAACCTTATGTTAGGAGCAGCATGTTTAGCTATCTTAGATGTTAATATGTATTTGTATACATGTAATAAGATCAACAATATTAGCCATATAGGATAGTAAAGGAACTTGTAAAGTCTTAAGACTAAAAATTGTTCTTTCTAGTTATAAACAAACCAATTAATATTCATCAAGGTTATTGATCTTGTAATCTTC…
>TRINITY_DN24539_c0_g2_i1_1
AAAACCATGGCAAAATTAATCTCAAAATATAAGGTTCTCGAGACTTACGAAACTGACTCTAAAATATCGTGGGCAAAACAGGCAAGTTTCCATTTATTTCGTTGTTAATTTTTCTTATTTGATTCCCCATTTAGTTCTTCTCTTTAACAAATTGAAAGAAAATAGAAAATAAAAACTCTTTGCAAACCCTAGTCTTTCACCCTCCCAAAATGGACTGCTTCACTGTACCAAGCTTCGAAAATGGCATAATCTCTTCTTAAATCTGAAGAAGCTACTGGTATTCTCAGCATTTCATAGGGGAAAATTTATCTTCTCTGCTTCAGGATAAAATATTGGAGCATCTATCTCAAGATCAAGAACATGCTGCCACTTTAGGTGTTCCATTGAAGATATTGGCTC…
>TRINITY_DN24539_c0_g3_i7_1
CACAAACTGAAACCAACTGTCTTCTTCTTCTAGAAGGCGCGTGTCAAGGACGCTCCGTCACCGTTTGTTAGCGACATTGTAAGGTTTTGGGTAGGATTTTGAGAAATGGTGTCAGTGCAAAAGTGTACTACCCCGTATCATGCATACTTGCCAAACGCAGCATCGCAGATGGATGTGATGCGTCAAGTGGGGTGGTTTAGGAAGAATGGTCACAACCGTAGGGCTCCTGGATGTGTTATCAGGTCAGAGAATGTGACCGAAACTTCCATTTCCTCTAGCCAAGATAAACTTGGGAGACGTCAATTTCTTGCAATCGGACCAACAATTGTCCCGTTGTTGCTGATGACTTCTCAGACACCAATATCATTTGCTGCAGAAAATAAGAAGGGATTTCTGCCT…
>TRINITY_DN24538_c1_g4_i1_1
GGACTGGATTAAAATCCTGAATTAACCGTGGTGCACTTGTGGGAAACTCCTTGCCGAGGGCCTGTGCACCCCGGGATTAGTCGGGTCTCAAAGAGACCTGGACACCCGGTGCTTAATAAAAAAAAAAATTGTTCTTGATTCTGATTCAGTTTGGGATGATACTTTCAAGATTGGAACTGATTGACTAGTTACATACCTAACTTATATTTTATGATGATTATTGATGAACCATTTGTTTTTTTAATTATTGGAATGACATGGCTTGAATAGAAGGAAGGGATATAGATGATATGTATATAGCTGACCCC
>TRINITY_DN24538_c1_g2_i4_1
CGTGGTGCACTTGCGGGAAACTCCTTGCCGAGGGCCTGTGCACCCCCGGGATTAGTCGGGGCTCAAAGAGACCTGGACACCCGGTGCTTAATCAAAAAAAAATTATCACATTGTGAAGTGATATTGTTCACGTAAAAGTACATTTAAGCCGTATATATTAGAAATGGGAGTTAAGGACCAACAAGGACGAACATTGCAATTTACAATTGTACTGGGAGCAGTGTCAGTTGTACCATAAACTTGGCCAAATTTTATTGGACATTGAATTTCTGTGGCTTTTTGACAATGACAAACACGTGTACTGTACTTGTGTTTCACCAAAGCACCTCTGCAAACACAATTTCCAGTTTCCACACTCACAATTTCCTTCATTTGCCACGTAAAGTCATCTTCTTCCCT…
>TRINITY_DN24538_c1_g6_i4_1
TAAAAGCTGTGGGGATAAACCTGTTAGTCAGGTGATAATTGAGATGACTAATGGAGGTGCTGACTATTGCTTTGAATGTGTTGGTCTGGCAACACTTCTGCTGGAAGCATTTGGGAAGGGGAAAAAAGAGAAAACAGCTGTTGGTGGTAGGCTATCTTTAGGGATCTTTACCCAAATAACCGCCGGATTTACTATTTGATTTTTCTAGCTATTACATAGATTATACACATATTATATTTAAATTATACATATATTACACATCTGTCGGCTATTTTCAATTAAGTTGTTGAGTGGGCGACTCTTTAGGTTAATTCTTCTTCTTCTTCTTTTATACATGTAAGTTTAAAGTTATCATCAAATGAGCTAGCTATGAAACTAATCACATAAATCTTTAGTATA…
>TRINITY_DN24550_c0_g1_i2_1
TTTATTTTCATCACTTTTTCTTCCTTTCCTTCAATATAAAGAATCTACGGATGTTGGCATTTAAACAAGACGTCATTGGTTTTACATACGAAACTGGAGTTTTTTTTAATTGTGTAAACAATTGCTGATTTTGGTGGCCTTTTATATTTTTCATGAATTTCAGATGCATAATGCATACCTGTGCTTTTTTGGATAAATCTAAAGGTAGAAAAACATCATGGCATAACAGCAAAGCACTCATCAATCAAATGACACCAGCTACATCTGATAGGACATGTAATATTTAAGTTATGGACAAAAGTCGAGAATGAGGTAGTCGTGACAAAAACTAATACTTCAGAAAAATCTCTTTTGGACGATGAAAGGTAATTTGATTTATGTTCTATGTATAGAATCGAC…
>TRINITY_DN24550_c1_g3_i1_1
ATTTCTAGTAGCACTATAGATTTACCCCTGCTCTATACCTGAACATTATTATACAATACAAAGAAACCAAATAAAACCGCTCAGACAAAGGAAGAGAAAAACACAGACAGAGAGAGGAAGAAAGAGATGAAGAAAGCAGGTGGAGCAGAGAAGAAGAAGGATGAATTCTGGCGGCATGCTTAACACATGCAAGTCAGACTGCTGTGTTTCCAGTGGCGGACGGGCAAGTAACGCATAAGAACCTGCCCTTGGGAGGGGAACAACAGCTGCAAACGGCTGCTAATACCCTGTAGGCTGAGGAGCAAAAGGAGGAATCCGCCCGAGGAGGGGCTCGTATGTGATTAACTAGTAGATGAGGCAATAGCTTACCAAGGTGATGATCAATAGCTGGTCCGAGAG…
>TRINITY_DN24577_c2_g3_i1_1
GAGGTCTTTAGGTTTGATACACCTTTAGGTTGCTTTTAATTTCATTTCTTGTGTCAATTTATCTATCCTTTAATTTCTTTGTTATTTTGTTTGCTTCCGCGTATCCGTTATTGTATCATTAGGCAATAAAAGATAAGCAGAATATCGCACATAATTGGCCGTTAAAACATGTAGCACATAAATAATCATTTGTATGACTTAAATGCTTGATTGGTCTCTTGTACCGTGTTTCTGGTATTTCAGCTTTGTTAAGTGGGGGGATATAATATTTATAATATATAGGGACCGAGTCTTATGTAGACTTCCTACGTATCGCTCTGCGGGAAATCAGGCCCATTCGTAGTTCGGTTTTGTCACACCCTAACCTTATTAGGGTGTGATGGGCACCCGACCCCACAT…
>TRINITY_DN24577_c2_g5_i1_1
CTGTTTGGTCTGGTCTGAATCTGTGTCCTAAGCGGCCCTGTTTGGTATGATGGCCTATACGGCCTACATGTTCGTATATATGTATATGTTCAGGCGATGTATATTCCGCCTGCCTTCTGGATTTGATAATATATGTCTGATCTGTTTGACACACGTGGCCGCGCAGGACAATGTCTGTTCATAGTCCTAGTGTATGTTTCGTGTAGTCAGATTCTGGAGATTTGGAAAAGATATGTATGGAATCAGAGTCTGAGCGTTCGCTCGGCTCCGTATGCGGGGTCGGGTGCCCCATCACACCCTAATAAGGTTAGGGTGTGACAGTTACACAAAGAGAGATCACAAGAATTATCTTTGGGACAAAAGACATAGAAAATTTGAAACATGGAGTGGCTCATAGCT…
>TRINITY_DN24577_c2_g1_i11_1
CTTAATTAGGAAACTAGGTCAGCAGCCCCCATTTTATTTCCTCTCTCTATCCGCAGCCTTTCTCTAGAAATCTCGTTGTCGATGTGTCTTCCGAGTAGGTGAGGATGATGATCGCCACTAATGGTGTTTTTGAGACTCTAGTAGTAGTTCTGACTCTCCTTTGTGTCGTCAAATCTCTCAATCGCCTATTATTATGCTCCAGGTAATGTATCTCTTTGCCCAATCTTTTATTCGCAGATTTTGTGTATTTGAGCTCTAATCTGTATCTCCTTCTTATGAGCTAAAATGCTGAGCTGTATTTTTTTCCGCTGAGTATCTTTCATCAAAGATCTACTTGCAAGTTAATCTCAGGTACGGAATCTTCGATTTATCACTGTTAATGATTCTCCTTAGCTTGAT…
>TRINITY_DN24508_c0_g1_i3_1
CATGGCACTCTTCCTTGTCCTTTTTTCTTCTGTGAACGTTATCTCCCCAATATCTGCTATTTCTGGTCCTTAGTTTCTTCCCTGTCACAATTACAACTACTTCAAACATTAGCTTATTCTCTACTTTCTGCATAATTAGTAAAATGTACCCTTTGTTCATCTAATCTCATCTCAATTCAGGTTGTTGTGTTTTGAGTACTTTCTGTGCTTTGAGGAGCAGAAATGGACTCATCAAGTTCTGGCTATAAAGACAAAAGGCGATCACTTGATGTCTTCGAATCGGCATTGACTCGTGAAGGTGCAAAGCTGGCGAGTAGTATAAATGAGGGTATTGATGTTAAAGAACTTTCAATGAAAGGGAAGGAATCTGGAAGTACAACAGGAACAGACAAGCAAATG…
>TRINITY_DN24599_c0_g1_i10_1
GGCTGGTAGAAGAGCAGTATATAAATGTAACGCAACATGCGAATGCCTCTTCAACACACACACACACACACATACCTTCACTCATCGTCTTTCTCTCTCTCTGTCTCTTTCCGACCTTGTAGGATTGCCTGTCGAACATTCTCGGCGCCGGTCAGTTGATTGACGGTCTTACTCTTGATCCACCCATTTTATTTATTTATTGCTCCAAGTTTAGTTGGAAGAAAACAAAACAAAACAAATCGGAAATGGATTCTCAACCGAAGAATGTTGGAATTCTCGCTATGGAGATTTACTTTCCTCCTACTTGCCTTCAACAGGAAGTATTGGAGGCTCATGATGGAGCAAGCAAAGGCAAGTATACAATTGGTCTTGGACAAGATTGCATGGGCTTTTGCACTG…
>TRINITY_DN24558_c2_g1_i1_1
CTCATGCCTTAGCCTTGTAAGCTTAATACAATTATCAACCTTGGACTATAGGATTTAAGCTCTGCTAGATTAGTTAATGATCATGCTGGTTTCCAATGTTATTTTGTAAGTAATTAGCCTTTCCTTTCATTAATAGCTTGAAGCTACTACTGGTGATCAGTAGTCACTCCTTGTCTAGTTTTTGTAGTTATTGTTTGGTCAGTTTTAGTTGTGTTTGTCTGTTACTTCCTATACAATATAATTAGCCTATAATATTCAATGTTTGTTTATTGGTTTTAGCTGTTAGTATAGACAAGAGAAAAGGGTATAAAGGAGTGCTCATTTGAACATAGGACATCATGGGATGAGCATTTTATGGTGTTCATCATACACTCACCCAAAGTCTCCAGGCAGATCCCC…
>TRINITY_DN24554_c1_g1_i3_1
CGAGGACCGGCTCTCTCTCTTATTTGCATGCCAATCATTCTAGCATCATCAGAAGGGGTACGTTCAAGACTCCATTATTACGTTCTTTCCTACTTGTCTTCTTCCCTCTTTTTGACTGATAAAAGTAGTTAAAATCTTATAAACAGTTGATCCCCTTCCCAAGAAAGAGTTGCCAGTGATTTATGCAAAACCAAATTACGTCTTTAATCTTCCATAGTGGAAAAAGAGTTCATTAAGATTACCTTCTCTGCAAAGTCATGATTATTATTCATACCAGTTTATTCAAACAAAGGGCTTTGATAAAGTGAAAGACATGTCGGTTTCAGCAAGAAAAATGGCTGCTACTCTATGGGAAACTAATGGGGTTTTGAAGGATTTCAAGGAGAGGAGTGAAGTTGA…
>TRINITY_DN24554_c2_g1_i3_1
GTTTGCAAGACTATGACAAGTTATCTTATGAAACTATTTTACAAGTTATTTCATGAAACCATGTTTACAAGATTATTTCATGAAATCATGTTTACAAGATTATTGCACGAAACCATGTTACAAGTTATTTTGTGAAATCATGATTACAAGACAAATACAAGTTAATTCACGAAATCATGTTACAAGTTATTTCGTGGAATCATGATTACAAGTTAATTCACGAAAATCATGGGCTTCTTAGCCAATTATATTATGTTCATGTTTTTGGGAGTTGCACGAATTACCGAGAAGGCTCAGATAGCCTGAAACTATGTAGCCACCATAGGACAAGGATCGCTCCGCACAGTTAGGACGATACCTTAATTTTACACTGAATGGATCCGTCAGGCACGTTACCAC…
>TRINITY_DN24505_c0_g3_i1_1
GTTTATTCTTGTTGCCACCCTTGATAATGTTCTTGTAAGTACTATCTGGTATCTATTATTTCAAGTATTTATATCATTTTTACCATTAACGGAATTTTGCTTTATTCGTTTGGCTTGAGTTGTTGGGCTCGAAGGAAATGTTTCTTATGATATTTATGATAAAAATTGAACAGCAGCTCAATGTGGACAGGGACTTGGGTAAGAACAGAACACAAACAGAAGCAAAGAATTCCACCAACTAGTGGCATAGGTGCTTTTGTTACACTTGCATTAGGTTTTGGATAAGTGCGAGATTTAGAGCCCGTTTGGATTGGCTTATAAGTTGGCTTATAAGCTGTTTTCAGCTTTTTTG
>TRINITY_DN24536_c0_g1_i1_1
CAACAACAACCCAGTGAAATCCCACAACGTGGGTTCTGGGGAGGGTAGAGTGTACGCAGACCTTACTCGTACCAAGGTCGGATGGCTGTTTCCAATAATATACTATTAATTACAAAAAAAAAAGACCTATTTAGACCTTAGGCCATTAAGTGCATTTGTTCAGATTTAGGCCGTCATTAAGTGCAAACAAATGAGGCCTAAATATTTTAGGCTAGATTACCAATGGTTCTATTTCAGTCTATGTGTGTCTTTTAAGTTTGAGTAGTTACTTCCCAGTCACAAAGGTCTTTTAGTTGTTAGCTAAGGTCCTTGTTATTTGGGTCTTTATTAATTGGATAAGTGTTCTTTGTTTGCGTTAGGG
>TRINITY_DN24536_c7_g1_i1_1
CGAATTCGCATGATGTTTCCTTGACGCCTAGGAAAATCTTAAACTGAGAACACAAACTGTTTCACATGATACTGAAAGCAAATAGATAATCCAATTAATACCTTGCGAAGACCAAAAGGTTCAATATCTGCATGCTGGATGATCATAAATGTGGAAACATGTAACTTGACTTCAACTTAATAAAGTCTGTATATATATCGGTCAATGAAGTGGGTTGAGAACCATGAGGTCTCAGGTTCAAATCCTAGCGGAGACAAAAACGCTAAGTAATTTCTTCCCATCTGTCCTAGCCTTGGTGGACAGAGTTACCTGGTACCTGTTGTTGGTGGGATGAGAGGTG
>TRINITY_DN24536_c7_g3_i1_1
TGTGGCTGGGACTACTGATTGGTAAGTTCACTATTTTGTGCACACAGAACAGACTGCATATAAGTCCGCATGGGTGTGGCCTAGTGGCCAATGAAGTGGGGGGAGAACCATGAGGTCTCAGGTTCAAATCCCAACAGAGACAAAAACGATTTCTTCCTATCTGTCTTAAGCCTTGGTGGACAAAGTTACTTGATACCTGTTGCTTGTGGGAGGTAGCAGGTATCCCATGAAATTAGTCGAGGTGAGCGCAAGCTGGCCTTGACACCACGGTTATCAAAAAATTTTAAAAAAATAATGATGACTGTTTTGCAGTTGCCTGAAATGCTAAAAGGGCTGGCCGGTGCACTAAGCTCTAGGGGGGGGGGGG
>TRINITY_DN24595_c0_g1_i1_1
AGGTACTTACCTTAGCTTTTTTGCTTTACTTTTCCTTATTTATAATTTCACTTATTATCAACAGTTGCTTATAGTTTGTTTTAAATGATCTGATAGTATCAGAATTCTTTTATATTGTCAGCATATATAAGTCAGATGAAGGGAAGCCTTGAAACAACGGTAAAATTATCTGCGTGTGATATATAGGTCACGAGTTCGGACTCCGGAATAAGTCATTGGTGCTTGCGTAAGGGTAGATTGCTTATATTACATGCCCTTGGTGTGCGGCCTTCCCTGGACCTTGCGTAAATGCGCGATGCTTCATGCACCAGTCTGTCCTTTAGTATATATAAGTTTGAAAATAAACTATGCAATCATATCACTTATAAGTTAATTATAAATAAAATCTTCATGATAACT…
>TRINITY_DN24597_c1_g3_i2_1
GATCTTATAGCTTTTATGTGATCGCCTAATCGATAGTAATTGAACTTGACAATATTCGTTCGACGATCATTCTACTCAATTCGGATTTCCTCTAAGATGAGGCATATTCCTTATGGAGACTATCTCATTATGACAACTTAATTGAACTGAGGTTCTTCATATCTCATACTAACTATTCAGGTCTTCAATTATCTCGCTGGACTTACTAGCGATTTATGCATCTCCCCCTTAGACCAAGGCTAACATCTTATACTTATAAATTCTTCTCGTTTGATGGGATTGCAATTAACATTCCGTATCGTCTGTAATTTCTTCGTACTCTACAACACTGACGATTTTTTTTTTACTCACATCTGAGCAATTTCTCATGGGAAAAAATAAATTTACTTACATGAACGA…
>TRINITY_DN24569_c0_g4_i1_1
TTGCTAATATCTTACTGTTATTGCTTCGACTCTATCTTCTATTATTTTAGTTATACAATCAGTGGCTGTATCTTCCTTCAATTTAGCATTAATGTTGACATTAGCAAAATGGTTGAATGAGGAGAAAGCATTTAGCTGCTATGATCGCACGAGTAAATTGGGAATACCTGTGAACACGGAATTCTTGGAGAAATAGATCAGCATGAATGCATGGTGACAGAGTTGAACGAGCTTCTCCTTCTTTTGAATTTCTGGTGTATGCAGTATCTCAGAGACTCTTGTGACAAAATGTTGAACAAGCTTTTCCTTGTATACAGTATCTTGAGATTGATCTGGATCACAAGTTGATCTTGATCCCCCAGCTACTTGCATATATGATGATTTTAGTGATGATTTGTT…
>TRINITY_DN24561_c0_g1_i2_1
CCGAGCAGTGGGTGGCGGCGAAGACGGTAACGGAAATATAACCGGTGGAGTTACCGCCCTATTAATTTAGGGTTTTATGGCGGCTCCGTTAATCTCATTCTCTGCCTTCCAAATTTCCGTTACCCCTTTTGCCCCGCTTTACTGCGATGAAGACTGTCTGCTATCTGAGCCTATCGATAAATCGGGGCGATGAGGGTTTCTGCGGACTTTCCCATAATACCCCCCAACAAAAAAAAGTTTTTATTATTTGGTAGATTTATTATTACACAAGTATTTGCATTTTATGTGTACTTGTCAGATTTCGAAAAAAGAAACTTTTCTTTTTATGTGTTATTTGCTCTCTAGTTCACGTATTAAGTTTGCTCTAATTCATGCTTTTTGTATTTAAGTATTACTGAA…
>TRINITY_DN24590_c0_g1_i1_1
AATAAGATAAGTAATTAATTTAGAATTCCCCGTCTTTAGAGAAAAAAACAAGAGAAACAAGAGAATTTGTATAAGAGTAATATATAGTTAGAAGGTTCTACTAACTAAATAAATAAGTATAATGGAAATAAAATCGGATTCCAGTCGATGAATCTTGCAATGAGATATGCCCTACAATAAACCAATAAACAAAGCAAACTAGGCGGTTCGATCAAAATGAATTCTTGTTTTGACTAAATAGTTATGGATGACTTGACAATTCCAATTCGAATCGACCAATCGAATCCGGTATATTTTCCACGTTCATAGGAGTGCGTTTATGTTTCTGCTTTACGAATATGATTTTTTTTGGGCATTTTTAATAATATCCATCCTTGTTCCTATTTTGGCATTTTTCAT…
>TRINITY_DN24518_c0_g2_i1_1
CATGACAACCAAGTAGCTATTTACATCGCCAGAAACCCAGTCTTTCACGAACGAACGAAACACATCGAACTCGATTGTCACTTAGTTCGTGAAAAACTTTTTGATGGTCTAATTTCTTTATCTTTCATTCCATCTTCTTCTTAAATAGACGACATTTTCACAGAGACTTTGGTTGGCCTTTACATCGGAGTTCATTGGGCAAGCTTAGTGTCCGATTATCGGACTACTGCTTGAGAGGTGGTGTTGCCGAAGATTCAGCTGGAGCTTCATCTCAAGCTCAAGAAGTTTCTAGCCGACATGAAAAAAGTATGAACAAAAAAATAAAGAAGCCCACTCGTTGAACAACTTTGTTTTATCCGAAGTGGGCTTGTGGGTCAAAATCAGTTTTTGGGCTAGAGG…
>TRINITY_DN24579_c2_g2_i4_1
GTTGAAATTCTCGGTGGTTCTCGGCCAAACAAGCCCTTTGAGCGGATTCAGAGACTCGACGAGACAATAGCCTCAGTTCGCTGTCACGGAGAAGGTAATCACATTCGTACTATCTTCGTCTTTAATTTTATTAAAGTAGAAATGTAGTCGTCAAGTGTTTTCTCGTCGTTTGTTTGGTTTGGTTGGCTGGAATATGTGTTCTGTTCGTTGGTTATAAAATAGCGTGAAACGACTAATTTCGTCGAATATGTGTTTAACTCCCGTTGCCCGTCGTTGCTCGACAAAAAGGTTATTTTATTTCTTTGCCTTAGTTGGGCTCTTTTTCTTAGTTCAGTTGGTTTGCGAGTTTGTGTGGATTAGTTTAGTTCTAATTTCTGTTGATATCAATAGAAATCCTTT…
>TRINITY_DN24535_c0_g6_i1_1
TTTTAATAAATTTAAGTTCGGACAGTTAACTGTTTTAATACGGATCTTAAAGGGTGCTTTAACACCTTTCCTTTAGAGTAATTGAACTCTTACCTAGAATCTTAGGTTAGTAGATTTTAAATAGAGTTAATATTAAGTAATAGATTGGTGTCGTAATTCACCTCTAAATTGATTAGGTAGCGACTCCTTAAATTAGTTAATTAATTTAGGAATTACTAATATGTTGTACTCTAATTTAACACGGTTAAAATGGGGTGTAACAGAATGACGACTTCGCTGGGGACAACTTAAGTTCTAACCATAACGGGCTTAATTAATCACTTTTAAGATTTTGTGTATTTATTTACATTGCTTTTACTATGAACCATTATATGTGCTAATAATTATTTTGTATGATAT…
>TRINITY_DN24566_c0_g4_i2_1
TTCGTCATTGGCACTCTCATAAATCAACATATATATATTTTCATAATTCCATGGTTCTCCACCTTTTTCCTCTGATCAACATTCAATTATTACATCTGATAAAATAGGTCAAATTACCGCACGGCCGCCCCATAGTTATAGGAAAACAGAGAACGCAATCGTTTCACAATTCTCTTAAAATTGTTTCAACTCAAGATTTTGACATCTTCAATTCCAATTACACCAAATACAAAGAAGACATCAACAGAGTAGAAGAATTCAATCCGACAATCGTTGATTTTCAATTCCTGTTACACTCGAGGAGAAGAAGTGTATTGGTGAGATTTGAGAAAGTTCTAAAGGTGGCACAGCTGGGAAATCAGTTGAGAAAACACCAGGTATGCCCTGGTGATGGGCTTG…
>TRINITY_DN24570_c0_g2_i1_1
GTATTCTTTGATTCTTATCCTTAGTTTTCAGTTTTCACAATTATACTTATCAAAGACTTGACATTTCTTATTCAAAAAAAAAAAAAAAAAGGTTTATTCCAACAAGGTTCAATAGTAACAGAGGAACAAGTTTGAGTGCTACCTTAAATCACTATGTATGATGGCTAACACCTTGAAACTTTATCACTACTGATCACCAACTTTTTTATGGCACAAATATTTAGATTCAGTTTCAGTAGAGTTTCTTCCATAGAGTATTTTGGTTTATTTTCCTCCTCCTTTGTTACTCTTTTGAACTTTTCTGAAGATATGGAGAGAGCTATAACAAG
>TRINITY_DN24570_c0_g1_i8_1
GTGTTGATTTGGTATTAATGACTAAGATTGAGATGTTGATTTGATATTGATGATTAAGATTGATAGCTTAATTTTAGGAATATATTGTATTGATGTGAATGATTAGGAATTGATTGTGTAATATTGTCTTTCCTTATTTAGTCTTAGAACTCATGTATAAGTACCCATTCTTATGGATTGTATATTCATTCAGAAATACAAGAAGCCCTTTCTTCTTGCTAAAAATCTTCATGGTATCAGAGCCATTGCTGCCTTTTTGAGGTGAGTTTTCTCCCTCGCAGCACTAGGGTTCCGTGTTTTATCAAAGAGGTCGAGTTTTTCTCTCTCTTTGTGGCTGTCCGCACAAAAAACTCCTCCCGTTAAGTTCGTTTCTGGATTATTTTTTTCTGTTGGGTCGCT…
>TRINITY_DN24509_c0_g1_i12_1
CTTATTGGCGCCTCCTCTTCACGCAATCTCTCCTCCGCCGCCGCCGTCCTCCGCCGTGTAACCACTCTTTCCTCCACCTCCGCCGCCGTTATTTGTCATCTCCTCCGGCAACAGTTAGTATGGCGGCCAACTACCCAATAGACGAAAGTTATTTAGAGAATGTGATACCTAGACGTATAGCACTATTCGAATCTTTACAGAATCAACAACGCCTTCAACGCCTTTCACTCTCTCCTGATCCTATCCAGATTGAGTTACCAAATGGGACAATTAAGGTGGGGAAGAAATGGAATACCACGCCATTGGATATAGCAAAGGAGATATCGAAAAGCTTGGCTTCAAATGCGTTGATCGCAAAGGTGAACGGGGTGCTTTGGGATTTGTTGAGGCCGTTGGAAT…
>TRINITY_DN24591_c1_g1_i7_1
GTTTCTATTTTGTCTTCCCTCTCAAGCTATTGCTTTCTTCCATTCTTGCTCCTATAATGAGAATCATTGAGTTTATCATGGTATGAGAATTTGTGTGTATGACTTAAAATCCTTAATTGTTCCATTGATTCTTCATTGAGCTTAGTTTGAAAGTTAGTTGTTCGATTTCACAAGTTCATTCGTGAATCAAATTTATTTCAGTATCTAGGGTTTGTGTTCATTGTTTCTCGCTACATTTCTTTGTAATTCTCTGCAAATTTTGTGTTTGTTTCTCCATTGCAACAATGGAGATCGAGGATAACAGTACTACTGCTAGTCGTAACATTGGAGAAAGGGCAAATGACACAGTGGTGACAATCGATCAATACCATCCATTGTATCTTCAGTCCTACGATACTC…
>TRINITY_DN24507_c2_g1_i13_1
ATTTTATTCCTTCCATTTAACAATTTTTTTCTTCATACTATAATTAAAACTATTATCTTTTTCTCCTCTCTTCTCTCCACATAGAATTCATTTTTCAGCAAGAGTATCAACCATGGGTGGTGAAAAGACTGGAAAGCCCACCATTATGGTGCTCAAGGTTGATCTTCAATGTTGCAGCTGCTACAAGAAGGTTAAAAAAATTCTCTGTAAATTCCCTCGTAAGTCTCTATTTCATGAAGGAAAGTACAAGATCAAGAATTCTATTATTATGGAGAAGAATTAATTTGATTTTTTTTGTGTTTTTTTTCTTTTTGGTGATGTAATTTTTTTTCGGGCAAGAGAAATTAGAGACCAGGTATATGATGAGAAGACCAATACAGTTACAATCACTGTGGTATG…
>TRINITY_DN24507_c2_g7_i1_1
CCAAATAAAGGTTCTCTTCTCCTTAACTTTCAATCTATAAAACCTCAAGGTTCTAGTTGTTGGTTGCCTCACTCAGGGGGCGGATCTACGTCTAAGTGAGGGTGTTCACCCGAACACCTTTGGCAAAAAATTACAGTGTATATATAGGGTAAATTTTCTGTATTTATGTGCATATATTAACTTTTGAACACCCTCAGCAAAAAATTATAGTGTATATTTAGCTTTTTTTTTTCCGAACACCCTGAATGAAAATCCTGGATCCGCCACTGGCCTCACTGTATGCTTTAAATAATTATGCATACCTTTTATCAGTTTCGTATAAGCTAATGGCATACATCTGTTCATTTCTTTAATATTAGCTGGC
>TRINITY_DN24574_c0_g1_i10_1
CTTTCCACTTCCACCGTTGAATTTCATGGACTTGATGAGGAGTCTTTGTCCTCACTCTCCATACGTATGGAATAGCGATGGAGTTTCAGAGTGTTTCAGCAACTTAGTTTTAGGTTTTGGAGCTAATATCTTGACTATTGTCCTTGTTGCTGCTATAGGAGCAAGTAAAAGGAGTGCCAGAGATGGAAAAAGGGTACCCCTTCTGTTAAAGGTTTCCTTGCATCTTATACCTGCTTTGGGTGCAAGCATGGCACTCTATGACATGATTGTGCTAATAAAAAAAATGCTTGACAGTAATCATGTTCAGTATCATGAATGGCTCTTCAGATTCTCACAATTCTCTGTTTGGGCTACCATTCTGCTGGTCTTGAAGTGTGGGTACTGCTATATTGTTTGCTG…
>TRINITY_DN24555_c0_g2_i3_1
TTTTCAAAGGGAGTTTTGAGTGGTAATGGCTAATCTCTCTGTTTTTTAAAGACTGGGGGCTGAATGCTCTGGTATCAGAGTCAAACTGTAGTCATCATGTTTTTTCATCGGCAAGTTTGTTCTCATTTGCTCTTGCATCTCTCTCTTTACTCAACTTATTGAGCAATTAGCTCTACTCCAGACTTACTTTTAGTATGTTCACCACTTCAAACTCCTCAAGAATTAAGCTCCTTGAGCCCCTGAAGAAAAAAAAATCATTAGTAGATGTGTCGATACTAAAACTGGGTTATGTGCAAAAGAGTATAAGAGATATATAGTATTTTGTATTATAGTTCTCAAATGGTTTGTAACGGTTGTGCGCAACTCCATTTATTACTTTATGTTTTTGGGTTAGGGAAA…
>TRINITY_DN24576_c0_g1_i3_1
GTAACAACAGGAATCATATATGATATTGAGATCCTTTGGTATGTGACAAGGTATATGACAAGGAAAAATGCATGCTTCAGTTTCCATGATTTTCCAGAAGCAAATATTGTGAAGTTTGCCTACAACGATTCAAAACAAAGCACAAAGAGAGCAGTAAGACAAAGAAGAGAACATACGGTTACAACTGAATTTCGCCGCCGATGGAGTTCACGGAGTAATTGACTTCAGATGCTTGAAGGATTTGGAGGCAAAACAGAGGGTTGGAGGCAAAATTAAACATCTAGTTTATATATATTAATAGAACTAGGGTAAAGGATTAAATAGGAATTTTAAAATATAAGTAGGGTTATAATGGGGAAATAAAATATGTAACCACGGAAAAACCACCAAATCTGTGGT…
>TRINITY_DN24513_c0_g7_i1_1
CAGAGTTAGAAGAAAGTTGCAGCAATCGGAGTGGCCCAAACTCCCAGTGGTCAAAGATTTCCCATATTCCAAAAATTAGAGTACGCGCGGAGATAATTCAGCTCTTAGATTGAAGTTCAAACTAGAACGTTGCTGCAGTATATCAAGTCAAAATCCGTGGGCGGCAATTAAGTCGGGTAAATTTCATTTAGACTTGTTAGAGGAATGCTATAACAAGTTTGTCAAGTTCTTTTTTCAGGGAGAAATGGTTTCTTAGCCCATTATAAACTTTTTTTTAGTTTTATGACATTTTTGCAAGAGATCTTCATTTTTTACACATATGTGCCACCTCACTTCTCTAACATATCGTAATTAATGTTGATAAAATAATTTAAAAAAACCGATAAATGGTCAGTGAGT…
>TRINITY_DN15718_c0_g1_i2_1
GTATGACCGGTCCTCGGGTTCTCATGGTATCTGTCCGGTTCCCGGGTACCGTGTATATGTATATGGAGTATGATGTGATCGGTCCCCGGGTTCTCGTGGTATCTGTCCGGTTCCCGGGGTACCGTGTATCCAGTTCCCGGGTTCTCGTGGTACATGTCCGGTTTCCGAGATACCGTGTATATTTTATGATGTGTGATGGAGATGTCGGAGATATGAAAACATCTAGAGTATGATGTGTTATGGCGCCATAGAAGGAAGTGGCGACCATGTTCCTGTGCCCTTTGCATGACTTTGATATGCATCATTTGTGATTGAAAAGTAAGTATTCTGATATTCTGGATAAGCTACTTACCTTCTGTATTTTTCTGATATACGATTTTGGCATTTATATTGTTGTGC…
>TRINITY_DN15720_c0_g1_i1_1
CACCACTCCACCGCTGTTCCTCCACCATTTCTGGTTGATTACTGGGTATTTCCCCACCGTCTCTTGTGGTGACGGATGCCCTGGGCGGAGCCATTGGGCTCTTAGCCATCTGGAGCCACCACATCACGCAAGAGAGTGTGTACAGTGGCGATTTACTCAGTATTGGGCCATGGTTTCGTACTTTGTACTGATTTGCATGATGTTTGAGTTTGGGATTGATTTTATAACGGTCCTTTTTTTGGATTATTCTCGGGAATAAAACGGTGTAAAGATGAAGAGATTTGGAGCAAATTGAATAAAAAGTGGGAAAAGGAGAAAAAGAAAATAAAAAGAAAGAAAGGAAGAAAAAATGAAAGAAGACGAGAAAGAGGCACTAAGGCGACATCATTATCAGCATAT…
>TRINITY_DN15768_c0_g1_i2_1
ATTTCTTTACTTTTTAACAATAAAATATTTGTAGTAGAAGTTCCATGTAACGAACGGATAAGATAAGGAGAGCCAGCCACCCACAACATTTTACAAAAAAAAAAAAAAAAAAAGTGTACATGTGCTCCCTATCCATTTTATGAATCTACCACTAGCGGAGTATCTGAAAAAGTGCAGCTCCTCCTTTATTTTCGATAGCAACATTATTGCTTGTTGTATGAGTAACAGAAATTAAAATGAAAGCAATTGAGATATACTCGTATGGGGCCTTAGCTTCTATATCACAATCGTTTATTTGGAAAAACAAGAAGATAGCTGCTCATCAGAGCGTGAGATTGAATCGAACAAAAATCAGAGCAGTTGGAACTGTTCCAGAAAAGAGTAGTGAGAGAGCAGCAA…
>TRINITY_DN15746_c0_g1_i1_1
CCTCATTCCCTTCTCCCTCCTCTTATCTCCTCACCGCCGCACCCCTTTCCCTTTCCTCTCTCCTCACGCTCCCTGCCACCTCCACTCACTGCTGTCCCCCGCTTCGCTCTGCCACCCTCACACTCCCTTGTCCCCCACGCTTGTCCCCCCACTCCTTCGTCTCTATCATACGCTCCTTTTTTTTTAAAACCAAAGGAAGCCCTATAAATTCGGGGGGAGATTCGTTGGTTAGGGAGGGAAACAAAAAGGAAGACAAAAACAAAACAGAGACAGAGCGAAAACGAATCGAAAAGAAAGAGAAGAAACTGAAAGACTACCATAAAAAAAGAACAGCCAACAATTACTTCATTTTTACTTTGGGATTTTAGTTGCTTTAATCGAGTTCGAATCGATTGATAA…
>TRINITY_DN15746_c0_g3_i1_1
GTACTACCGTAGAATTATGTTAATTGTTAGTAGTAGAGTTTAGTAGTTTACCCTCTCTACTTTCTTGGATGCGGGTAAAGCATATTACTTGGTCTTTATTTTTAACGAATCGAAGTTGGTTTTTTTTTCCATAAAAAATGGAATCTTAGCATGTCTAAAAGATTATTAAAATCTGTCCTTATGCTAAAATGCTACTTCTCTATTGCCTAGTTGTGTGTGATCACTCTGTGCTTTCATTAACAGAACTATGACAATAGGAAGATATCTTTGAAATGTTTACGTGATTCCTTGAATCTATTATGATCTTCAGTTCAGATAATTATGTTTGGAAGGAGCAGAACTCCTAACGATGCTAAAATTAGTGATATCATAAGCCACTGCCGTATGCTAGTGGGTATT…
>TRINITY_DN15773_c0_g1_i1_1
AAAGCCAAAAGAATAATTCCTTAAACCCTTTCAAGAACAAAACCATAAATGTCAAAAACCCTTCAAATCTGAAACTCAAAATTAACAAAATTAGAACATGTTATGGCACCTCTATCACGAAATCTCTTCTCCATATTCAACAAACCCAAAGTGATATCCTTTGAGTTCTTGGGCCAACCATCTCTAGCTTTGTTCTCTACTGATATTGTTGGAGACACACCAATTCTTGTTAGAGATTTTATTCACAAGGCATTGTATGAGCCAAATGTCGGGTATTTCTCCCAGAAATCGGCATCAGTTGGAGTGCTTGATAGTAGCATTAAGTTCAATCGGCTTGAAGGTAGGAAAGCATACATGAAGCATTTGGATAAGATTTACAAGCAGAGTGATGTTTCATGG…
>TRINITY_DN15740_c0_g1_i1_1
TAAATTTTTTTGACTAAGGTGACATTTATTTATTATGAGACGGAAGAAGTGTCGTATAGCGGTCTGCTTCATTTGAAAATTGTCTTTCAATAACGTTAAAAACCATTCATTCTTTATCTTTTTCTCTTTAACTGAGAACCACAGCAAAAACTGCCGAGCGTTGTTTTTTTCTTAAAGATTTACATTAGACTAGTGGACCACAGAATATGTAGTTTTTATTTCTTTCTTCAGAATATTATGATGTTTAAAGGCAGAATAGTAGTATATTATTCCACATGGACCATGACTTTGGGTCGCAGATTCTTTAGGCCTTTTCGCAAAAAGAAAGTGAAAGCCCACTATCACGCTTCTTAATTCTTATTCGTTCCATGACAACCATCCCTTTTTTGTGCAATTATC…
>TRINITY_DN15708_c0_g1_i1_1
ATAAGAGTAAGCAAGAAATTGACTTTCAATGTGATTCAAAACTGTCTGAGTAACTCATTATTGGTGCAGAAGCTAAGATTAATCAACAATTTGTCTTATTACATCAGTGAGCCGAGTCTTGCAATTGGTTCATTACAAATATTATGTGCCTCAGCACTGTTTTCTTGATGTTTTACTTTATTACTCCATCCGGTTCAAAAAGTGTCCACTTAGCCATTAGCATGCCCCTTAAGAAAATACTAACTCCTAGGCAAAAATAAGTATTTGACTAAAATGTCCCTAATTAAATAGGTGTTGGGATTTGGTCACTTTACACTTACTAAGGGTAAGTCTGGAAAAGTAAGGTTAATTCTTTCTTGATGTGGTAAGTGTACACTCTTGTTGAACCAAAAAATAAAG…
>TRINITY_DN15771_c0_g1_i1_1
CAAAAAAAAAAAAAAGCCGATGGCGATGATGCGTATGGCTTCTAAGGCAGCTCGTGCTATTGCTTCACCTTCATCCTTAGTTTTTACCAGACAACTTCAGGCTTCCCCTGGTAGCAAGAAGATTGTTGGTGTTTTCTACAAAGCAAATGAATATGCTGAAATGAACCCCAACTTTTTGGGATGTGCAGAAAATGCCTTGGGGATACGTGAATGGTTAGAATCTAAAGGTCATCAGTACATAGTCACTCCTGACAAGGAAGGACCAGATTGTGAGCTTGAGAAACACATTCCTGATCTCCATGTGTTGATTTCCACCCCTTTTCATCCTGCCTATGTAACGGCTGAAAGGATCAAGAAGGCAAAGAATTTACAACTTCTGCTGACAGCTGGAATTGGATC…
>TRINITY_DN15789_c0_g1_i1_1
CTTGAATTTTACTGAGCTAAAACCCCTTGAAAACCCCAACAGAACTAAATACTAGAGAAGATGGAAGGAAATTCAGGGTACAAGGATTATGTAGCTGGTTTAATGGCCGGTATTGCTATGGTTATTACTGGTCACCCTTTTGATACTGTCAAGGTGAAGCTCCAGAAACACAATACAGAAGCTCGTGGAATAAAGTACAAGAATGGATTGCATTGTGCTGCTAGAATATTAAAAACCGAAGGAGTTAAGGGGCTCTATCGAGGAGCTACATCTTCGTTCATTGGCATGGCCTTTGAGAGCTCACTTGTATTTGGCATTTACTCCCAAACAAAACTATTGCTTCAGGGTGGACCAGATGGAGGTAAGCCCCAGCCTCAAGCAATTATTCCTTCAGCTGCT…
>TRINITY_DN15793_c0_g1_i1_1
ACCTGATAAAGTCCATTTTCTAGATTTCGATCTTTCTTTTCTTTCGGAAGTTCGGTCACATTTTTAAAATGTGTCTAGTATTGATAAAAATTCTGCAGCGGGGAATGGTAAAGGGTAAGTGTTCAAAATTCATAAAAGCATTGGCAGTATGCTCTCTCTCAAGTGAAGTTGGTGCTGATGTGCTTTGTCAAATAGATATAGGAGGACAAAGGGAAATTTATTGATTACACATTTTGAATTCGTATAAACCATGCACATAATGATAATTTTGGTGCTTCCAGAATGTAATGTGCAGCTTTAGGAGCTGTTAGTTATGGTTTTCATTTTGCCCAATTTGAAGGAGTGACTCATGTCTTATTACTTGTGAGTTGTGTCGTGGATGAGTGGTTGGCCAAGGAA…
>TRINITY_DN15782_c0_g1_i1_1
AATCCAAAGAAACCTGGTTTTTTCCTCTGTTTTTTGTTTTTGGACACACTCCACCTCTCAGACAAATAACACACTGCAACCTGCAAGATCCATCCCCCCACTCACCCCAAGCTGATCTCATCTAACATCAAAATCAAATATAAAAACACCATCTTTCCCCTTTCCTTTTTGTCTCTTTCCTTCTTTCTCACTCGCACCTCCCAATTCTTGTAAATACACACACACAAAAAGAACACAATAGTCTCTTCTTTATGATCAAAAATAGAATCTTGAAAACCTTAAAATGGTGAATGTAAAGGGTGGAACAAGACCACCATGGGTAGGATTAGGAGCTGCAGTTTGGTTACAAATAGCATCTGGAAATGCATACAATTTCCCACTCTACTCTCATTCATTAAA…
>TRINITY_DN15743_c0_g1_i1_1
CAATTTTATACTTTCTTTTTCTCTGTTTATTTTACTTGATTTTCCTTAGTTAATTTTCATGGCTTTTCCCATTTGAGAATCGCAACAATTGGTATTAGAGCCAACGTTTCTCGGCCCCAATTCCGCAGCGATGCTCCACCACTTTTATTGTCATTCACCGCGAAGCTTAGCTACTTCATCCATTCCCGAGGTCTATATCCATGGTTTACCAATTCCATATGACATTCAAACAAGCAGTAGGGAGCAACAGATTCCGTCAGATCGGTATGTACATGGAGGCTTCATTAACCCACATGCAATAGATGTGGAAGGAAATGGGTTCCATGCCGGTCGAGCAAATAATGCTTCAATTAACCCAGTTGATACATATGCACATGGAGAACTCAGCTCGTACATGTC…
>TRINITY_DN15765_c0_g1_i2_1
ATTTATCGTAAGAAGAACGGTATCTCTTCTATTTTTGTCTGCAATAAGGTGCAAAATAAAAAATCCCTAGCTCTCACACAGCAATACTAGTACTTGTAGATACACGAAGCTTTTGGAAGATAAACACAGCAAATCAATTTCTGCATTTGAAATACCCACCAAAGGTTAAGTAGTGATGGAGTCTCAAGAGAATAATAATGATTCAAAGGGGGGATTCCGTAAGCTGTCGAATGATGCAGTTAACAGGAAATACCGGCGTCGCACTCCCCTTGATGGATCCTCCTCCCCTGACGGGAGCCCTGGCCGCAAGAGGAGCTCTAGTCCTATCCCATCGAGGAAGGATGATTGCCGACACAAGGATGATTATTTAGATCGAAACCGACAAGGTCGAGGTGGTGA…
>TRINITY_DN9530_c0_g1_i2_1
AGAGGTGCTCTTTTTTCCCTTCAAAATGCCTCCACATGCAAAATCCAAATCCTAAGTACATTTTCATTTTCTGTCAACCAACAAAACCAGTTAAACAAGACAAACAATTCAGTTAACTTCCAACATGGACAGCATCATGTTTAAGCATCCATCAGTTCCAAGAATCTTGATCAACTCAACATCTTTTGGGAGTTCACAGATTGTTGGACTTAACCACTATAGAAAAAGACTATTATTTCCTAATTTGAATACTACATGTTGGGCTACTGGGATATCTGGAGATTCTTTTAATGAAAATCCATTTGAGAGCAATAAAAATGGTTCTATTTTTGAAACATTGAGTGCTGAAATAACACCTGAAACTACTGATTTCTTTGTTAGCGAAACAGAGGGTGATCC…
>TRINITY_DN9577_c0_g1_i2_1
CTAAGGAGTTGCCTAATACTACAAAGGTTAAAGACCCTAAGGTTCAGGTATTTGAGCAAGCTATTAATTATGATTGGAAGCTAGAATTCTATCAAGAATGTCTTCAACTAGGTCATAAGTGTCAGCCAAAGCAGGCCCCTAAGCAACCTGTTCAACGGCCTCCCAAGCCTGCTCAACCCGCTCAACCTGCTAAGGAGATGAGGAGATACAACAAATAGGAATGGCACAACAAAGGTGTGATTGAAATTCCAAAAGCTGGTCATGAGACAACAACACAACAATTTGATCCTCAAGCCAATGATTGGCAAATGGTGAGAGGGAAAAGTGTTGCAAAACCAAATACTGCTAGCAACAACCAGAAAGGAACAATGGATCATAATGAGTTTAGTCCTTTGGAAG…
>TRINITY_DN9545_c0_g1_i1_1
TATCACAAATTCTGCATCATTAACAAAACCCTCTTTACACCAAAAATTAAAAAAAAAAAAGTGTTAAGAGTTATTTTCTTTTTTATCTTCTGTATAGAGCTAGTTGTATCTTCAAAGCATCTTGCATTTCTCTCTTTCCAAATAGTCCACCACATAGTAGCTGTGATAGTTCTCCACCATTTTTGTTGTTCTTTTGACAAGTCCTTTCTATGCCGGCTTCTTATCAAATCAATTGTATCTTTAGGCGTGTCCATTGTAATCCCAGCCTATTCAGAAACAATTCCAAACTTGTGAAACAGTAGGGCAGTGCAAATACAAATGGTTGATGGTTTTTGAATTTGTTTCACAAAGATGACAAATGTTACAGAGCTGAAAGCCTCTTTTCTGATGGTTGTCTCG…
>TRINITY_DN9541_c0_g1_i1_1
AAAAAAAATGACGCATGAATGAAATTAAAATAGATACATGCAAATAAATACTAGTTATCCTTCCATCAACATCTTAAAAGAATAATGACAATAGTAGCACTGAAAATCATGTATAAAATATCCCTCCTACTTTCTAAAGTACATAAACAATACACTAGCTATTTTATGGCGAGAAATTAATTAAAAATAATATTAGCAGTATAAAATTTACAAGTCACACCGATTGCAGAAATATTTATTGTGAATCTAAGTAAAACATGATCAAGAAAGATCAAATGATAACAAATATAAACAAAATGTATATATGCTTTTCCTTCCCTATAATAGTCTCCACAATCACCATGTAGATATCATATGACAGAAATCACTGTCCCGAGGCAAATCCACATTCAATGTATG…
>TRINITY_DN9566_c0_g1_i1_1
CCATGACTCGTGTTCTGTTAATGAAACTAGTTATACGGTTCATCTTTATTGACTTAATGACTCATATTTTCATTATTCCTTTTATGTTCTAGAGATTATATTTGTAGCTTTAATTTAGTTGCTTAGCCTCATTTTTCTCTTATTGTTTGAAGTTGTGTCCGGTGTGAAAATTGGCCTTGGCATATGAAATGTGCTTTAGTTTCCGATTAGTTATGAGTGAAAAAATCGTGTGGTTTCTTTTATTAGCCTTTTGCATGCTATTAGACAGAGAAGTGTATTTCTAATTTTTATCTCTTTTTTTTACATGTACATATCGGAGTAAATGAAGTCTTAATTCGGGACTCACGAAAAGTCTCAAAAATGAGATTCGGCACCATTACTATACCCGAGCATGGAGTC…
>TRINITY_DN9522_c0_g1_i1_1
AAGACTATCAGTTTAGGAAGATAAAGGGAACATCGAATAGTTAAGGTGTGAAACTCGCGAAAAAGTGATAGTTTCAGCTGTTAGATGAAGTAGCAGTGCTTTTTGTGCCATAATAACAGCTATAATTACCTTTATATTGGTAAAACATACCGGAATTATTAGTTTAGGAAGCTAAAGGGGACAACGAATTAGTTAAGGTGTGAAACTCGCGAAAAAGTGATAGTTTCAGCTGTTAGATGAAGTAGCTGGGCGTTTTGTTGCATAATTAAGCAGCTATTTTAAACTGCAGCTTATAGCCAGGGGTGGAGCCAATTGTAACCGAGGGGTTCATCCGAACTCCCTTGGTAGAAAATTACAGTGTATATTGAAGGTTAAAATTATTATTTTTATGTATATATG…
>TRINITY_DN9549_c0_g1_i3_1
TTTTTCTCTTCTCCATTGAAACAACACCAAGTTTTGCGCCATTCTTTTCAATGGGTCGAAAAAGAAGCAATAATGAAGATGGAGAAAGGGAAAAAGAAGAAGAAAAACCCATTAAAAGGGTTAAAGAAAACAATGAAATAAGAGAAAGTATGCGTCCTTCAATGATTAAGAATAAGGAAAAAAGATCAGCTGTACATGCTAAGTTGAAACAACAAAAGAAGGTTGATAAGAGGAAGAAAGTTAAAGCTCGTGAAGCTGCTGAGAAAAAAGCGCTTGAGCTAGGTGAAGAGCCTCCACCAAAGATGATACCCAGAACGATTGAGAATACACGGGAGTCAGATGAGACTGTCTGTTTACCTGATGATGAAGAGGTTTTCCCTTATTTTTATTTGATTATCA…
>TRINITY_DN9546_c0_g1_i1_1
CAGTTTAAAAAAAAAAGTAGTTACATGGATATCTTTGACTTCTGCTGCTGAAGCCAATGATAAAGCAACATATATTCCTTTTGAGAAGTATCATGGTGATTGTCCTCTAGTGAGACGGTTTTTACTGGAGAGTATTGTAATTCATTGGAATGATGAATAGAAAGAAGTACTCAACCATGGTTTTCACAAAAAAGTACTCAACCTTTTTGAGATGTATGGGCATAGTTGCTCCTAAGGACCCATTTATCCGTGAGAATTATTTCACTTTTTTCCGCAATAATTTTTCACTTTATTTCAAAATCACTGCTGGTTATAAAATTTTCATATCCAACTTGAGTTGGATTCAAGATTTGGAAAAGTGATCCAAACCGGTTTTCCAACTCCATCTTTGTAAGTTCC…
>TRINITY_DN9575_c0_g1_i2_1
CGAACTTGGAGTAACATCGCAGAAACTTCAACATATTAGTATATATTTCTGAATTGGAGTAACAATAATATCTAAAACTGAGGAATAATAATATACTCTCCTTTGTCTATTCCACCACAACAACCTTTCGTCTAAATCGAAGATGTACGGATTTAGGAGTTTGAACACGGAAGATGGTGGAATTAAAGGAGATATAGAAGAAGGAACCTTATATCCAGGTCTTGGATATGGTGAGAATCAGTTGCGTTGGGGTTTCATTCGTAAAGTCTACGGTATTCTCGCTGCTCAGATCCTCTTAACCACCCTTGTCTCTGCCGCCACTGTGCTCTACGCCCCCATCAACGATCTCCTACGTGGCAGTCCTGGCCTTCTTCTCTTCCTCATTTTCTTTCCTTTTGT…
>TRINITY_DN9543_c0_g1_i1_1
ATATCTTTCATTCCTTGTCTGCTATGTCTTTCCTATATATTGATTATGATTACTTTTAGTATTCTATTTTAGCGTCACAGCGATTAGGAATTGAGAATCTATATCTTTAGATCAAAGAAGGGTCTAGCTGTTGTAATAATGGTATCTATTGCTATTTGAGCCCTTGTTGTTAGTAAAATTGGTGAATTAAGCGAAAGTATGGAAAGAGAGGGATTCGAACCCTCGGTAAACAAAAGCCTACATAGCAGTTCCAATGCTACGCCTTGAACCACTCGGCCATCTCTCCTACATAATGATTATGAC
>TRINITY_DN9584_c0_g1_i1_1
CCCTCAAACTCCACATTAATCAGATAGCAATCAAGAAACGCCACCAAACCAAAAGAATGGCAGTCTGTTCATTATACTTTACATCACCTAAACTTCAAACCTTAACACCAAAACCCACTTTCAAGGCTTCTTTAACTCCTTTTATTAACAAGAAGCAAATATTCCAAGTTGGTGTTGGAATTTTGGCTGCTTCAATAGTTACTTCAACACCTTTAAATGCTGATGCTACAAGAATTGAATATTATGCTACTACTGCTGAGCCTACTTGTGAGTTTAATTATGTTCGCTCTGGACTTGGGTATTGTGATATTGCTGTTGGGTCTGGTCAAGAAGCTCCATATAATCAGCTTGTTAATATTCACTATACTGCAAGGTTTGCGGATGGTATAGTTTTTGACA…
>TRINITY_DN9599_c0_g1_i1_1
CTCTTCTTATCACTTGTCACAAATTAAACACCATCTCCATATATGGGCTTTGTTGCTGATGAAGATGATAATCCATTTGTTCATCATAATAACAAATATGATATCAACGGCAAAATCATGGTCACTGCCTTAATTTCGATATCCATAATTATTTTCCTTGCTACTATTCTTCGTATGTACATTAGAAGTCTGACTAGATGTCACCAGGCTCAAGGCCGGGCGACGCTCTATACTACTAGAAATTCTCAAATTTTCGACGTGACAAGTGTGTCACGAGTTGAGCCACCCAAAAAGAGTCTTGACCCGTCGGTCATAACTTCACTACCAATATTTCTTTATAAGAGAAATGACCATCATGACATTGAGTGTTCAATTTGTTTGAGTATTATTGAAGATGGT…
>TRINITY_DN32737_c0_g1_i1_1
CTTTTGTTTTTTGTGAAGCTCTAAATATTGTAAATGAGTTAAGTTCAAGTTCATACTTAAACTGATCTTTCGAATGCTTTCAACTTGGCATTTAAACTGCATGCTCCGTCAAAATGTGATGAACTATTGAATTACGAAGAAAGAAATTGCAGTACTACTGAGATCTGAAAAGAAAACGTTAGCTACCAATTGTTAAACTGGATATAGCTTGGTAGAGTCGGGAGTTCAGTGTCTTGATACATTTATGTGGAGATTGACTTAATTGGGTAAAGCTAGTGAATTTCATCACCATTTCTTGGGATATCATAAGTGCTTGGCATGATCAAGAAAAAAAAGTGC
>TRINITY_DN32729_c0_g1_i1_1
AAGTAGTGTTATTTTGGGTGGATTTTGGATTAATTCAGCTCGGGTTATTTGGCTTTCGGTTCATAAATAAGCAATCTGATCCGAATCTGGAAATCTAATCATTAATATGTTCAATTATACAAAGTTACTTAGTATCTGTGCTGGTGGGAGGTAGCATATACTTGTGGAATTAGTCGAGGTGTGCAATTTGGCTCAGACATAAACAATTATTAAGAAAATATATGTTAACTTATGAACGGAGAAGAGGAAATTAAATAGTGTTATTTTCAGCTAAATGAATGATTAATAGACAAGTATAGTATTTACAGTTCGTACCGAGCTCAATGGAGCGCATATTCAATTCTCAACTAGAA
>TRINITY_DN32706_c0_g1_i1_1
GATCTGTCCACTGCTTTCGATTTGTACTATATAACTTTTAGTGAAATATATATCAATATACATATTTATACAAAAGTCGCTTCCATTTTGACAAAGTAGTAGTGGTGTTGCATGAAGGGCTTTGGTTTGCAACCCGTGAAGTGTGAGTTAGGCGTATGTCGAGCTGATACAAATTCAGAATTTTAATTTATAGGTTACGAACACACAACTCTTTCTTTCTTATTAGATTCGAAATAGATTATTTGTACATATTAAGTATGGTGTAGGCCAAACCTACTGAATTCTGCGGAACGCGTAATATTGTAGATTTCCTCCTGACATCGAGTTTGAACCGTACCGTACAAAGCCTGGTTTTTAAGTTGGGAGAAGGG
>TRINITY_DN32799_c0_g1_i1_1
AAAATCGCCACATAATAGTGCAGTGTTTGGTTGGCAGTATTAAATAATACTTGTATTAAGTTTATGTATTATTATATGTAGAATAAAATGTGGAATAAGAATACCTTTATTAGCAGTGCGGGATTTAAACTATTTAAAGACAAAAATGCCCTAAGAGTAATCCCTGCATAACGATCCCTTCACTGTTAATCGTCACAGAGTAATCCCTTCACTATTAATCACAACATAAACAATCCCTGCATTATAATTCTTGCATGACTAGTAAGCGAACCAAACTTTCCCTTAGTTAAGGCATCTTTATGTGACATGCTTTAAATTGTTCACAACTTAATTATCCTTACATTATTATTCACCAATTAACTATTCCTTCATTAATATTCACTGCATAAATAATTACGA…
>TRINITY_DN32777_c0_g1_i1_1
AGAAACTTGATTCAAGTTGCCAAAAAGACTCACAATGGAAGAATTTCAAGTTTTTTCGCATACATGACTTGTTACACAGTTTTTGCATTGTATTGGGCAAGAAAAGTAACTTCTTTCACACCGAGCACAGTGCATTTGGATGTTTCTAGGTTGCGAAGGATTACATTTTACTCTGATGATGTCATGAATGAGTTCTTTCGTTCAAATCCTAAGCCTAAGAAGCTTCTTGCACTTTTCTGTTTCACTAAAGAGTACCCTAACATATTTTCTCAAATGGCTTATCTCAACTTCAAATTATTGCAAGTATTGTTCGTAGTCATGCCTCAAAATTATTATCAACACGTCACTATCCCTAACAAAATTGGGAACATGAATTGTTTACGCTATCTGAGATCAAAG
>TRINITY_DN32736_c0_g1_i1_1
GGAGTGAGAATTTTATTTTTTTGTGATATACTCTCTTTTTCACAATTTATGTGGCACCGTTCAGATTTCGAGATTCAAACTTTTAAATTTTGACAGTGAATTCAGCATAGATAGAAGCTTTATAGGTTTCTTCAAATAAAATTTATAGGTTTTGAAATAAATCACAATAATTAACAACTCAAAGTATTTAAAAGGCATATGAAAAAATCTCAGTCAAAGAAAAATTCTTTTGATTCTAGAATGCTACATAAATTGGGACGGAGGGAGTAATACTTAGGTATTTGAAAACTATATTAAAGTACTGAATCACTCCATTTCATCTTTGTA
>TRINITY_DN32763_c0_g1_i1_1
TGATCATGTTTTTAAATATTCTGCTCAAAATCATCGCATTAGTTCTTTTTTTAATGTAGAACTATTTTGATTGATGTTACTTCAGTATAGTTTGACTAAAGAGTAATCATGGATTCAGTGTTCCTTTGTTCCCTGTTTTGACACGATAAGAAAGAAATTAGAGTTCTTAATGCTTCTCAATGCTCACCAATGTCAGTCTGTTTTACTCCCAAGCACACCAAGTTCTTGATGGAGCTGATTCTAAGTCTCGGCTGAGAACTTTGATTGATTGCATGTATTCACGCAGTCTCTTGATAATGAAGTATTTGCATCTACTTGCGAATTTGAACCGGTGCACAGTCGATGGTTTCTTTAAGAAACATAAGTGACGAGATGTTCATTAAAAA
>TRINITY_DN32778_c0_g1_i1_1
GACAACCTGAATAGCTCCGATGAAGAAAGAAGAAAAGCGAAGCCGTAAACGCAACAGAGGAAAAAAATCTTCTCCTTGTAATATCTCCGACTTGAATCAATCTTCTGCTTCAAAAAATGCTATCTCAAAAACCAAAAAATCCTCGTCTTTTCTCGATAAGATGAAGGCAAGATTATCAGGAGGCCACTTCCGTATGCTCAATGAAAAGCTCTACACTTGCTCTGGAGATGAGGCGCTCAATTATTTCAAAGAAAATCCAGAACTTTTTAATGTGTATCATGCAGGGTATCAAGAACAAATGTTACATTGGCCAGAACAACCTGTTAATATAATCACAAAATGGCTAAAGGATCATAGCCCTTCATTAATTGTTGCTGACTTTGGCTGCGGAGATGCACG…
>TRINITY_DN32739_c0_g1_i1_1
[truncated: 170,165 more rows]
